# Supplementary material for: Proinflammatory Cytokines, Type I Interferons, and Specialized Proresolving Mediators Hallmark the Influence of Vaccination and Marketing on Backgrounded Beef Cattle
Source: Vet Sci. 2025 Aug 30;12(9):834. doi: 10.3390/vetsci12090834 (PMC12474404; doi:10.3390/vetsci12090834)
Supplement: Supplementary file 1 [file vetsci-12-00834-s001.zip]

Archive with 4 entries (4 files):
- Supplemental File S1.csv
- Supplemental File S2.xlsx
- Supplemental File S3.xlsx
- Supplemental File S4.xlsx
