# Supplementary material for: Proinflammatory Cytokines, Type I Interferons, and Specialized Proresolving Mediators Hallmark the Influence of Vaccination and Marketing on Backgrounded Beef Cattle
Source: Vet Sci. 2025 Aug 30;12(9):834. doi: 10.3390/vetsci12090834 (PMC12474404; doi:10.3390/vetsci12090834)
Supplement: Supplementary file 1 [file vetsci-12-00834-s001.zip › Supplemental File S1.csv]

Sample_ID	Calf_ID	Background_Pen	BirthWeigh_lbs	MSUPasture_Pen	BirthDate	Wt_lbs_10JUN2021	Wt_lbs_17JUN2021	Wt_lbs_25AUG2021	Wt_lbs_11OCT2021	Wt_lbs_15OCT2021	Wt_lbs_29NOV2021	Vax	Saletype	Time_num	Batch	Group
SRR19431103	J009	7	70	4	2/18/2021	445	470	670	719	675	818	Yes	Direct	T1	1	VAX_DIR
SRR19431091	J009	7	70	4	2/18/2021	445	470	670	719	675	818	Yes	Direct	T2	1	VAX_DIR
SRR19431079	J009	7	70	4	2/18/2021	445	470	670	719	675	818	Yes	Direct	T3	1	VAX_DIR
SRR19431067	J009	7	70	4	2/18/2021	445	470	670	719	675	818	Yes	Direct	T4	1	VAX_DIR
SRR19431102	J015	9	87	2	2/19/2021	325	400	514	554	526	676	Yes	Direct	T1	1	VAX_DIR
SRR19431090	J015	9	87	2	2/19/2021	325	400	514	554	526	676	Yes	Direct	T2	1	VAX_DIR
SRR19431078	J015	9	87	2	2/19/2021	325	400	514	554	526	676	Yes	Direct	T3	1	VAX_DIR
SRR19431066	J015	9	87	2	2/19/2021	325	400	514	554	526	676	Yes	Direct	T4	1	VAX_DIR
SRR22304231	J015	9	87	2	2/19/2021	325	400	514	554	526	676	Yes	Direct	T5	1	VAX_DIR
S4_S4_L001	J016	6	81	5	2/19/2021	420	465	604	691	641	687	No	Direct	T1	2	NOVAX_DIR
S64_S67_L001	J016	6	81	5	2/19/2021	420	465	604	691	641	687	No	Direct	T2	2	NOVAX_DIR
S125_S43_L002	J016	6	81	5	2/19/2021	420	465	604	691	641	687	No	Direct	T3	2	NOVAX_DIR
S186_S14_L003	J016	6	81	5	2/19/2021	420	465	604	691	641	687	No	Direct	T4	2	NOVAX_DIR
S244_S74_L003	J016	6	81	5	2/19/2021	420	465	604	691	641	687	No	Direct	T5	2	NOVAX_DIR
S6_S6_L001	J018	6	75	5	2/20/2021	365	405	576	670	614	727	No	Direct	T1	2	NOVAX_DIR
S66_S69_L001	J018	6	75	5	2/20/2021	365	405	576	670	614	727	No	Direct	T2	2	NOVAX_DIR
S188_S16_L003	J018	6	75	5	2/20/2021	365	405	576	670	614	727	No	Direct	T4	2	NOVAX_DIR
S245_S75_L003	J018	6	75	5	2/20/2021	365	405	576	670	614	727	No	Direct	T5	2	NOVAX_DIR
S8_S8_L001	J020	12	85	1	4/11/2021	350	365	518	554	520	695	Yes	Auction	T1	2	VAX_AUC
S68_S71_L001	J020	12	85	1	4/11/2021	350	365	518	554	520	695	Yes	Auction	T2	2	VAX_AUC
S129_S45_L002	J020	12	85	1	4/11/2021	350	365	518	554	520	695	Yes	Auction	T3	2	VAX_AUC
S190_S18_L003	J020	12	85	1	4/11/2021	350	365	518	554	520	695	Yes	Auction	T4	2	VAX_AUC
S246_S76_L003	J020	12	85	1	4/11/2021	350	365	518	554	520	695	Yes	Auction	T5	2	VAX_AUC
SRR19431101	J022	10	97	4	2/20/2021	405	440	586	656	566	734	Yes	Auction	T1	1	VAX_AUC
SRR19431089	J022	10	97	4	2/20/2021	405	440	586	656	566	734	Yes	Auction	T2	1	VAX_AUC
SRR19431077	J022	10	97	4	2/20/2021	405	440	586	656	566	734	Yes	Auction	T3	1	VAX_AUC
SRR19431065	J022	10	97	4	2/20/2021	405	440	586	656	566	734	Yes	Auction	T4	1	VAX_AUC
SRR22304228	J022	10	97	4	2/20/2021	405	440	586	656	566	734	Yes	Auction	T5	1	VAX_AUC
SRR19431100	J023	4	70	1	2/18/2021	315	315	429	468	433	555	Yes	Direct	T1	1	VAX_DIR
SRR19431088	J023	4	70	1	2/18/2021	315	315	429	468	433	555	Yes	Direct	T2	1	VAX_DIR
SRR19431076	J023	4	70	1	2/18/2021	315	315	429	468	433	555	Yes	Direct	T3	1	VAX_DIR
SRR19431064	J023	4	70	1	2/18/2021	315	315	429	468	433	555	Yes	Direct	T4	1	VAX_DIR
SRR22304227	J023	4	70	1	2/18/2021	315	315	429	468	433	555	Yes	Direct	T5	1	VAX_DIR
S10_S10_L001	J025	10	93	4	2/21/2021	435	470	652	717	637	776	Yes	Auction	T1	2	VAX_AUC
S70_S73_L001	J025	10	93	4	2/21/2021	435	470	652	717	637	776	Yes	Auction	T2	2	VAX_AUC
S192_S20_L003	J025	10	93	4	2/21/2021	435	470	652	717	637	776	Yes	Auction	T4	2	VAX_AUC
S247_S77_L003	J025	10	93	4	2/21/2021	435	470	652	717	637	776	Yes	Auction	T5	2	VAX_AUC
SRR19431099	J027	2	73	6	2/21/2021	340	390	508	597	540	670	No	Direct	T1	1	NOVAX_DIR
SRR19431087	J027	2	73	6	2/21/2021	340	390	508	597	540	670	No	Direct	T2	1	NOVAX_DIR
SRR19431075	J027	2	73	6	2/21/2021	340	390	508	597	540	670	No	Direct	T3	1	NOVAX_DIR
SRR19431063	J027	2	73	6	2/21/2021	340	390	508	597	540	670	No	Direct	T4	1	NOVAX_DIR
SRR22304224	J027	2	73	6	2/21/2021	340	390	508	597	540	670	No	Direct	T5	1	NOVAX_DIR
S12_S12_L001	J028	12	68	1	2/21/2021	320	310	462	492	462	577	Yes	Auction	T1	2	VAX_AUC
S72_S75_L001	J028	12	68	1	2/21/2021	320	310	462	492	462	577	Yes	Auction	T2	2	VAX_AUC
S133_S48_L002	J028	12	68	1	2/21/2021	320	310	462	492	462	577	Yes	Auction	T3	2	VAX_AUC
S194_S22_L003	J028	12	68	1	2/21/2021	320	310	462	492	462	577	Yes	Auction	T4	2	VAX_AUC
S248_S78_L003	J028	12	68	1	2/21/2021	320	310	462	492	462	577	Yes	Auction	T5	2	VAX_AUC
S13_S13_L001	J029	9	73	2	2/21/2021	370	385	572	630	577	765	Yes	Direct	T1	2	VAX_DIR
S73_S76_L001	J029	9	73	2	2/21/2021	370	385	572	630	577	765	Yes	Direct	T2	2	VAX_DIR
S134_S49_L002	J029	9	73	2	2/21/2021	370	385	572	630	577	765	Yes	Direct	T3	2	VAX_DIR
S195_S23_L003	J029	9	73	2	2/21/2021	370	385	572	630	577	765	Yes	Direct	T4	2	VAX_DIR
S249_S79_L003	J029	9	73	2	2/21/2021	370	385	572	630	577	765	Yes	Direct	T5	2	VAX_DIR
S14_S14_L001	J030	7	86	4	2/22/2021	435	465	658	692	622	743	Yes	Direct	T1	2	VAX_DIR
S74_S77_L001	J030	7	86	4	2/22/2021	435	465	658	692	622	743	Yes	Direct	T2	2	VAX_DIR
S135_S50_L002	J030	7	86	4	2/22/2021	435	465	658	692	622	743	Yes	Direct	T3	2	VAX_DIR
S196_S24_L003	J030	7	86	4	2/22/2021	435	465	658	692	622	743	Yes	Direct	T4	2	VAX_DIR
S250_S80_L003	J030	7	86	4	2/22/2021	435	465	658	692	622	743	Yes	Direct	T5	2	VAX_DIR
SRR19431098	J032	11	101	5	2/22/2021	360	405	538	592	530	673	No	Auction	T1	1	NOVAX_AUC
SRR19431086	J032	11	101	5	2/22/2021	360	405	538	592	530	673	No	Auction	T2	1	NOVAX_AUC
SRR19431074	J032	11	101	5	2/22/2021	360	405	538	592	530	673	No	Auction	T3	1	NOVAX_AUC
SRR19431062	J032	11	101	5	2/22/2021	360	405	538	592	530	673	No	Auction	T4	1	NOVAX_AUC
SRR22304222	J032	11	101	5	2/22/2021	360	405	538	592	530	673	No	Auction	T5	1	NOVAX_AUC
S17_S19_L001	J034	2	87	6	2/24/2021	380	395	550	638	580	690	No	Direct	T1	2	NOVAX_DIR
S77_S80_L001	J034	2	87	6	2/24/2021	380	395	550	638	580	690	No	Direct	T2	2	NOVAX_DIR
S138_S53_L002	J034	2	87	6	2/24/2021	380	395	550	638	580	690	No	Direct	T3	2	NOVAX_DIR
S199_S27_L003	J034	2	87	6	2/24/2021	380	395	550	638	580	690	No	Direct	T4	2	NOVAX_DIR
S251_S81_L003	J034	2	87	6	2/24/2021	380	395	550	638	580	690	No	Direct	T5	2	NOVAX_DIR
S18_S20_L001	J036	7	93	4	2/24/2021	#N/A	385	570	633	579	657	Yes	Direct	T1	2	VAX_DIR
S78_S81_L001	J036	7	93	4	2/24/2021	#N/A	385	570	633	579	657	Yes	Direct	T2	2	VAX_DIR
S139_S54_L002	J036	7	93	4	2/24/2021	#N/A	385	570	633	579	657	Yes	Direct	T3	2	VAX_DIR
S200_S28_L003	J036	7	93	4	2/24/2021	#N/A	385	570	633	579	657	Yes	Direct	T4	2	VAX_DIR
S252_S82_L003	J036	7	93	4	2/24/2021	#N/A	385	570	633	579	657	Yes	Direct	T5	2	VAX_DIR
S19_S21_L001	J037	4	85	1	2/24/2021	360	365	508	562	529	676	Yes	Direct	T1	2	VAX_DIR
S79_S82_L001	J037	4	85	1	2/24/2021	360	365	508	562	529	676	Yes	Direct	T2	2	VAX_DIR
S140_S55_L002	J037	4	85	1	2/24/2021	360	365	508	562	529	676	Yes	Direct	T3	2	VAX_DIR
S201_S29_L003	J037	4	85	1	2/24/2021	360	365	508	562	529	676	Yes	Direct	T4	2	VAX_DIR
S253_S84_L003	J037	4	85	1	2/24/2021	360	365	508	562	529	676	Yes	Direct	T5	2	VAX_DIR
SRR19431097	J038	8	77	6	2/24/2021	330	345	480	581	499	688	No	Auction	T1	1	NOVAX_AUC
SRR19431085	J038	8	77	6	2/24/2021	330	345	480	581	499	688	No	Auction	T2	1	NOVAX_AUC
SRR19431073	J038	8	77	6	2/24/2021	330	345	480	581	499	688	No	Auction	T3	1	NOVAX_AUC
SRR19431061	J038	8	77	6	2/24/2021	330	345	480	581	499	688	No	Auction	T4	1	NOVAX_AUC
SRR22304220	J038	8	77	6	2/24/2021	330	345	480	581	499	688	No	Auction	T5	1	NOVAX_AUC
SRR19431096	J040	5	107	3	2/25/2021	415	465	636	725	624	804	No	Auction	T1	1	NOVAX_AUC
SRR19431084	J040	5	107	3	2/25/2021	415	465	636	725	624	804	No	Auction	T2	1	NOVAX_AUC
SRR19431072	J040	5	107	3	2/25/2021	415	465	636	725	624	804	No	Auction	T3	1	NOVAX_AUC
SRR19431060	J040	5	107	3	2/25/2021	415	465	636	725	624	804	No	Auction	T4	1	NOVAX_AUC
SRR22304219	J040	5	107	3	2/25/2021	415	465	636	725	624	804	No	Auction	T5	1	NOVAX_AUC
S22_S24_L001	J045	4	88	1	2/27/2021	350	360	510	588	572	621	Yes	Direct	T1	2	VAX_DIR
S82_S85_L001	J045	4	88	1	2/27/2021	350	360	510	588	572	621	Yes	Direct	T2	2	VAX_DIR
S143_S58_L002	J045	4	88	1	2/27/2021	350	360	510	588	572	621	Yes	Direct	T3	2	VAX_DIR
S204_S32_L003	J045	4	88	1	2/27/2021	350	360	510	588	572	621	Yes	Direct	T4	2	VAX_DIR
S254_S86_L003	J045	4	88	1	2/27/2021	350	360	510	588	572	621	Yes	Direct	T5	2	VAX_DIR
S25_S27_L001	J051	5	79	3	3/4/2021	340	385	604	698	610	743	No	Auction	T1	2	NOVAX_AUC
S85_S1_L002	J051	5	79	3	3/4/2021	340	385	604	698	610	743	No	Auction	T2	2	NOVAX_AUC
S146_S61_L002	J051	5	79	3	3/4/2021	340	385	604	698	610	743	No	Auction	T3	2	NOVAX_AUC
S207_S35_L003	J051	5	79	3	3/4/2021	340	385	604	698	610	743	No	Auction	T4	2	NOVAX_AUC
S255_S87_L003	J051	5	79	3	3/4/2021	340	385	604	698	610	743	No	Auction	T5	2	NOVAX_AUC
SRR19431095	J053	1	70	3	3/4/2021	255	300	438	522	476	623	No	Direct	T1	1	NOVAX_DIR
SRR19431083	J053	1	70	3	3/4/2021	255	300	438	522	476	623	No	Direct	T2	1	NOVAX_DIR
SRR19431071	J053	1	70	3	3/4/2021	255	300	438	522	476	623	No	Direct	T3	1	NOVAX_DIR
SRR19431059	J053	1	70	3	3/4/2021	255	300	438	522	476	623	No	Direct	T4	1	NOVAX_DIR
SRR22304213	J053	1	70	3	3/4/2021	255	300	438	522	476	623	No	Direct	T5	1	NOVAX_DIR
S29_S31_L001	J061	8	73	6	3/9/2021	325	340	482	568	491	515	No	Auction	T1	2	NOVAX_AUC
S89_S5_L002	J061	8	73	6	3/9/2021	325	340	482	568	491	515	No	Auction	T2	2	NOVAX_AUC
S150_S64_L002	J061	8	73	6	3/9/2021	325	340	482	568	491	515	No	Auction	T3	2	NOVAX_AUC
S211_S39_L003	J061	8	73	6	3/9/2021	325	340	482	568	491	515	No	Auction	T4	2	NOVAX_AUC
S256_S1_L004	J061	8	73	6	3/9/2021	325	340	482	568	491	515	No	Auction	T5	2	NOVAX_AUC
S31_S33_L001	J068	8	80	6	3/11/2021	305	335	474	568	501	622	No	Auction	T1	2	NOVAX_AUC
S91_S7_L002	J068	8	80	6	3/11/2021	305	335	474	568	501	622	No	Auction	T2	2	NOVAX_AUC
S152_S66_L002	J068	8	80	6	3/11/2021	305	335	474	568	501	622	No	Auction	T3	2	NOVAX_AUC
S213_S42_L003	J068	8	80	6	3/11/2021	305	335	474	568	501	622	No	Auction	T4	2	NOVAX_AUC
S257_S2_L004	J068	8	80	6	3/11/2021	305	335	474	568	501	622	No	Auction	T5	2	NOVAX_AUC
S33_S35_L001	J075	8	84	6	3/13/2021	325	370	502	598	529	525	No	Auction	T1	2	NOVAX_AUC
S93_S9_L002	J075	8	84	6	3/13/2021	325	370	502	598	529	525	No	Auction	T2	2	NOVAX_AUC
S154_S68_L002	J075	8	84	6	3/13/2021	325	370	502	598	529	525	No	Auction	T3	2	NOVAX_AUC
S215_S45_L003	J075	8	84	6	3/13/2021	325	370	502	598	529	525	No	Auction	T4	2	NOVAX_AUC
S258_S3_L004	J075	8	84	6	3/13/2021	325	370	502	598	529	525	No	Auction	T5	2	NOVAX_AUC
S36_S38_L001	J081	4	58	1	3/14/2021	205	210	329	389	365	453	Yes	Direct	T1	2	VAX_DIR
S96_S12_L002	J081	4	58	1	3/14/2021	205	210	329	389	365	453	Yes	Direct	T2	2	VAX_DIR
S157_S73_L002	J081	4	58	1	3/14/2021	205	210	329	389	365	453	Yes	Direct	T3	2	VAX_DIR
S218_S48_L003	J081	4	58	1	3/14/2021	205	210	329	389	365	453	Yes	Direct	T4	2	VAX_DIR
S259_S4_L004	J081	4	58	1	3/14/2021	205	210	329	389	365	453	Yes	Direct	T5	2	VAX_DIR
S37_S39_L001	J082	12	57	1	3/14/2021	145	200	340	407	375	493	Yes	Auction	T1	2	VAX_AUC
S97_S13_L002	J082	12	57	1	3/14/2021	145	200	340	407	375	493	Yes	Auction	T2	2	VAX_AUC
S158_S74_L002	J082	12	57	1	3/14/2021	145	200	340	407	375	493	Yes	Auction	T3	2	VAX_AUC
S219_S49_L003	J082	12	57	1	3/14/2021	145	200	340	407	375	493	Yes	Auction	T4	2	VAX_AUC
S260_S5_L004	J082	12	57	1	3/14/2021	145	200	340	407	375	493	Yes	Auction	T5	2	VAX_AUC
S38_S40_L001	J084	3	75	2	3/15/2021	245	330	390	445	400	531	Yes	Auction	T1	2	VAX_AUC
S98_S14_L002	J084	3	75	2	3/15/2021	245	330	390	445	400	531	Yes	Auction	T2	2	VAX_AUC
S159_S75_L002	J084	3	75	2	3/15/2021	245	330	390	445	400	531	Yes	Auction	T3	2	VAX_AUC
S220_S50_L003	J084	3	75	2	3/15/2021	245	330	390	445	400	531	Yes	Auction	T4	2	VAX_AUC
S261_S6_L004	J084	3	75	2	3/15/2021	245	330	390	445	400	531	Yes	Auction	T5	2	VAX_AUC
S39_S41_L001	J085	8	102	6	3/15/2021	320	360	510	623	539	686	No	Auction	T1	2	NOVAX_AUC
S99_S15_L002	J085	8	102	6	3/15/2021	320	360	510	623	539	686	No	Auction	T2	2	NOVAX_AUC
S160_S76_L002	J085	8	102	6	3/15/2021	320	360	510	623	539	686	No	Auction	T3	2	NOVAX_AUC
S221_S51_L003	J085	8	102	6	3/15/2021	320	360	510	623	539	686	No	Auction	T4	2	NOVAX_AUC
S262_S7_L004	J085	8	102	6	3/15/2021	320	360	510	623	539	686	No	Auction	T5	2	NOVAX_AUC
S41_S43_L001	J087	8	99	6	3/15/2021	325	340	453	570	490	653	No	Auction	T1	2	NOVAX_AUC
S101_S17_L002	J087	8	99	6	3/15/2021	325	340	453	570	490	653	No	Auction	T2	2	NOVAX_AUC
S162_S78_L002	J087	8	99	6	3/15/2021	325	340	453	570	490	653	No	Auction	T3	2	NOVAX_AUC
S223_S53_L003	J087	8	99	6	3/15/2021	325	340	453	570	490	653	No	Auction	T4	2	NOVAX_AUC
S263_S8_L004	J087	8	99	6	3/15/2021	325	340	453	570	490	653	No	Auction	T5	2	NOVAX_AUC
S42_S44_L001	J088	9	82	2	3/15/2021	270	305	436	500	459	561	Yes	Direct	T1	2	VAX_DIR
S102_S18_L002	J088	9	82	2	3/15/2021	270	305	436	500	459	561	Yes	Direct	T2	2	VAX_DIR
S163_S79_L002	J088	9	82	2	3/15/2021	270	305	436	500	459	561	Yes	Direct	T3	2	VAX_DIR
S224_S54_L003	J088	9	82	2	3/15/2021	270	305	436	500	459	561	Yes	Direct	T4	2	VAX_DIR
S264_S9_L004	J088	9	82	2	3/15/2021	270	305	436	500	459	561	Yes	Direct	T5	2	VAX_DIR
S43_S45_L001	J089	7	99	4	3/15/2021	335	375	540	639	566	692	Yes	Direct	T1	2	VAX_DIR
S103_S19_L002	J089	7	99	4	3/15/2021	335	375	540	639	566	692	Yes	Direct	T2	2	VAX_DIR
S164_S80_L002	J089	7	99	4	3/15/2021	335	375	540	639	566	692	Yes	Direct	T3	2	VAX_DIR
S225_S55_L003	J089	7	99	4	3/15/2021	335	375	540	639	566	692	Yes	Direct	T4	2	VAX_DIR
S265_S10_L004	J089	7	99	4	3/15/2021	335	375	540	639	566	692	Yes	Direct	T5	2	VAX_DIR
S48_S50_L001	J104	9	94	2	3/21/2021	305	350	464	524	473	590	Yes	Direct	T1	2	VAX_DIR
S108_S24_L002	J104	9	94	2	3/21/2021	305	350	464	524	473	590	Yes	Direct	T2	2	VAX_DIR
S169_S85_L002	J104	9	94	2	3/21/2021	305	350	464	524	473	590	Yes	Direct	T3	2	VAX_DIR
S230_S60_L003	J104	9	94	2	3/21/2021	305	350	464	524	473	590	Yes	Direct	T4	2	VAX_DIR
S266_S11_L004	J104	9	94	2	3/21/2021	305	350	464	524	473	590	Yes	Direct	T5	2	VAX_DIR
S49_S51_L001	J107	3	104	2	3/22/2021	305	315	500	586	549	678	Yes	Auction	T1	2	VAX_AUC
S109_S25_L002	J107	3	104	2	3/22/2021	305	315	500	586	549	678	Yes	Auction	T2	2	VAX_AUC
S170_S86_L002	J107	3	104	2	3/22/2021	305	315	500	586	549	678	Yes	Auction	T3	2	VAX_AUC
S231_S61_L003	J107	3	104	2	3/22/2021	305	315	500	586	549	678	Yes	Auction	T4	2	VAX_AUC
S267_S12_L004	J107	3	104	2	3/22/2021	305	315	500	586	549	678	Yes	Auction	T5	2	VAX_AUC
SRR19431094	J109	3	93	2	3/24/2021	260	275	444	519	480	621	Yes	Auction	T1	1	VAX_AUC
SRR19431082	J109	3	93	2	3/24/2021	260	275	444	519	480	621	Yes	Auction	T2	1	VAX_AUC
SRR19431070	J109	3	93	2	3/24/2021	260	275	444	519	480	621	Yes	Auction	T3	1	VAX_AUC
SRR19431058	J109	3	93	2	3/24/2021	260	275	444	519	480	621	Yes	Auction	T4	1	VAX_AUC
SRR22304200	J109	3	93	2	3/24/2021	260	275	444	519	480	621	Yes	Auction	T5	1	VAX_AUC
S51_S53_L001	J110	5	99	3	3/25/2021	255	295	444	509	448	548	No	Auction	T1	2	NOVAX_AUC
S111_S27_L002	J110	5	99	3	3/25/2021	255	295	444	509	448	548	No	Auction	T2	2	NOVAX_AUC
S172_S1_L003	J110	5	99	3	3/25/2021	255	295	444	509	448	548	No	Auction	T3	2	NOVAX_AUC
S233_S63_L003	J110	5	99	3	3/25/2021	255	295	444	509	448	548	No	Auction	T4	2	NOVAX_AUC
S268_S13_L004	J110	5	99	3	3/25/2021	255	295	444	509	448	548	No	Auction	T5	2	NOVAX_AUC
SRR19431093	J113	12	84	1	3/27/2021	255	260	426	494	449	473	Yes	Auction	T1	1	VAX_AUC
SRR19431081	J113	12	84	1	3/27/2021	255	260	426	494	449	473	Yes	Auction	T2	1	VAX_AUC
SRR19431069	J113	12	84	1	3/27/2021	255	260	426	494	449	473	Yes	Auction	T3	1	VAX_AUC
SRR19431057	J113	12	84	1	3/27/2021	255	260	426	494	449	473	Yes	Auction	T4	1	VAX_AUC
SRR22304197	J113	12	84	1	3/27/2021	255	260	426	494	449	473	Yes	Auction	T5	1	VAX_AUC
S54_S56_L001	J115	6	94	5	3/27/2021	265	290	442	476	443	547	No	Direct	T1	2	NOVAX_DIR
S114_S32_L002	J115	6	94	5	3/27/2021	265	290	442	476	443	547	No	Direct	T2	2	NOVAX_DIR
S175_S4_L003	J115	6	94	5	3/27/2021	265	290	442	476	443	547	No	Direct	T3	2	NOVAX_DIR
S236_S66_L003	J115	6	94	5	3/27/2021	265	290	442	476	443	547	No	Direct	T4	2	NOVAX_DIR
S269_S14_L004	J115	6	94	5	3/27/2021	265	290	442	476	443	547	No	Direct	T5	2	NOVAX_DIR
S55_S58_L001	J117	11	91	5	3/28/2021	265	290	463	565	496	632	No	Auction	T1	2	NOVAX_AUC
S115_S33_L002	J117	11	91	5	3/28/2021	265	290	463	565	496	632	No	Auction	T2	2	NOVAX_AUC
S237_S67_L003	J117	11	91	5	3/28/2021	265	290	463	565	496	632	No	Auction	T4	2	NOVAX_AUC
S270_S15_L004	J117	11	91	5	3/28/2021	265	290	463	565	496	632	No	Auction	T5	2	NOVAX_AUC
SRR19431092	J124	6	91	5	4/5/2021	295	315	475	565	531	594	No	Direct	T1	1	NOVAX_DIR
SRR19431080	J124	6	91	5	4/5/2021	295	315	475	565	531	594	No	Direct	T2	1	NOVAX_DIR
SRR19431068	J124	6	91	5	4/5/2021	295	315	475	565	531	594	No	Direct	T3	1	NOVAX_DIR
SRR19431056	J124	6	91	5	4/5/2021	295	315	475	565	531	594	No	Direct	T4	1	NOVAX_DIR
SRR22304193	J124	6	91	5	4/5/2021	295	315	475	565	531	594	No	Direct	T5	1	NOVAX_DIR
S59_S62_L001	J128	12	87	1	4/11/2021	225	235	404	487	436	551	Yes	Auction	T1	2	VAX_AUC
S119_S37_L002	J128	12	87	1	4/11/2021	225	235	404	487	436	551	Yes	Auction	T2	2	VAX_AUC
S180_S8_L003	J128	12	87	1	4/11/2021	225	235	404	487	436	551	Yes	Auction	T3	2	VAX_AUC
S241_S71_L003	J128	12	87	1	4/11/2021	225	235	404	487	436	551	Yes	Auction	T4	2	VAX_AUC
S271_S16_L004	J128	12	87	1	4/11/2021	225	235	404	487	436	551	Yes	Auction	T5	2	VAX_AUC
S61_S64_L001	J132	10	82	4	4/17/2021	185	250	380	460	562	507	Yes	Auction	T1	2	VAX_AUC
S121_S39_L002	J132	10	82	4	4/17/2021	185	250	380	460	562	507	Yes	Auction	T2	2	VAX_AUC
S182_S10_L003	J132	10	82	4	4/17/2021	185	250	380	460	562	507	Yes	Auction	T3	2	VAX_AUC
S243_S73_L003	J132	10	82	4	4/17/2021	185	250	380	460	562	507	Yes	Auction	T4	2	VAX_AUC
S272_S17_L004	J132	10	82	4	4/17/2021	185	250	380	460	562	507	Yes	Auction	T5	2	VAX_AUC
