# Supplementary material for: Proinflammatory Cytokines, Type I Interferons, and Specialized Proresolving Mediators Hallmark the Influence of Vaccination and Marketing on Backgrounded Beef Cattle
Source: Vet Sci. 2025 Aug 30;12(9):834. doi: 10.3390/vetsci12090834 (PMC12474404; doi:10.3390/vetsci12090834)
Supplement: Supplementary file 1 [file vetsci-12-00834-s001.zip › Supplemental File S2.xlsx]

## Sheet: NOVAX_AUC
Gene Name	Breakpoint1	Segment1.Trend	Segment2.Trend	Segment1.Slope	Segment2.Slope	Segment1.Pvalue	Segment2.Pvalue
AAAS	4.30918	0	0	-22.513	-452.29	0.260273	0.473278
AACS	N/A	-1	N/A	-44.5102	N/A	0.00520733	N/A
ABCA1	4.84555	0	0	-36.475	10582	0.404669	0.356535
ABCC3	N/A	-1	N/A	-34.096	N/A	0.00448108	N/A
ABCG1	N/A	1	N/A	160.774	N/A	0.00229949	N/A
ABHD1	4.96999	0	0	-5.1434	21625	0.478626	0.209892
ACAD9	N/A	-1	N/A	-214.759	N/A	2.16204e-05	N/A
ACAP1	4.91909	0	0	316.4	-59936	0.268567	0.280549
ACAP3	N/A	-1	N/A	-189.837	N/A	0.00257548	N/A
ACAT2	3.99336	0	-1	26.507	-526.46	0.315618	0.0834797
ACOT7	4.90008	0	0	-14.758	-5665	0.410125	0.329042
ACSF2	4.01733	0	0	155.63	-887.37	0.143769	0.139414
ACSF3	4.90249	0	0	10.293	-3516	0.400029	0.33678
ACTG1	N/A	-1	N/A	-7980.52	N/A	0.00420605	N/A
ACTN3	4.01916	0	0	-1.3702	-34.191	0.34769	0.476674
ADAMDEC1	N/A	-1	N/A	-165.627	N/A	0.000456735	N/A
ADAMTS2	4.01945	0	0	-44.543	555.13	0.291648	0.481633
ADAMTSL2	N/A	-1	N/A	-2.49337	N/A	0.000921449	N/A
ADAR	4.54142	0	0	523.06	37164	0.345371	0.436506
ADCK5	N/A	-1	N/A	-303.396	N/A	0.00147579	N/A
ADGRE5	4.89791	0	0	2511.2	-168360	0.154949	0.296604
ADGRF1	4.90154	0	0	9.2933	-1210.8	0.281233	0.344876
ADGRV1	N/A	-1	N/A	-53.9541	N/A	0.000732709	N/A
ADM	4.79927	0	0	-0.38628	1517.6	0.487537	0.342458
ADORA2A	N/A	-1	N/A	-119.415	N/A	0.000514593	N/A
ADSL	N/A	-1	N/A	-296.917	N/A	0.00363481	N/A
AGFG2	4.93759	0	0	128.24	-15172	0.203605	0.302943
AGRN	4.9706	0	1	17.548	20666	0.29852	0.0735167
AHNAK2	N/A	-1	N/A	-12.352	N/A	0.0107971	N/A
AKAP7	3.9969	0	1	-33.32	240.68	0.182231	0.0806537
AKAP8L	N/A	-1	N/A	-518.136	N/A	0.00466865	N/A
AKR1C4	4.49434	0	0	9.605	-134.31	0.148236	0.457662
AKTIP	4.39044	0	0	29.44	-513.73	0.235561	0.470197
ALAS2	N/A	-1	N/A	-118.375	N/A	0.000264286	N/A
ALG6	N/A	-1	N/A	-72.0179	N/A	0.0100823	N/A
ALOX15	4.02032	1	-1	1283.7	-3538.1	0.0546888	0.0977494
ALOX5	4.76152	1	-1	325.16	-4856.9	0.0685873	0.0895376
ALOX5AP	N/A	1	N/A	158.462	N/A	0.00329183	N/A
AMOT	4.72799	0	0	-9.1383	272.73	0.204699	0.446115
ANAPC5	N/A	-1	N/A	-134.757	N/A	0.00299353	N/A
ANKRD10	4.88489	0	0	64.834	-11113	0.336088	0.398884
ANKRD13B	N/A	-1	N/A	-6.39408	N/A	7.03438e-06	N/A
ANKRD39	4.70761	0	0	26.792	-2192.9	0.321783	0.4168
ANKRD50	N/A	-1	N/A	-21.0331	N/A	0.00544842	N/A
ANKRD54	4.75924	0	0	35.841	-1378.3	0.209546	0.427632
ANLN	N/A	-1	N/A	-55.1416	N/A	4.49074e-07	N/A
ANO8	N/A	-1	N/A	-113.241	N/A	0.00773983	N/A
ANXA1	4.9088	0	0	57.24	106690	0.479677	0.298615
ANXA8L1	N/A	-1	N/A	-6.3638	N/A	0.00438404	N/A
AP4M1	N/A	-1	N/A	-83.8051	N/A	0.00456038	N/A
APC2	N/A	-1	N/A	-14.5905	N/A	0.00802112	N/A
APOBEC3Z1	4.93414	0	0	5.8425	9016.6	0.465645	0.325927
APOOL	N/A	-1	N/A	-38.3354	N/A	0.00778464	N/A
AQP9	4.01381	0	0	-7.4083	111.36	0.295294	0.485496
ARF5	4.50643	0	0	6.0738	-742.6	0.436733	0.472502
ARFRP1	4.75654	0	0	41.594	-1744.3	0.244357	0.433229
ARG1	N/A	-1	N/A	-17.4586	N/A	0.000770619	N/A
ARHGAP18	N/A	-1	N/A	-96.6479	N/A	0.00404213	N/A
ARHGAP33	N/A	-1	N/A	-56.2626	N/A	2.25766e-09	N/A
ARHGAP5	4.53154	0	0	-16.708	239.95	0.193314	0.46126
ARMC6	N/A	-1	N/A	-51.2278	N/A	0.00159959	N/A
ARPC5L	4.01561	0	0	447.66	-1848.8	0.12874	0.485642
ASB1	4.92824	0	0	40.418	-6150.5	0.245838	0.302856
ASB14	4.94492	0	0	29.161	-3537.1	0.187668	0.237162
ASB2	4.84472	1	0	32.84	-729.05	0.0750938	0.391946
ASF1B	N/A	-1	N/A	-155.271	N/A	3.83359e-06	N/A
ASMTL	N/A	-1	N/A	-125.313	N/A	0.00408465	N/A
ASPRV1	4.81346	0	0	7.6168	-263.16	0.140568	0.396194
ATAD1	4.01739	0	0	-96.605	1968.9	0.323942	0.48182
ATAD3A	N/A	-1	N/A	-97.9381	N/A	0.0022109	N/A
ATG4D	4.8451	0	0	127.25	-4075.6	0.125075	0.371703
ATG9B	N/A	-1	N/A	-12.6058	N/A	0.000227069	N/A
ATP1B1	N/A	-1	N/A	-88.2077	N/A	0.000241375	N/A
ATP2A3	4.66367	0	0	916.64	-23564	0.214046	0.451823
ATP4B	N/A	-1	N/A	-239.384	N/A	1.43452e-05	N/A
ATP5F1E	N/A	-1	N/A	-227.083	N/A	0.00106035	N/A
ATP5IF1	N/A	-1	N/A	-454.192	N/A	0.0015827	N/A
ATP5MPL	N/A	-1	N/A	-84.168	N/A	0.00451508	N/A
ATP8	4.88746	0	0	520.28	-211260	0.401101	0.324639
ATP8B4	4.01956	0	0	-168.35	4955	0.285925	0.465419
ATXN3	4.0186	0	0	-62.854	906.65	0.239403	0.470847
ATXN7	4.94548	0	0	-195.2	18235	0.145244	0.243362
AURKB	N/A	-1	N/A	-148.616	N/A	1.17157e-09	N/A
AVPI1	4.9043	0	0	0.062095	-184.79	0.487705	0.329686
AXL	4.01978	0	0	-22.789	186.62	0.142822	0.466659
B3GALT5	4.85261	1	0	130.32	-3926.2	0.0933243	0.373534
BACH2	4.96483	0	0	81.259	-50765	0.354547	0.24286
BAHCC1	4.95256	-1	0	-92.973	6860.7	0.0930063	0.20463
BATF2	4.005	0	0	-47.115	233.72	0.157703	0.171682
BBS10	4.91018	0	0	-7.0852	294.44	0.113941	0.362972
BCAR3	3.98986	0	-1	21.835	-155.04	0.163711	0.0658541
BCAT2	4.02048	0	0	25.448	-172.12	0.193708	0.484316
BCL2L15	4.96908	0	0	42.04	41567	0.389696	0.174398
BCS1L	N/A	-1	N/A	-22.3443	N/A	0.00734617	N/A
BDH1	4.759	0	0	-8.4717	-282.41	0.164074	0.431
BEGAIN	N/A	-1	N/A	-36.9556	N/A	0.00114707	N/A
BICRA	4.11586	0	0	68.198	-1503.9	0.350029	0.486975
BIRC5	N/A	-1	N/A	-121.433	N/A	1.33252e-09	N/A
BLOC1S2	4.013	0	0	23.507	-249.51	0.271038	0.14579
BORCS7	N/A	-1	N/A	-40.0153	N/A	0.00259558	N/A
BPI	4.01967	0	0	-37.301	3530.4	0.425024	0.463969
BRB	5.0015	0	1	124.35	201160	0.225437	0.0869391
BRF1	N/A	-1	N/A	-245.007	N/A	0.00114256	N/A
BRI3BP	N/A	-1	N/A	-109.641	N/A	4.22644e-05	N/A
BRICD5	N/A	-1	N/A	-2.59461	N/A	0.00703217	N/A
C11H2orf50	4.40178	0	0	8.1963	-57.541	0.114965	0.478688
C16H1orf174	4.95607	0	0	-5.6858	-5553.2	0.427282	0.248259
C16H1orf53	4.96789	0	0	-20.606	7082.8	0.222216	0.173504
C17H12orf49	N/A	-1	N/A	-106.782	N/A	0.00687465	N/A
C1H21orf91	4.78053	0	0	-462.29	10689	0.111969	0.383484
C1R	4.82391	0	0	-51.17	8293.6	0.350087	0.393304
C2	4.01697	0	0	-114.49	1801.6	0.27214	0.477603
C28H10orf105	N/A	-1	N/A	-138.336	N/A	6.70804e-06	N/A
C2CD4D	N/A	-1	N/A	-2.63053	N/A	0.000302114	N/A
C3	N/A	-1	N/A	-273.1	N/A	0.00647208	N/A
C3AR1	4.93157	0	0	-20.829	3197.5	0.245157	0.279225
C6H4orf19	4.02001	0	0	11.344	-49.716	0.104101	0.483073
CAB39L	N/A	1	N/A	240.649	N/A	0.00673231	N/A
CACNA1E	4.92667	0	0	13.416	-1170.5	0.148191	0.321902
CACNA2D4	4.01408	0	0	7.0818	-27.31	0.102467	0.141375
CACNB1	4.68898	1	0	36.421	-574.49	0.0837803	0.402364
CACYBP	4.82544	0	0	130.84	-6444.2	0.164485	0.364835
CAD	N/A	-1	N/A	-284.786	N/A	0.00570245	N/A
CALHM6	4.01405	0	0	-26.109	126.76	0.124102	0.482442
CALM1	N/A	-1	N/A	-1414.48	N/A	0.00358866	N/A
CALM3	N/A	-1	N/A	-313.041	N/A	0.00740866	N/A
CAMK1	4.01153	1	0	95.417	-286.24	0.0781518	0.115192
CAMKK2	4.9045	0	0	114.73	-9606.2	0.16161	0.295585
CAMSAP1	N/A	-1	N/A	-193.413	N/A	0.0035518	N/A
CAND2	4.0201	0	0	5.3092	-37.299	0.141228	0.472425
CARD11	4.95571	0	0	522.09	-67494	0.161942	0.217539
CARHSP1	4.01593	0	0	39.11	-721.63	0.308158	0.484031
CARMIL2	N/A	-1	N/A	-372.112	N/A	0.0027718	N/A
CASKIN1	N/A	-1	N/A	-23.6503	N/A	7.30676e-05	N/A
CASP4	4.88076	0	0	-173.03	39680	0.367608	0.337034
CASTOR2	4.71805	0	0	65.554	-5537.3	0.338597	0.438806
CBLN3	4.01769	0	0	-1.125	1355.1	0.495562	0.137003
CBX2	N/A	-1	N/A	-17.4873	N/A	3.27004e-09	N/A
CBX8	4.86078	0	0	5.8117	-676.33	0.304048	0.379598
CCDC102A	4.87536	0	0	55.942	-2654.7	0.139265	0.385864
CCDC134	4.2162	0	0	13.514	-224.96	0.274938	0.479145
CCDC146	N/A	-1	N/A	-123.218	N/A	0.000509422	N/A
CCDC157	4.01995	0	0	-0.0074308	-31.383	0.49919	0.484685
CCDC77	4.82903	0	0	42.425	-3431.1	0.233806	0.346996
CCDC85C	4.95156	0	0	0.50997	-1964.2	0.475987	0.208502
CCDC88B	N/A	-1	N/A	-384.62	N/A	0.00445392	N/A
CCDC92	4.93633	0	0	8.0337	-633.65	0.120078	0.272389
CCHCR1	4.84618	0	0	-6.404	-1741	0.418934	0.381069
CCKAR	N/A	-1	N/A	-6.07092	N/A	3.13911e-05	N/A
CCL8	4.97029	0	0	-0.87209	5629.9	0.472979	0.133737
CCNF	N/A	-1	N/A	-122.415	N/A	1.45198e-09	N/A
CCNJ	N/A	-1	N/A	-24.7432	N/A	0.000478195	N/A
CCNL2	N/A	-1	N/A	-680.051	N/A	0.00741347	N/A
CCNT1	5.00129	0	0	-16.328	94630	0.369068	0.150772
CCR6	4.88446	0	0	23.627	-5538.7	0.371297	0.343211
CCRL2	N/A	1	N/A	18.9155	N/A	0.00777263	N/A
CCSER1	N/A	1	N/A	4.58884	N/A	0.00207546	N/A
CD14	4.96985	0	0	-34.712	85833	0.408171	0.0844391
CD163	N/A	1	N/A	525.867	N/A	0.000879987	N/A
CD19	4.01914	0	0	781.8	-3005.7	0.111196	0.483882
CD274	4.01815	0	0	-74.493	1264.4	0.3117	0.0860923
CD300LF	N/A	1	N/A	30.1342	N/A	0.00819118	N/A
CD320	4.92495	0	0	-11.381	-2043	0.289145	0.294023
CD36	4.01457	0	0	-6.3838	160.92	0.174759	0.0988898
CD44	4.01619	0	0	148.4	-3543.1	0.382154	0.170191
CD53	N/A	1	N/A	1463.17	N/A	0.00317106	N/A
CDA	4.93625	0	0	66.803	-7781.3	0.204345	0.360014
CDAN1	4.74168	0	0	60.457	-3652.6	0.255307	0.420797
CDC20	N/A	-1	N/A	-141.816	N/A	5.06515e-08	N/A
CDC25A	N/A	-1	N/A	-70.5092	N/A	6.21986e-08	N/A
CDC25B	N/A	-1	N/A	-1608.59	N/A	0.00825213	N/A
CDC42BPB	4.97532	0	0	-8.512	3192.2	0.290473	0.212207
CDC45	N/A	-1	N/A	-147.093	N/A	4.8661e-07	N/A
CDCA2	N/A	-1	N/A	-82.085	N/A	9.38301e-08	N/A
CDCA3	N/A	-1	N/A	-60.9192	N/A	2.57877e-08	N/A
CDCA7	N/A	-1	N/A	-876.994	N/A	0.000104185	N/A
CDCA8	N/A	-1	N/A	-96.9478	N/A	1.60037e-07	N/A
CDH23	N/A	-1	N/A	-197.137	N/A	0.00211811	N/A
CDH24	N/A	-1	N/A	-75.0786	N/A	5.47561e-05	N/A
CDK16	4.90139	0	0	199.88	-24695	0.219135	0.292276
CDK2	N/A	-1	N/A	-92.4004	N/A	1.12661e-05	N/A
CDK2AP2	4.02007	0	0	111.23	-1520	0.276147	0.481452
CDK5	4.01729	0	0	-4.7684	-140.66	0.390613	0.485926
CDK6	N/A	-1	N/A	-202.038	N/A	0.0002227	N/A
CDK9	4.01363	0	0	159.25	-1922.6	0.257224	0.482996
CDKN1A	N/A	1	N/A	74.8156	N/A	0.00484755	N/A
CDKN2A	4.01676	0	0	2.0322	-38.872	0.330713	0.483187
CDKN2AIP	4.94602	0	0	-39.488	34343	0.39285	0.169819
CDKN2C	N/A	-1	N/A	-61.0255	N/A	2.07971e-05	N/A
CDKN3	4.93529	0	0	-22.758	-1961.9	0.161167	0.31804
CDR2	4.01574	0	0	-8.4403	-93.51	0.20976	0.474675
CDT1	N/A	-1	N/A	-121.675	N/A	1.81891e-07	N/A
CEBPE	4.01786	1	0	61.363	-160.67	0.0580547	0.48458
CENPE	N/A	-1	N/A	-136.488	N/A	5.52503e-09	N/A
CENPF	N/A	-1	N/A	-500.562	N/A	5.48326e-09	N/A
CENPL	N/A	-1	N/A	-23.4345	N/A	0.000115813	N/A
CENPM	4.58201	0	0	7.6131	-1264.5	0.423343	0.438871
CENPO	N/A	-1	N/A	-58.9344	N/A	7.00711e-05	N/A
CENPS	N/A	-1	N/A	-40.3348	N/A	3.22643e-06	N/A
CENPT	N/A	-1	N/A	-46.408	N/A	1.06555e-06	N/A
CENPV	N/A	-1	N/A	-202.651	N/A	2.00275e-05	N/A
CEP131	4.21482	0	0	22.733	-543.68	0.275494	0.462678
CEP72	N/A	-1	N/A	-40.5493	N/A	5.62472e-07	N/A
CERS1	4.91541	0	0	8.2316	-493.31	0.116691	0.302992
CERS4	4.01322	0	0	253.73	-731.73	0.106471	0.483965
CES4A	N/A	-1	N/A	-1.88565	N/A	0.00445198	N/A
CFAP46	4.01428	0	0	17.556	-87.603	0.150812	0.484999
CFAP54	N/A	-1	N/A	-29.76	N/A	0.0113157	N/A
CFP	4.95794	0	0	-67.553	30089	0.318112	0.203594
CGAS	4.93724	0	0	-23.987	10706	0.297595	0.160184
CHAF1A	N/A	-1	N/A	-181.781	N/A	1.37471e-07	N/A
CHD3	N/A	-1	N/A	-1256.49	N/A	0.0111787	N/A
CHEK2	N/A	-1	N/A	-50.8608	N/A	0.000700626	N/A
CHMP7	4.78207	0	0	91.129	-3817.7	0.227815	0.425737
CHTF18	N/A	-1	N/A	-55.1799	N/A	1.0928e-06	N/A
CIAPIN1	N/A	-1	N/A	-96.4694	N/A	0.0107487	N/A
CISH	4.01864	1	0	126.54	-517.24	0.0953272	0.4852
CIT	N/A	-1	N/A	-130.86	N/A	8.09515e-07	N/A
CKS1B	N/A	-1	N/A	-52.4567	N/A	5.59622e-06	N/A
CKS2	N/A	-1	N/A	-77.7676	N/A	7.90438e-07	N/A
CLEC10A	4.97074	0	0	0.13542	2415.2	0.48963	0.102254
CLEC12A	5.00233	0	0	28.666	25607	0.19666	0.325065
CLEC17A	4.82574	0	0	187.23	-10262	0.232256	0.399948
CLEC3B	4.94866	0	0	-2.411	1399.9	0.335348	0.183519
CLK1	N/A	-1	N/A	-765.385	N/A	0.00495543	N/A
CLK3	4.01896	0	0	146.55	-1583.8	0.212695	0.476838
CLN3	4.01447	0	0	129.61	-955.14	0.198577	0.481339
CLPTM1L	4.77791	0	0	159.26	-8646.6	0.264261	0.430794
CLSPN	N/A	-1	N/A	-152.16	N/A	2.54683e-08	N/A
CMPK2	4.9136	0	0	-51.736	124240	0.462572	0.204505
CMTR1	4.01861	0	0	120.24	3731.2	0.348192	0.479155
CMTR2	4.92458	0	0	-26.909	16253	0.360896	0.183481
CNIH4	4.72293	0	0	29.944	-1258.2	0.233778	0.416634
CNN2	4.92998	0	0	982.7	-132860	0.23847	0.286579
CNOT3	4.93361	0	0	91.882	-17245	0.251288	0.248416
CNTLN	4.95397	0	0	-4.6001	601.52	0.135457	0.20214
COA1	4.01464	0	0	3.1139	-604.16	0.480605	0.479766
COL20A1	4.80347	0	0	48.194	-2630.6	0.211092	0.387564
COL27A1	3.99595	0	0	3.7788	-17.147	0.157991	0.115021
COL5A1	N/A	-1	N/A	-33.0085	N/A	0.00219822	N/A
COL5A3	N/A	1	N/A	19.8307	N/A	0.000334703	N/A
COL9A2	N/A	-1	N/A	-2.07593	N/A	0.00112864	N/A
COL9A3	4.92348	0	0	1.1161	-181.63	0.198599	0.243179
COMMD5	4.88044	0	0	36.115	-2427.5	0.182756	0.389739
CORO1A	4.01907	0	0	1475.7	-16300	0.274932	0.485576
CORO2A	3.99965	0	0	212.81	-1608.6	0.197013	0.101648
CORO7	N/A	-1	N/A	-817.071	N/A	0.00779139	N/A
COX1	N/A	-1	N/A	-30782	N/A	0.00445897	N/A
COX2	4.86827	0	0	1021.2	-248340	0.307068	0.293744
COX20	4.01309	0	0	-5.0736	-216.25	0.417151	0.483574
COX7A1	4.78817	0	0	6.3099	1501.6	0.366125	0.360567
CPNE5	4.65253	0	0	0.7831	-121.23	0.434164	0.464617
CPSF1	N/A	-1	N/A	-485.178	N/A	0.0052395	N/A
CPSF6	N/A	-1	N/A	-593.101	N/A	0.0019959	N/A
CPT1B	4.54264	0	0	133.53	-3676.1	0.218815	0.431595
CRB3	4.82349	0	0	170.58	-9781.4	0.171867	0.34235
CREB5	N/A	-1	N/A	-16.7953	N/A	0.000446474	N/A
CRYBA4	N/A	-1	N/A	-11.8465	N/A	0.000841278	N/A
CRYBG3	4.02037	0	0	-6.7024	64.933	0.239225	0.482153
CSF1R	4.95863	0	0	-124.8	105620	0.398169	0.182784
CSGALNACT1	4.01597	0	0	9.0225	-155.91	0.311371	0.479679
CSRP1	4.89014	1	0	575.04	-27321	0.0933961	0.287415
CST6	4.08599	0	0	5.4221	-27.149	0.118303	0.482422
CTSC	4.97992	0	0	-200.63	80931	0.247192	0.13103
CTSK	4.78779	0	0	7.9236	-712.94	0.308066	0.391856
CUEDC1	4.72487	1	0	23.361	-364.25	0.0790551	0.389162
CXCL10	N/A	1	N/A	136.567	N/A	0.00171546	N/A
CXHXorf21	4.93968	0	0	-31.999	27524	0.405105	0.210155
CYB561D1	N/A	-1	N/A	-162.756	N/A	0.00763594	N/A
CYC1	N/A	-1	N/A	-198.469	N/A	0.00294732	N/A
CYSLTR2	4.01428	1	0	52.128	-207.19	0.0850995	0.155193
CYTB	4.01471	0	0	4039.8	-57166	0.174675	0.464834
DCK	4.86061	-1	0	-167.01	4910.1	0.0829016	0.339378
DCUN1D2	N/A	-1	N/A	-49.6554	N/A	0.000676107	N/A
DDA1	4.01766	0	0	87.353	-836.58	0.209415	0.484249
DDN	4.01577	0	0	0.1689	-10.431	0.449523	0.210658
DDX39A	N/A	-1	N/A	-52.1778	N/A	0.00267591	N/A
DECR2	N/A	1	N/A	45.387	N/A	0.000148976	N/A
DENND1B	N/A	-1	N/A	-246.463	N/A	0.00193991	N/A
DENND1C	N/A	-1	N/A	-460.976	N/A	0.00972021	N/A
DENND5B	N/A	1	N/A	137.406	N/A	0.004175	N/A
DENND6B	N/A	-1	N/A	-126.309	N/A	0.00136601	N/A
DERL2	4.00245	0	0	63.838	-673.82	0.245111	0.478311
DGKA	N/A	-1	N/A	-634.247	N/A	0.0090054	N/A
DHCR7	N/A	-1	N/A	-211.366	N/A	0.005666	N/A
DHRS11	4.92405	0	0	27.447	-3780.4	0.23847	0.291266
DHRS3	N/A	1	N/A	135.067	N/A	0.00868472	N/A
DHRS7	4.01187	0	0	-37.078	267.69	0.19348	0.104299
DHRS9	4.06596	0	0	37.85	-236.22	0.16201	0.484756
DHX58	4.01933	0	0	143.91	9183.4	0.387561	0.468755
DIAPH3	N/A	-1	N/A	-20.3426	N/A	7.54999e-06	N/A
DIRAS3	4.87559	0	0	3.7454	-284.62	0.190661	0.327252
DIS3L	4.89937	0	0	365.99	-25862	0.166854	0.338426
DIS3L2	4.90304	0	0	56.669	-4777.3	0.167703	0.27792
DLC1	4.84937	0	0	-9.2203	1391.6	0.359384	0.400576
DLG4	4.94376	0	0	71.524	-14093	0.221129	0.260872
DNAH14	4.90109	0	0	-6.1386	367.9	0.155839	0.296039
DNAJB13	4.93738	0	0	-0.45792	-129.01	0.332185	0.293221
DNAJB2	4.01253	0	0	172.29	-858.15	0.108633	0.469359
DNAJB5	4.00905	0	0	2.8815	-68.539	0.320729	0.479375
DNAJC15	4.02034	0	0	-8.8795	-365.81	0.396283	0.475653
DNASE1L3	4.93906	0	0	-9.0118	1191.7	0.15153	0.231143
DOK4	N/A	-1	N/A	-15.968	N/A	0.00128412	N/A
DOLPP1	N/A	-1	N/A	-31.1976	N/A	0.010039	N/A
DPY19L3	N/A	-1	N/A	-57.4521	N/A	0.00704327	N/A
DQX1	N/A	-1	N/A	-11.6484	N/A	0.00861112	N/A
DRAM1	4.01369	0	0	2.7964	792.89	0.475308	0.4602
DRG2	4.93547	0	0	4.5904	-6182.7	0.458963	0.292739
DTL	N/A	-1	N/A	-46.6021	N/A	8.35198e-09	N/A
DTNB	4.88666	1	0	189.77	-7288	0.0819334	0.310547
DTX3	4.94096	0	0	82.119	-11729	0.141758	0.201905
DTYMK	N/A	-1	N/A	-81.1517	N/A	3.71096e-06	N/A
DUSP22	4.89275	0	0	9.6146	-3767.1	0.411651	0.339666
DUT	4.01436	0	0	-85.27	-920.13	0.196607	0.476173
DYNLL1	4.92176	0	0	176.65	-14426	0.124476	0.270427
DYNLL2	4.93414	0	0	319.94	-30520	0.167494	0.30356
E2F7	N/A	-1	N/A	-32.9972	N/A	1.33264e-08	N/A
E2F8	N/A	-1	N/A	-83.8594	N/A	4.89677e-10	N/A
ECI1	4.88149	0	0	3.2611	-2270.2	0.450753	0.340177
ECM2	5.00712	0	0	-2.3543	7301.1	0.275939	0.125057
EDNRB	4.31627	1	0	6.5404	-40.154	0.0767096	0.458046
EFCAB9	4.90677	0	0	-1.2402	129.44	0.193948	0.284774
EFHB	4.00686	0	0	12.812	-164.69	0.299682	0.114266
EFNB2	4.01775	0	0	1.2023	-17.315	0.292206	0.479789
EGFL8	4.90428	0	0	10.568	-611.27	0.101708	0.26108
EHD1	4.00213	0	0	236.45	-3174.2	0.33147	0.104427
EHD4	4.01814	0	0	-66.337	1065.7	0.23881	0.463793
EHMT2	4.94927	0	0	259.71	-37013	0.192838	0.272806
EIF1	4.78113	0	0	992.18	-20755	0.108458	0.405911
EIF2AK2	4.02024	0	0	117.92	16329	0.446236	0.470548
EIF4EBP2	N/A	-1	N/A	-704.18	N/A	0.00973651	N/A
ELMO2	N/A	1	N/A	453.645	N/A	0.00946687	N/A
ELN	N/A	1	N/A	152.517	N/A	0.000576926	N/A
ELOB	4.73191	0	0	41.391	-2773.4	0.326023	0.424666
ELOC	N/A	-1	N/A	-75.2526	N/A	0.00757063	N/A
ELOVL6	4.01669	0	0	4.6065	-110.96	0.365171	0.484246
EMD	4.01446	0	0	52.092	-483.99	0.248732	0.482289
ENGASE	N/A	-1	N/A	-100.413	N/A	0.0080144	N/A
ENHO	4.00431	0	0	21.328	-66.349	0.101865	0.114325
ENKD1	4.01932	0	0	3.6652	-21.907	0.13076	0.483803
ENOX1	N/A	-1	N/A	-16.3607	N/A	1.45225e-05	N/A
EPHB1	N/A	-1	N/A	-4.73625	N/A	0.00011613	N/A
EPOP	N/A	-1	N/A	-5.98459	N/A	2.4687e-05	N/A
EPSTI1	4.01022	0	1	152.6	9162.4	0.39245	0.0676768
ERCC6L	N/A	-1	N/A	-46.8022	N/A	1.40005e-08	N/A
ERF	4.8046	0	0	89.545	-2576	0.150905	0.414668
ESM1	N/A	-1	N/A	-8.01309	N/A	0.00440072	N/A
ESPL1	N/A	-1	N/A	-212.488	N/A	3.42625e-09	N/A
ESPN	4.69366	0	0	25.234	-2012	0.33029	0.422806
ETV2	4.50273	0	0	3.245	-128.02	0.331836	0.469595
EVL	4.64128	0	0	1267.3	-38110	0.254714	0.448097
EXO1	N/A	-1	N/A	-30.482	N/A	8.93754e-07	N/A
EXOG	N/A	-1	N/A	-110.805	N/A	0.00292616	N/A
EZH2	N/A	-1	N/A	-227.6	N/A	2.26963e-06	N/A
F2RL2	3.99131	0	1	-2.9699	115.09	0.377719	0.0581586
FAAP20	4.80085	0	0	10.568	-1697.8	0.388608	0.414174
FABP5	N/A	-1	N/A	-21.4916	N/A	0.00101682	N/A
FADS1	4.02002	1	0	67.024	-385.78	0.0917963	0.471563
FAM111B	4.89403	0	0	69.847	14436	0.362313	0.394911
FAM13A	4.91826	0	0	-5.8115	543.27	0.155312	0.245466
FAM161B	4.01819	0	0	5.5025	-86.206	0.315636	0.483669
FAM167B	4.24622	0	0	33.906	-386.4	0.176299	0.474618
FAM173A	N/A	-1	N/A	-79.062	N/A	0.00180157	N/A
FAM173B	4.90721	0	0	27.563	-2768.3	0.201192	0.326523
FAM181B	4.96975	0	0	-2.3124	349.57	0.141693	0.19823
FAM212B	N/A	-1	N/A	-3.97526	N/A	0.00757825	N/A
FAM222A	4.0113	0	0	-4.4691	-86.623	0.33238	0.122531
FAM228B	N/A	-1	N/A	-6.20199	N/A	0.00839606	N/A
FAM234A	4.92876	0	0	17.493	-7230.3	0.370534	0.253238
FAM46A	4.82391	0	0	-6.2088	8061.8	0.483928	0.379911
FAM83D	N/A	-1	N/A	-18.2108	N/A	3.18801e-07	N/A
FANCA	4.01773	0	0	-14.125	-733.36	0.436674	0.484528
FANCD2	N/A	-1	N/A	-87.6823	N/A	6.75051e-09	N/A
FANCI	N/A	-1	N/A	-90.7227	N/A	1.62591e-06	N/A
FAR1	N/A	-1	N/A	-300.467	N/A	0.00902321	N/A
FARP2	N/A	-1	N/A	-89.378	N/A	0.000729823	N/A
FARSA	4.9439	0	0	36.897	-10338	0.314544	0.252323
FASN	N/A	-1	N/A	-542.774	N/A	0.00808332	N/A
FBL	4.9053	0	0	38.845	-20173	0.415272	0.309684
FBP1	4.52137	1	0	68.838	-516.33	0.0601758	0.452352
FBXL6	N/A	-1	N/A	-53.6758	N/A	0.0022099	N/A
FBXO16	5.00665	0	0	0.84513	2922.2	0.28708	0.167913
FBXO31	4.94122	0	0	113.69	-31427	0.278082	0.232922
FBXW12	N/A	-1	N/A	-315.256	N/A	0.00164073	N/A
FCER1A	4.01363	0	0	25.432	-161.14	0.150093	0.111683
FCGR1A	4.90678	0	0	-1.8546	580.26	0.294109	0.257984
FCGRT	4.94001	0	0	-444.47	57859	0.124991	0.226017
FCN1	4.7985	0	0	-448.68	57437	0.35524	0.40829
FCRL3	N/A	1	N/A	631.488	N/A	0.00646451	N/A
FCRLB	4.21613	0	0	1.9682	-12.98	0.145783	0.482381
FDFT1	4.00752	0	-1	94.998	-1111.2	0.226288	0.0894685
FEN1	N/A	-1	N/A	-155.913	N/A	1.93263e-05	N/A
FFAR2	4.59551	0	0	8.668	-181.93	0.206824	0.459423
FGF22	4.8594	0	0	2.0014	-116.65	0.167014	0.336293
FHDC1	4.89284	0	0	0.10895	-132.93	0.473192	0.349577
FILIP1L	4.93596	0	0	3.4167	-821.31	0.255646	0.288864
FKBP5	N/A	-1	N/A	-524.847	N/A	0.00191733	N/A
FMO2	4.02004	0	0	1.3627	-12.236	0.217908	0.482168
FNBP1L	N/A	-1	N/A	-10.3629	N/A	0.000293914	N/A
FNDC10	N/A	-1	N/A	-9.7931	N/A	0.000760839	N/A
FNDC4	4.93291	1	0	18.976	-1192.1	0.0743976	0.198014
FNIP2	N/A	-1	N/A	-156.578	N/A	0.00997345	N/A
FOXD2	4.01586	0	0	83.738	-579.94	0.135208	0.471764
FOXK2	4.0147	0	0	157.89	-1463.5	0.238278	0.487236
FOXM1	N/A	-1	N/A	-71.8586	N/A	6.30722e-07	N/A
FOXQ1	4.01772	0	0	0.96575	20.572	0.346924	0.193625
FOXS1	4.79704	0	0	11.379	3365.5	0.400714	0.380137
FRMD4A	4.01819	0	0	-4.6656	396.95	0.412656	0.460254
FRMD4B	4.9143	0	0	-7.622	8065.1	0.431686	0.237675
FUZ	N/A	-1	N/A	-30.2234	N/A	0.0103762	N/A
FXYD7	4.86922	0	0	97.997	-13120	0.332516	0.357925
G0S2	4.01917	0	0	-0.45847	15	0.403522	0.484178
GADD45B	N/A	1	N/A	116.966	N/A	0.000417295	N/A
GAMT	4.43947	0	0	8.9071	-356.65	0.294342	0.446087
GATA1	4.01428	1	0	70.582	-187.4	0.0645995	0.108451
GATA2	4.83334	0	0	39.896	-2755.1	0.180886	0.338823
GBP4	N/A	1	N/A	541.988	N/A	0.000481444	N/A
GBP5	4.95448	0	0	-114.84	32933	0.188925	0.150402
GCGR	N/A	-1	N/A	-2.87872	N/A	0.00545535	N/A
GCSAML	4.91018	0	0	21.764	-2966	0.247583	0.32633
GDAP1	N/A	-1	N/A	-6.14841	N/A	0.000422734	N/A
GDPD3	4.20028	0	0	10.935	-73.281	0.100039	0.462336
GEMIN7	4.73214	0	0	51.679	-1508.2	0.120485	0.409257
GFI1B	4.00824	1	0	46.405	-176.01	0.0790109	0.47643
GFOD2	4.01885	0	0	8.7119	-75.001	0.172381	0.480934
GFRA3	N/A	-1	N/A	-8.76902	N/A	0.00644032	N/A
GGT5	4.7786	0	0	66.903	-1721.2	0.112592	0.372369
GGT7	4.01899	1	0	50.197	-167.75	0.085753	0.48132
GH1	4.92583	0	0	23.075	-2215.7	0.135457	0.244649
GINS1	N/A	-1	N/A	-76.9591	N/A	1.03757e-05	N/A
GINS2	4.8184	0	0	-4.2111	-1575.3	0.44316	0.385878
GINS4	N/A	-1	N/A	-25.2002	N/A	1.39614e-05	N/A
GIPC3	N/A	1	N/A	26.1479	N/A	0.00254181	N/A
GJC2	4.37725	0	0	-2.2541	-133.11	0.406369	0.470084
GLIPR1	N/A	-1	N/A	-192.922	N/A	0.00321023	N/A
GLTPD2	4.01767	0	0	2.5881	-23.181	0.233563	0.209141
GMNN	N/A	-1	N/A	-88.1954	N/A	3.79742e-06	N/A
GMPPB	4.91228	0	0	32.438	-8706.3	0.354781	0.330921
GNAO1	N/A	-1	N/A	-118.138	N/A	0.00863407	N/A
GNAS	4.91409	0	0	367.44	-81778	0.338448	0.327143
GNB1L	N/A	-1	N/A	-200.821	N/A	0.00236952	N/A
GNMT	4.74874	0	0	15.049	-480.37	0.206405	0.441706
GNPAT	4.9046	0	0	7.2801	-7791.3	0.466391	0.350365
GPAA1	N/A	-1	N/A	-223.956	N/A	0.00200993	N/A
GPAM	N/A	-1	N/A	-36.3487	N/A	0.00781043	N/A
GPATCH11	4.90342	0	0	9.4525	-2854.3	0.384615	0.3365
GPCPD1	N/A	-1	N/A	-588.033	N/A	0.00463665	N/A
GPI	4.01078	0	0	607.18	-2649.7	0.111189	0.478904
GPR162	N/A	-1	N/A	-42.1641	N/A	7.75788e-05	N/A
GPR19	N/A	-1	N/A	-16.6573	N/A	3.99046e-05	N/A
GPR32	3.996	0	-1	3.2381	-16.598	0.104302	0.0720964
GPR34	4.94948	0	0	-15.656	2364.6	0.115757	0.128371
GPR35	N/A	-1	N/A	-547.815	N/A	0.000875701	N/A
GPR4	4.01196	0	0	102.9	-324.73	0.0980481	0.47304
GPX3	4.95392	0	0	23.921	-4213.9	0.172288	0.270059
GPX4	4.01987	0	-1	54.252	-442.86	0.151944	0.0743021
GRAMD1B	4.91885	0	0	20.56	-2723.4	0.232553	0.285754
GRAP	4.01393	0	0	410.46	-2916.9	0.139123	0.479899
GRK2	4.84872	0	0	1044.1	-45243	0.160786	0.367435
GRN	N/A	1	N/A	1206.53	N/A	0.00959412	N/A
GRTP1	N/A	-1	N/A	-35.8198	N/A	0.000149105	N/A
GSC2	4.84175	0	0	11.06	-362.29	0.117597	0.363804
GSE1	N/A	-1	N/A	-7.16547	N/A	0.00101864	N/A
GTF2IRD2	4.0132	0	0	-3.7171	27.181	0.197787	0.486975
GTF3C5	N/A	-1	N/A	-94.6245	N/A	0.00567468	N/A
GTSE1	N/A	-1	N/A	-90.7808	N/A	1.61841e-08	N/A
GUK1	N/A	-1	N/A	-619.799	N/A	0.000477368	N/A
GYG2	N/A	-1	N/A	-104.94	N/A	1.08393e-05	N/A
GZF1	4.01663	0	0	31.103	-463.31	0.289436	0.186386
H2AFV	N/A	-1	N/A	-455.574	N/A	0.000823452	N/A
H2AFX	N/A	-1	N/A	-169.9	N/A	0.000460356	N/A
H2AFY	N/A	-1	N/A	-741.026	N/A	0.000614616	N/A
H2AFZ	N/A	-1	N/A	-256.927	N/A	2.80349e-05	N/A
HASPIN	N/A	-1	N/A	-26.4828	N/A	6.98427e-07	N/A
HAUS5	N/A	-1	N/A	-227.788	N/A	0.00876861	N/A
HAUS8	4.88533	0	0	-2.5652	-1909.3	0.459968	0.346459
HBA	N/A	-1	N/A	-1895.43	N/A	0.0005945	N/A
HBA1	N/A	-1	N/A	-3651.05	N/A	0.000493473	N/A
HBB	N/A	-1	N/A	-1567.17	N/A	0.00114995	N/A
HBM	N/A	-1	N/A	-11.0182	N/A	0.0002203	N/A
HDAC1	3.99896	0	0	23.301	-2235.3	0.47153	0.103741
HDAC11	4.01933	0	0	18.183	-283.67	0.276722	0.481642
HDAC6	N/A	-1	N/A	-225.395	N/A	0.00465252	N/A
HDAC7	N/A	-1	N/A	-586.332	N/A	0.00486016	N/A
HDGFL2	4.8439	0	0	88.147	-6469.3	0.219896	0.369009
HDHD5	N/A	-1	N/A	-111.585	N/A	0.00335365	N/A
HEMK1	N/A	-1	N/A	-138.511	N/A	0.00152491	N/A
HERC5	4.82133	0	0	86.378	26456	0.368048	0.303687
HERC6	4.01994	0	0	103.45	13749	0.439076	0.458168
HES4	4.01756	0	0	191.02	6141.5	0.33345	0.125973
HEXA	4.95647	0	0	44.211	-12833	0.278285	0.273819
HFE	4.01093	0	0	-17.022	124.23	0.123067	0.471995
HGF	N/A	-1	N/A	-14.1702	N/A	0.00731343	N/A
HHLA2	4.01881	0	0	-2.047	68.347	0.391861	0.482199
HIST2H2AA4	4.88793	0	0	17.983	-1227.5	0.205376	0.389632
HIST3H2BB	4.89803	0	0	1.7598	-135.66	0.181264	0.372121
HJURP	N/A	-1	N/A	-132.142	N/A	1.21833e-09	N/A
HMGA1	N/A	-1	N/A	-459.543	N/A	0.00507118	N/A
HMGB3	N/A	-1	N/A	-15.6163	N/A	2.78329e-08	N/A
HMGCR	4.3058	0	0	151.69	-3822.8	0.242602	0.460326
HP	4.01981	0	0	-391.48	5236.6	0.248921	0.482503
HPDL	N/A	-1	N/A	-4.02665	N/A	0.000270055	N/A
HPGD	4.01969	0	-1	62.344	-235.42	0.479961	0.0885471
HRH2	N/A	-1	N/A	-357.835	N/A	0.00142105	N/A
HSCB	4.9565	0	0	88.446	-17231	0.202129	0.210887
HSD17B1	4.89758	0	0	3.8524	-297.19	0.113862	0.254601
HSDL2	4.95309	0	0	-64.234	7482	0.154546	0.195989
HSH2D	4.01719	0	0	69.061	2364.2	0.350811	0.134242
HSPA12B	N/A	-1	N/A	-41.4883	N/A	9.04016e-05	N/A
HSPA8	4.01923	1	0	7202.7	-27709	0.0775767	0.474429
IBA57	N/A	-1	N/A	-51.9179	N/A	0.00910534	N/A
ID1	4.76414	0	0	-0.4152	314.36	0.473988	0.420812
IDH3G	N/A	-1	N/A	-198.388	N/A	0.00812182	N/A
IDI1	4.01507	0	0	11.378	-754.69	0.416916	0.477172
IFFO2	4.81518	0	0	109.02	-3064.4	0.123203	0.387545
IFI16	4.93765	0	0	-340.16	329060	0.379609	0.148037
IFI27	4.88231	0	0	15.857	32705	0.480333	0.324524
IFI35	N/A	1	N/A	215.266	N/A	0.00571931	N/A
IFI44L	4.57352	0	0	-330.56	59077	0.382844	0.388324
IFI6	4.01629	0	0	86.528	12267	0.443062	0.460056
IFIH1	4.41985	0	0	58.93	10915	0.441248	0.444348
IFIT2	4.01307	0	1	58.969	25655	0.480975	0.0668146
IFIT3	4.0116	0	1	-28.148	2298.4	0.438515	0.0761052
IFIT5	4.5645	0	1	-46.851	15189	0.443592	0.0412111
IFITM2	4.98988	0	1	18.896	211360	0.450915	0.0912079
IFITM3	4.49983	0	0	480.02	27127	0.35514	0.452647
IFITM5	4.98241	0	0	1.3029	2429	0.341324	0.0437626
IGF2BP2	N/A	-1	N/A	-5.13121	N/A	0.000251611	N/A
IGF2BP3	N/A	-1	N/A	-184.405	N/A	4.35779e-05	N/A
IL12B	N/A	-1	N/A	-7.12301	N/A	0.00421091	N/A
IL17RC	4.9777	0	0	-4.4278	1797.5	0.249936	0.150938
IL1RN	4.99773	0	0	50.614	225540	0.386138	0.140469
IL27	4.8787	0	0	-5.2092	786.74	0.298468	0.332064
IL5RA	4.01985	1	0	219	-470.39	0.0536984	0.476009
IL9R	N/A	-1	N/A	-467.96	N/A	0.0029333	N/A
IMPA2	4.01727	0	0	83.511	-657.8	0.201281	0.483199
IMPAD1	N/A	-1	N/A	-178.372	N/A	0.000116089	N/A
INCENP	N/A	-1	N/A	-207.792	N/A	2.71084e-05	N/A
ING1	4.76103	0	0	61.022	-1787.4	0.135257	0.394948
INTS10	4.24414	0	0	57.393	-1137.4	0.297056	0.476184
IQCD	4.01674	0	0	-0.1475	39.762	0.483882	0.478608
IQCG	N/A	1	N/A	9.03552	N/A	0.00421476	N/A
IQGAP2	N/A	-1	N/A	-424.655	N/A	0.00228831	N/A
IQGAP3	4.01714	0	0	15.742	-170.57	0.255555	0.482096
IRF7	4.94091	0	0	121.02	96592	0.390957	0.194042
IRF9	N/A	1	N/A	531.007	N/A	0.000436129	N/A
ISCU	4.46144	0	0	38.292	-1201.8	0.333883	0.463375
ISG15	4.01371	0	0	13.254	19289	0.494865	0.0904759
ISG20	N/A	1	N/A	287.372	N/A	0.00891753	N/A
ITFG2	4.9378	0	0	49.558	-9741.5	0.242921	0.254194
ITGA5	N/A	-1	N/A	-252.019	N/A	0.00966646	N/A
ITGB5	4.01673	0	0	9.9332	-111.37	0.213811	0.1185
ITIH4	4.01896	0	0	1.1873	-26.825	0.322208	0.481906
ITPKA	N/A	-1	N/A	-2.93636	N/A	0.0101828	N/A
IVD	4.0851	0	0	8.5696	-1051.1	0.469617	0.485447
IVNS1ABP	4.88328	0	0	88.095	-20405	0.359985	0.322286
JAM3	N/A	-1	N/A	-34.8211	N/A	0.00627972	N/A
JMJD6	4.01891	1	0	124.71	-570.27	0.0922439	0.147998
KCNAB2	N/A	-1	N/A	-321.408	N/A	0.00810073	N/A
KCNIP2	4.93577	0	0	28.116	-2776.2	0.13397	0.209082
KCTD15	3.99479	0	-1	27.166	-140.01	0.13717	0.0740729
KEH36_t16	4.48174	0	0	13100	-346580	0.172779	0.432739
KEH36_t21	4.01307	0	0	-1767.2	-24091	0.229206	0.145603
KIAA0513	4.01496	0	0	182.99	-2125	0.261235	0.478829
KIAA1211L	N/A	-1	N/A	-187.531	N/A	3.01279e-05	N/A
KIAA1257	N/A	-1	N/A	-25.6762	N/A	0.005551	N/A
KIAA1522	4.84188	0	0	6.742	-496.12	0.231213	0.355561
KIAA1551	4.01364	0	0	204.06	21223	0.452093	0.479881
KIF11	N/A	-1	N/A	-210.646	N/A	3.03975e-09	N/A
KIF18B	N/A	-1	N/A	-111.957	N/A	2.19638e-08	N/A
KIF24	N/A	-1	N/A	-30.944	N/A	4.28029e-05	N/A
KIF2C	N/A	-1	N/A	-58.4318	N/A	6.76547e-08	N/A
KIF3C	4.86066	0	0	42.909	-1344	0.125689	0.359275
KIF4A	N/A	-1	N/A	-98.3265	N/A	6.70921e-08	N/A
KIF5C	4.02006	0	0	-1.4012	82.985	0.364835	0.470284
KIFC2	N/A	-1	N/A	-44.2489	N/A	0.000400286	N/A
KIRREL2	4.88025	0	0	3.8758	-184.1	0.14022	0.38321
KIRREL3	N/A	-1	N/A	-119.366	N/A	0.00854826	N/A
KLC4	4.01945	0	0	109.42	-611.23	0.145423	0.483873
KLF11	4.50876	-1	0	-243.72	2410.8	0.0766354	0.442156
KLF2	4.02017	0	0	1226.7	-7667.5	0.180169	0.487484
KLHDC8B	N/A	-1	N/A	-17.4138	N/A	0.00057076	N/A
KLHL22	N/A	-1	N/A	-973.197	N/A	0.000488433	N/A
KLHL25	4.95734	0	0	-2.6576	-1001.3	0.337725	0.224738
KLK1	4.89427	0	0	11.977	-712.81	0.167929	0.346499
KMT5A	4.92904	0	0	44.925	-6918.2	0.215937	0.313256
KMT5C	4.72336	0	0	8.4541	-1333.7	0.405105	0.410848
KNDC1	N/A	-1	N/A	-5.90749	N/A	0.000115928	N/A
KNSTRN	N/A	-1	N/A	-51.514	N/A	4.54006e-05	N/A
KNTC1	N/A	-1	N/A	-99.9637	N/A	1.40949e-10	N/A
KPNA2	N/A	-1	N/A	-214.173	N/A	6.4384e-05	N/A
KRT17	4.75568	0	0	13.143	-176	0.104739	0.44593
KRT42	4.94867	0	0	-2.9996	-362.3	0.176528	0.282722
KRTCAP3	4.66235	0	0	5.3546	-156.25	0.174978	0.43179
LAMA5	4.95952	0	0	-0.81897	812.5	0.422303	0.178751
LCK	N/A	-1	N/A	-765.057	N/A	0.00507534	N/A
LEKR1	5.00512	0	0	-2.2961	18121	0.409896	0.126452
LGALS3BP	4.01376	0	0	64.135	4081.3	0.426189	0.476656
LGALS4	N/A	-1	N/A	-146.874	N/A	0.00720636	N/A
LGALS9	4.01573	0	0	-317.36	11017	0.366016	0.146158
LGR6	N/A	-1	N/A	-23.0114	N/A	0.00850484	N/A
LIF	4.9574	0	0	-3.807	-1294.3	0.0558661	0.0820562
LIFR	4.97913	0	0	-3.1488	880.95	0.176273	0.140475
LINGO3	4.0187	0	0	0.79422	-12.017	0.302597	0.484838
LOC100139115	4.91627	0	0	24.979	-4363	0.296744	0.301581
LOC100139881	4.01082	0	0	73.528	-546.91	0.147095	0.112034
LOC100141064	4.66977	1	0	6.4432	-118.35	0.0790955	0.396557
LOC100294792	N/A	-1	N/A	-14.5599	N/A	0.00745144	N/A
LOC100296952	4.92	0	0	-5.0918	-2549.2	0.416907	0.303607
LOC100298064	5.00541	1	1	11.958	11148	0.0694148	0.0897609
LOC100298356	4.01218	0	0	-0.089222	1118.5	0.499503	0.119682
LOC100298871	4.92908	0	0	1.1581	-130.29	0.188072	0.29544
LOC100300760	N/A	-1	N/A	-252.945	N/A	5.6488e-07	N/A
LOC100337507	N/A	-1	N/A	-9.26889	N/A	0.00765677	N/A
LOC100847159	N/A	-1	N/A	-898.849	N/A	0.000160254	N/A
LOC100847236	N/A	-1	N/A	-9.69788	N/A	0.00109058	N/A
LOC100847695	4.02059	0	0	-0.088995	154.91	0.496594	0.464903
LOC100847724	4.94453	0	0	-0.087669	-468.84	0.487071	0.255674
LOC100847759	4.94142	0	0	-57.146	16485	0.279423	0.220284
LOC100847831	N/A	-1	N/A	-23.9694	N/A	0.00836394	N/A
LOC100847934	4.66135	0	0	1.3126	-35.885	0.235605	0.45733
LOC100848006	3.98899	1	-1	349.74	-1343.6	0.0652617	0.0493499
LOC100848017	4.01295	0	0	3.5524	-25.578	0.179394	0.143303
LOC100848122	N/A	-1	N/A	-38.0014	N/A	0.000245413	N/A
LOC100848208	N/A	-1	N/A	-20.4542	N/A	0.000225947	N/A
LOC100848212	N/A	-1	N/A	-118.298	N/A	0.00826031	N/A
LOC100848405	4.0196	0	0	12.014	-320.67	0.364302	0.477729
LOC100848419	4.77087	0	0	-37.882	12253	0.447489	0.418719
LOC100848478	4.01898	0	0	3.3856	-22.049	0.162776	0.487335
LOC100848517	4.96457	0	0	-76.551	28592	0.287285	0.21987
LOC100848872	N/A	-1	N/A	-5.65048	N/A	0.0106838	N/A
LOC101902036	N/A	-1	N/A	-12.834	N/A	0.00101858	N/A
LOC101902043	N/A	-1	N/A	-120.137	N/A	0.00031507	N/A
LOC101902172	4.91518	0	0	33.505	-2546	0.151859	0.341157
LOC101902276	4.01955	0	0	0.17818	-12.557	0.450691	0.480436
LOC101902757	N/A	1	N/A	18.6698	N/A	0.000351929	N/A
LOC101902926	4.01926	0	0	12.632	-119.16	0.202555	0.478247
LOC101903098	N/A	-1	N/A	-5.70829	N/A	0.00920513	N/A
LOC101903402	5.00507	0	0	3.6451	14173	0.265651	0.151678
LOC101903616	N/A	-1	N/A	-19.2252	N/A	0.00405189	N/A
LOC101903877	N/A	-1	N/A	-15.7116	N/A	0.0104463	N/A
LOC101903913	N/A	-1	N/A	-38.0338	N/A	0.00763934	N/A
LOC101903997	N/A	-1	N/A	-4.84503	N/A	0.000418452	N/A
LOC101904042	4.01931	0	0	4.4447	-29.85	0.170414	0.190854
LOC101904548	N/A	-1	N/A	-3.94408	N/A	0.000589203	N/A
LOC101904569	4.02132	0	0	75.794	-787.88	0.262143	0.483869
LOC101904842	N/A	-1	N/A	-4.66985	N/A	0.00186432	N/A
LOC101905099	N/A	-1	N/A	-21.8447	N/A	0.0102881	N/A
LOC101905162	4.65026	0	0	48.695	-1297.4	0.195936	0.425918
LOC101905222	N/A	-1	N/A	-58.4058	N/A	5.9324e-06	N/A
LOC101905303	N/A	-1	N/A	-26.9183	N/A	0.00917128	N/A
LOC101905498	N/A	-1	N/A	-10.5689	N/A	0.00213186	N/A
LOC101905875	N/A	-1	N/A	-9.52445	N/A	0.000181592	N/A
LOC101906195	N/A	-1	N/A	-37.3875	N/A	0.000100085	N/A
LOC101906347	N/A	-1	N/A	-12.3371	N/A	0.0113496	N/A
LOC101906364	N/A	-1	N/A	-10.6321	N/A	0.0109306	N/A
LOC101906463	3.99655	0	-1	-20.959	-1051.7	0.442002	0.0887444
LOC101906756	N/A	-1	N/A	-107.94	N/A	0.00472941	N/A
LOC101906914	4.01563	0	0	3.087	-76.052	0.35552	0.477996
LOC101907118	4.01703	0	0	1.9518	-20.912	0.22173	0.481058
LOC101907320	N/A	-1	N/A	-4.46171	N/A	0.000396223	N/A
LOC101907338	4.98271	0	1	-2.9835	1599.7	0.149003	0.0735584
LOC101907503	N/A	-1	N/A	-15.9148	N/A	0.000370673	N/A
LOC101907540	4.0193	0	0	-4.6915	80.306	0.221678	0.469118
LOC101907697	N/A	-1	N/A	-10.8926	N/A	0.00328346	N/A
LOC101907799	4.83552	0	0	-181.65	16700	0.251286	0.353999
LOC101907853	N/A	-1	N/A	-4.04294	N/A	0.00378931	N/A
LOC101907886	4.81145	0	0	23.712	-966.71	0.160118	0.396091
LOC101908014	N/A	-1	N/A	-10.136	N/A	0.00509814	N/A
LOC101908144	N/A	-1	N/A	-351.877	N/A	0.00814268	N/A
LOC101908182	N/A	-1	N/A	-23.0474	N/A	0.00290575	N/A
LOC101908759	N/A	-1	N/A	-11.7285	N/A	0.00200527	N/A
LOC104968411	3.99238	1	-1	46.123	-174.14	0.0806617	0.0750573
LOC104969002	4.01526	0	0	1.2423	147.67	0.455375	0.469682
LOC104969028	N/A	-1	N/A	-19.0362	N/A	0.00134814	N/A
LOC104969334	4.00098	0	0	0.57529	19.494	0.413409	0.113025
LOC104969596	N/A	-1	N/A	-97.1349	N/A	0.000998388	N/A
LOC104969670	4.01336	0	0	9.5007	-63.858	0.162692	0.181052
LOC104969735	N/A	-1	N/A	-2.30232	N/A	0.00664284	N/A
LOC104970193	4.01754	0	0	13.419	-45.112	0.117884	0.489083
LOC104970450	4.01795	0	0	13.267	308.05	0.276048	0.475116
LOC104971122	4.01493	1	0	15.363	-41.497	0.0736856	0.143321
LOC104971236	4.93485	0	0	-0.58712	2814.1	0.48699	0.249682
LOC104971238	N/A	1	N/A	6.27503	N/A	0.000547694	N/A
LOC104971266	N/A	1	N/A	47.7211	N/A	0.00078087	N/A
LOC104972128	N/A	-1	N/A	-21.2958	N/A	0.00828662	N/A
LOC104972780	N/A	-1	N/A	-42.0413	N/A	0.000218813	N/A
LOC104973427	N/A	-1	N/A	-193.563	N/A	0.000539749	N/A
LOC104973604	N/A	-1	N/A	-3.9866	N/A	0.00704729	N/A
LOC104973964	4.77942	0	0	-1.6468	472.42	0.403026	0.354189
LOC104974348	N/A	-1	N/A	-262.397	N/A	0.000810414	N/A
LOC104974460	3.98477	0	-1	114.44	-404.75	0.115661	0.0877406
LOC104974542	N/A	-1	N/A	-42.3956	N/A	0.000186616	N/A
LOC104974755	N/A	-1	N/A	-4.82412	N/A	0.00496128	N/A
LOC104975122	4.93942	0	0	1.4741	-422.7	0.301884	0.230807
LOC104975377	4.83254	0	0	5.2404	-163.82	0.14496	0.386568
LOC104975686	4.01351	0	0	-1.0552	8.6615	0.223405	0.482202
LOC104975925	4.89669	0	0	366.08	-40803	0.211964	0.276826
LOC104975977	N/A	-1	N/A	-23.3958	N/A	7.33493e-05	N/A
LOC104976141	4.93277	0	0	2.1694	-176.5	0.144585	0.261335
LOC104976281	4.50437	0	0	17.864	-251.83	0.17813	0.463504
LOC107131489	N/A	-1	N/A	-17.4013	N/A	0.00288655	N/A
LOC107131510	4.74667	0	0	0.10984	-91.768	0.48155	0.415192
LOC107131542	N/A	-1	N/A	-55.9894	N/A	0.00661439	N/A
LOC107131579	4.74171	0	0	0.0209	-107.11	0.497287	0.438797
LOC107131623	4.92179	0	0	3.7661	-247.59	0.129413	0.293596
LOC107131864	4.92828	0	0	663.58	835690	0.425605	0.206684
LOC107131975	N/A	-1	N/A	-15.8423	N/A	0.0085194	N/A
LOC107132435	N/A	-1	N/A	-2.84304	N/A	0.00702547	N/A
LOC107132458	N/A	-1	N/A	-31.1858	N/A	0.000860336	N/A
LOC107132767	4.56993	0	0	2.621	-27.486	0.105681	0.446397
LOC107132783	N/A	-1	N/A	-50.7403	N/A	0.00209298	N/A
LOC107132917	4.01705	0	0	-2.0325	-26.359	0.27113	0.189254
LOC107133048	4.01966	0	0	1.6914	-16.93	0.257789	0.484381
LOC107133128	4.92887	0	0	-4.1299	224.47	0.120847	0.324046
LOC107133158	4.75817	0	0	8.9928	-310.34	0.202589	0.437813
LOC112441476	4.77331	0	0	3.3895	-120.91	0.160266	0.422854
LOC112441484	N/A	1	N/A	648.488	N/A	0.0007612	N/A
LOC112441507	N/A	1	N/A	256.383	N/A	1.19038e-05	N/A
LOC112441526	4.01811	0	0	2.4285	-12.886	0.151237	0.204642
LOC112441602	N/A	1	N/A	24.1594	N/A	0.000290209	N/A
LOC112441682	4.77481	1	0	16.083	-417.4	0.0799379	0.350118
LOC112441825	N/A	-1	N/A	-21.3404	N/A	0.00677842	N/A
LOC112441847	4.01474	0	0	172.89	4670.6	0.313172	0.466838
LOC112441879	N/A	-1	N/A	-25.1203	N/A	5.65965e-05	N/A
LOC112441888	3.99078	0	1	0.061605	12.368	0.483665	0.0949519
LOC112441944	4.93178	0	0	-1.6986	-288.52	0.264473	0.276816
LOC112442046	4.01804	0	0	1.8436	49.284	0.321044	0.4733
LOC112442048	4.92647	0	0	1.8795	-219.93	0.149955	0.25546
LOC112442082	4.73264	0	0	-0.045836	-241.16	0.497457	0.415622
LOC112442095	4.87238	0	0	1.3401	-113.08	0.219689	0.36247
LOC112442141	N/A	-1	N/A	-4.88438	N/A	0.00308444	N/A
LOC112442218	4.72355	0	0	3.4719	-91.036	0.186883	0.449061
LOC112442226	N/A	-1	N/A	-292.219	N/A	0.00154374	N/A
LOC112442276	4.94576	0	0	18.24	-6946.5	0.364701	0.243469
LOC112442290	N/A	-1	N/A	-4.5021	N/A	0.00140214	N/A
LOC112442309	4.86071	0	0	3.639	-131.18	0.118382	0.380088
LOC112442322	N/A	1	N/A	3.51577	N/A	0.00319564	N/A
LOC112442323	4.94187	0	0	254.37	-69335	0.2839	0.220362
LOC112442347	4.79372	0	0	270.81	-17519	0.246615	0.401072
LOC112442387	4.97293	0	0	8.2576	-2076.4	0.158986	0.196703
LOC112442484	N/A	-1	N/A	-8.45003	N/A	0.00456104	N/A
LOC112442485	N/A	-1	N/A	-3.80321	N/A	0.00953031	N/A
LOC112442598	4.50139	0	0	0.79538	-85.169	0.432222	0.466246
LOC112442696	4.86842	0	0	0.17017	-157.1	0.472795	0.354781
LOC112442701	N/A	1	N/A	4.20628	N/A	0.00178594	N/A
LOC112442703	N/A	-1	N/A	-24.7626	N/A	0.00975126	N/A
LOC112442714	4.91381	0	0	0.92548	-260.4	0.378758	0.30905
LOC112442719	4.86206	0	0	154.16	-9289.9	0.141041	0.317464
LOC112442735	N/A	-1	N/A	-28.8706	N/A	0.00167154	N/A
LOC112442737	4.0125	0	0	10.958	-156	0.265474	0.485078
LOC112442805	N/A	-1	N/A	-7.70219	N/A	0.00313788	N/A
LOC112442839	N/A	-1	N/A	-3.81824	N/A	0.00778177	N/A
LOC112442999	3.99881	0	0	1.4481	-9.7563	0.215724	0.115037
LOC112443007	4.01731	0	0	4.2569	-85.013	0.264836	0.466149
LOC112443160	4.94344	0	0	-7.0993	633.35	0.120147	0.220388
LOC112443170	4.8155	0	0	11.682	-846.72	0.212085	0.356341
LOC112443181	4.92728	0	0	47.308	-5486.1	0.23015	0.33631
LOC112443194	4.96898	1	0	3.3418	-407.67	0.0701296	0.167767
LOC112443325	4.93628	0	0	-8.0926	-2801.8	0.348439	0.231143
LOC112443486	N/A	-1	N/A	-5.56443	N/A	0.00130169	N/A
LOC112443651	N/A	-1	N/A	-496.761	N/A	0.00882653	N/A
LOC112443696	3.98644	0	0	1.376	-21.631	0.368138	0.107113
LOC112443728	N/A	-1	N/A	-22.0742	N/A	0.000854773	N/A
LOC112443735	N/A	-1	N/A	-113.432	N/A	0.00408112	N/A
LOC112443877	4.98403	0	0	94.524	-32758	0.226886	0.269873
LOC112444252	4.01461	0	0	1.1614	-11.131	0.234998	0.485589
LOC112444285	N/A	-1	N/A	-8.90601	N/A	0.00163175	N/A
LOC112444383	N/A	-1	N/A	-2.22472	N/A	0.0062107	N/A
LOC112444488	N/A	-1	N/A	-52.7357	N/A	0.00417635	N/A
LOC112444775	4.01535	0	0	1.8849	-16.259	0.183387	0.476959
LOC112444858	4.64121	0	0	5.2202	-77.3	0.143641	0.454189
LOC112444891	N/A	-1	N/A	-6.67538	N/A	0.0093291	N/A
LOC112444920	N/A	-1	N/A	-5.27657	N/A	0.00163206	N/A
LOC112444952	4.19911	0	0	0.72287	-16.242	0.338451	0.480423
LOC112444958	4.93271	0	0	0.90945	-176.73	0.266885	0.276069
LOC112445001	4.01826	0	0	35.683	-267.31	0.214814	0.485974
LOC112445089	4.01542	0	0	43.677	-185.85	0.103689	0.485409
LOC112445189	5.00321	0	0	3.3963	7897.5	0.21031	0.171154
LOC112445943	4.89636	0	0	27.592	-3533	0.267455	0.338033
LOC112445946	N/A	1	N/A	2.63873	N/A	0.00425153	N/A
LOC112445994	4.9444	0	0	-3.2578	-1524.8	0.376575	0.258888
LOC112446351	4.90568	0	0	54.365	-4657.5	0.178301	0.318013
LOC112446427	N/A	1	N/A	140.052	N/A	0.00931312	N/A
LOC112446724	4.90341	0	0	0.567	-103.38	0.333873	0.35192
LOC112446759	4.82426	0	0	3.1627	-3226.2	0.481105	0.395866
LOC112446779	N/A	-1	N/A	-5.47549	N/A	2.31674e-05	N/A
LOC112446843	4.01927	0	0	-24.426	1030	0.352279	0.468183
LOC112447043	4.74638	0	0	1.038	-102.23	0.366188	0.445772
LOC112447115	4.01978	0	0	2.1257	-9.0253	0.118387	0.485755
LOC112447308	4.01666	0	0	-4.7247	72.032	0.295569	0.484322
LOC112447359	N/A	-1	N/A	-63.5373	N/A	0.00403243	N/A
LOC112447372	N/A	-1	N/A	-69.1928	N/A	0.00534324	N/A
LOC112447375	N/A	-1	N/A	-3.7479	N/A	0.00940936	N/A
LOC112447599	4.38096	0	0	2.3214	-47.842	0.248212	0.467729
LOC112447602	4.92219	0	0	1.0319	-160.27	0.240029	0.317081
LOC112447662	4.01103	1	0	23.923	-93.224	0.0960023	0.480039
LOC112447728	N/A	-1	N/A	-11.4968	N/A	0.00634929	N/A
LOC112448004	4.68313	0	0	30.034	-519.16	0.120173	0.415918
LOC112448094	3.99425	0	-1	46.114	-390.01	0.208726	0.0752908
LOC112448155	N/A	-1	N/A	-134.224	N/A	0.00298506	N/A
LOC112448168	N/A	-1	N/A	-2.70615	N/A	0.00367186	N/A
LOC112448381	N/A	1	N/A	56.3326	N/A	0.00666922	N/A
LOC112448488	4.63266	0	0	-2.1051	91.875	0.263443	0.428933
LOC112448507	N/A	-1	N/A	-8.0581	N/A	0.00396001	N/A
LOC112448540	4.01829	0	0	20.122	-234.33	0.253996	0.481813
LOC112448734	N/A	-1	N/A	-20.363	N/A	0.00823254	N/A
LOC112448737	N/A	-1	N/A	-38.3291	N/A	0.00759041	N/A
LOC112448789	4.01944	0	0	1.3411	-356.13	0.48554	0.481466
LOC112448847	4.01697	0	0	2.4348	-12.333	0.123772	0.482313
LOC112448863	4.015	0	1	-31.023	1493	0.386789	0.0953217
LOC112448923	N/A	-1	N/A	-6.36463	N/A	0.00758162	N/A
LOC112449033	4.94229	0	0	1.2306	845.2	0.382442	0.221155
LOC112449081	4.69906	0	0	235.71	-5339.3	0.159896	0.443869
LOC112449256	4.67342	0	0	5.3287	-160.35	0.219033	0.460956
LOC112449363	N/A	-1	N/A	-10.0456	N/A	1.33747e-06	N/A
LOC112449403	N/A	1	N/A	8.20066	N/A	0.00511943	N/A
LOC112449405	4.01806	0	0	-7.1903	148.28	0.352192	0.483502
LOC112449553	N/A	-1	N/A	-11.2848	N/A	0.0060606	N/A
LOC112449608	4.76339	1	0	67.031	-1032.2	0.0700583	0.38291
LOC504858	4.92669	0	0	2.1734	-461.54	0.305647	0.31663
LOC508628	4.94845	0	0	29.832	-26903	0.405876	0.174225
LOC509283	4.97045	0	0	-57.208	1661100	0.494021	0.138776
LOC510193	N/A	-1	N/A	-49.5377	N/A	0.000746327	N/A
LOC510798	4.00161	0	0	30.034	-117.97	0.131824	0.109044
LOC511229	N/A	-1	N/A	-426.666	N/A	0.00247488	N/A
LOC511937	4.96571	0	0	18.977	97608	0.479502	0.165304
LOC512323	4.89266	0	0	3.4229	383.87	0.234566	0.33
LOC512627	N/A	1	N/A	2.81045	N/A	0.00533103	N/A
LOC513508	N/A	-1	N/A	-153.035	N/A	0.00421907	N/A
LOC521656	4.94517	0	0	-7.7111	4360.9	0.352623	0.195756
LOC528040	N/A	1	N/A	6.37215	N/A	0.000669205	N/A
LOC530653	4.89588	0	0	-3.1615	114.35	0.111848	0.332718
LOC532875	4.92128	0	0	8.8589	-23125	0.483484	0.347171
LOC614625	4.83099	0	0	10.25	-266	0.115296	0.371588
LOC614695	4.86033	0	0	4.1358	-275.83	0.189724	0.339118
LOC618220	4.65458	0	0	26.153	-981.12	0.26267	0.457208
LOC618409	4.01353	0	0	32.847	6820.2	0.467707	0.460821
LOC618737	4.01552	0	0	78.996	2819.3	0.363822	0.140889
LOC782437	4.01387	0	0	17.051	-355	0.345172	0.477871
LOC782601	N/A	-1	N/A	-13.0045	N/A	1.68511e-05	N/A
LOC783255	4.88897	0	0	7.7151	-1319.6	0.31204	0.353074
LOC783376	4.02004	0	0	13.199	-475.65	0.407632	0.483835
LOC783604	4.97738	0	0	-658.14	551120	0.35948	0.1621
LOC784329	4.82966	0	0	12.139	-423.59	0.103357	0.357408
LOC784768	N/A	1	N/A	2.60634	N/A	2.12191e-05	N/A
LOC786254	N/A	-1	N/A	-3175.62	N/A	0.00179418	N/A
LOC787210	4.01036	0	0	0.42452	-13.075	0.395355	0.482632
LOC788205	4.01756	0	0	0.69123	-10.526	0.317788	0.483047
LOC788541	4.00517	0	0	17.466	-337.81	0.353232	0.111623
LOC788724	4.01684	0	0	6.0539	-39.22	0.199209	0.488085
LOC789587	4.93723	0	0	3.0164	-357.7	0.165626	0.273212
LOC789738	N/A	-1	N/A	-9.3958	N/A	1.74022e-05	N/A
LPCAT1	4.12359	0	0	101.59	-862.01	0.180858	0.478748
LRP1	4.98979	0	0	-213.24	446140	0.362827	0.115701
LTB4R	4.54185	0	0	1.4971	-125.1	0.366746	0.436668
LY6E	4.96535	0	0	447.84	313750	0.301881	0.118606
LY6H	4.97883	0	0	-1.3667	438.86	0.212499	0.157919
LY6L	4.92364	0	0	3.1446	2257	0.413908	0.247678
LYN	N/A	1	N/A	1771.05	N/A	0.0111334	N/A
LYPD6	4.01795	1	0	23.315	-73.519	0.0846707	0.482282
LZTR1	N/A	-1	N/A	-706.109	N/A	0.00338014	N/A
MACROD1	4.72893	0	0	12.122	-610.16	0.284458	0.427445
MAFB	4.01956	0	0	-83.383	1330	0.295122	0.477899
MAGEE2	N/A	-1	N/A	-12.1847	N/A	0.00303157	N/A
MAMDC4	N/A	-1	N/A	-19.7821	N/A	0.002666	N/A
MANSC1	4.02002	0	0	-1.8712	116.83	0.438405	0.482127
MAP1LC3A	4.55247	0	0	87.814	-1750.9	0.195016	0.461947
MAP2K6	N/A	-1	N/A	-35.2874	N/A	0.000373656	N/A
MAP3K10	N/A	-1	N/A	-56.7213	N/A	0.00643755	N/A
MAP3K4	4.82986	0	0	185.85	-7593.9	0.187609	0.42109
MAPK3	4.02074	0	0	53.16	-694.51	0.287254	0.485725
MARCHF1	N/A	1	N/A	80.0234	N/A	0.0094301	N/A
MARCO	5.0095	0	0	-2.8778	26210	0.410287	0.154359
MCM2	N/A	-1	N/A	-508.616	N/A	3.64898e-08	N/A
MCM3	N/A	-1	N/A	-510.06	N/A	1.45208e-05	N/A
MCM4	N/A	-1	N/A	-451.883	N/A	5.95424e-08	N/A
MCM5	N/A	-1	N/A	-410.96	N/A	4.84092e-06	N/A
MCRIP2	N/A	-1	N/A	-75.5795	N/A	0.0015634	N/A
MDM1	N/A	-1	N/A	-16.2622	N/A	0.00324096	N/A
MECP2	5.00774	0	0	615.94	2416600	0.168106	0.159132
MED19	4.45297	0	0	19.326	-751.32	0.357912	0.465397
MEFV	4.02026	0	0	50.346	-339.72	0.195364	0.482725
MEMO1	N/A	-1	N/A	-84.5216	N/A	0.00527411	N/A
METTL22	4.83533	0	0	11.006	-3245.9	0.427629	0.418984
METTL3	4.80897	0	0	40.074	-3647.4	0.316261	0.399873
MFNG	4.89816	0	0	683.62	-60711	0.22399	0.361419
MGAT5	N/A	-1	N/A	-483.648	N/A	0.0103614	N/A
MICAL1	4.93098	0	0	206.45	-28757	0.189244	0.266998
MICAL3	N/A	-1	N/A	-46.8033	N/A	0.000250538	N/A
MID2	N/A	1	N/A	36.8221	N/A	0.00197539	N/A
MIER2	N/A	-1	N/A	-87.2962	N/A	0.00317597	N/A
MIF	N/A	-1	N/A	-132.597	N/A	9.58166e-05	N/A
MIIP	4.21439	0	0	97.5	-1909	0.279124	0.468404
MIS18A	N/A	-1	N/A	-31.9251	N/A	1.03332e-06	N/A
MISP3	4.00408	0	0	7.6552	-88.164	0.193698	0.478175
MITF	4.01426	0	0	-71.891	464	0.186562	0.485997
MIXL1	4.89571	0	0	3.0116	-204.78	0.113322	0.230303
MKNK2	4.71371	0	0	563.9	-9739.5	0.129095	0.427768
MKRN1	4.01714	0	0	185.46	-1411.7	0.156092	0.483142
MMP19	4.85535	0	0	-29.991	3425.9	0.261817	0.331724
MON1A	4.01695	0	0	30.613	-182.37	0.160808	0.485585
MORC3	4.9226	0	0	-234.08	38934	0.230359	0.249666
MPC1	N/A	-1	N/A	-121.3	N/A	0.000456761	N/A
MPEG1	4.9379	0	0	-306.6	219610	0.388622	0.222085
MPLKIP	N/A	-1	N/A	-52.7233	N/A	0.0104599	N/A
MPPE1	4.93243	0	0	111.13	-18937	0.241558	0.295806
MRC1	4.858	0	0	-30.123	1645.8	0.162814	0.353682
MRC2	N/A	-1	N/A	-10.3719	N/A	0.000163569	N/A
MROH1	N/A	-1	N/A	-341.123	N/A	0.0103712	N/A
MRPL14	4.93148	0	0	25.243	-5229.4	0.279156	0.270498
MS4A2	N/A	-1	N/A	-33.8056	N/A	0.00409812	N/A
MSH2	N/A	-1	N/A	-171.449	N/A	0.00109225	N/A
MSL1	4.01959	0	0	222.44	-2276.3	0.237514	0.480429
MTA1	N/A	-1	N/A	-793.718	N/A	0.000420143	N/A
MTARC1	N/A	1	N/A	47.417	N/A	3.58354e-05	N/A
MTMR12	4.96634	0	0	38.667	-11346	0.266947	0.201872
MTSS1L	4.61302	0	0	16.622	-252.85	0.143135	0.443456
MTURN	N/A	-1	N/A	-197.63	N/A	0.0025112	N/A
MTX1	4.48468	0	0	12.677	-402.89	0.304707	0.48185
MUTYH	N/A	-1	N/A	-77.7594	N/A	0.000836992	N/A
MX1	4.67138	0	0	1297.9	216150	0.0551245	0.0626382
MX2	4.01992	0	1	214.72	55207	0.468283	0.0927508
MXD3	N/A	-1	N/A	-52.0615	N/A	1.80083e-06	N/A
MXD4	4.73215	0	0	360.36	-11675	0.154546	0.388886
MYBPC3	4.74319	0	0	1.1232	-42.238	0.211467	0.43272
MYH15	4.85828	0	0	-2.1974	212.11	0.282891	0.371448
MYH7	4.02028	0	0	9.1476	-27.84	0.112604	0.486078
MYH9	4.91463	0	0	2770.7	-332500	0.248937	0.294711
MYO15B	N/A	-1	N/A	-1.83071	N/A	0.00626633	N/A
MYO1F	N/A	-1	N/A	-1551.36	N/A	0.0097864	N/A
MYRF	3.99866	0	-1	18.771	-70.478	0.114818	0.0836705
NAMPT	4.00868	0	1	-118.72	1611.4	0.201704	0.0769606
NANOS1	N/A	-1	N/A	-12.4137	N/A	0.00743871	N/A
NAPSA	4.46799	0	0	290.22	-7927.2	0.266504	0.457787
NARFL	4.9237	0	0	27.342	-6907	0.347547	0.316391
NASP	N/A	-1	N/A	-310.948	N/A	0.000111428	N/A
NCAPG2	N/A	-1	N/A	-157.359	N/A	3.40337e-08	N/A
NCAPH2	N/A	-1	N/A	-193.616	N/A	0.0101783	N/A
NCDN	N/A	-1	N/A	-157.498	N/A	0.00547565	N/A
NCOA7	N/A	1	N/A	195.409	N/A	0.000907945	N/A
ND1	N/A	-1	N/A	-5386.93	N/A	0.00458692	N/A
ND2	4.02048	0	0	1157.2	-20165	0.27918	0.474775
ND3	4.01508	0	0	2071.2	-25317	0.160481	0.462029
ND4	4.83513	0	0	77.118	-25063	0.408293	0.384674
ND4L	N/A	-1	N/A	-1185.8	N/A	6.46703e-06	N/A
ND5	4.75927	0	0	-181.84	-142750	0.467663	0.36488
NDC80	N/A	-1	N/A	-86.2788	N/A	1.06086e-08	N/A
NDE1	N/A	-1	N/A	-180.905	N/A	0.00434666	N/A
NDOR1	N/A	-1	N/A	-587.102	N/A	0.00148441	N/A
NDST2	4.84944	0	0	173.04	-17259	0.308526	0.391434
NDUFA10	N/A	-1	N/A	-169.231	N/A	0.00504388	N/A
NDUFAF3	N/A	-1	N/A	-89.8554	N/A	0.0101955	N/A
NDUFB10	4.01996	0	0	16.756	-1037.7	0.447229	0.482748
NDUFS3	N/A	-1	N/A	-83.0971	N/A	0.00907764	N/A
NDUFS6	N/A	-1	N/A	-113.178	N/A	0.00287666	N/A
NDUFV3	4.02038	0	0	52.869	-883.53	0.316628	0.481112
NEB	N/A	1	N/A	51.6742	N/A	0.000430465	N/A
NEDD8	4.26896	0	0	143.37	-1330.6	0.193948	0.481528
NEK2	N/A	-1	N/A	-52.7571	N/A	1.94736e-08	N/A
NFIA	N/A	1	N/A	5.68721	N/A	0.0063748	N/A
NFIX	N/A	1	N/A	12.0521	N/A	0.000406641	N/A
NFKBID	4.01979	0	0	106.62	-543.22	0.152634	0.48521
NICN1	4.62128	0	0	64.321	-4365.9	0.355307	0.45723
NLE1	N/A	-1	N/A	-32.4511	N/A	0.00887733	N/A
NLGN3	4.92163	0	0	8.3743	-1691.7	0.293429	0.321918
NMB	N/A	1	N/A	4.02585	N/A	0.01005	N/A
NME2	N/A	-1	N/A	-248.421	N/A	0.00257738	N/A
NME3	4.02039	0	0	27.04	-839.93	0.375509	0.486482
NOP53	4.92508	0	0	307.67	-53695	0.284089	0.296186
NOP56	N/A	-1	N/A	-286.145	N/A	0.00494032	N/A
NOXA1	N/A	-1	N/A	-106.652	N/A	0.00277195	N/A
NPHP4	N/A	-1	N/A	-41.5531	N/A	0.000207313	N/A
NR2F6	4.93686	0	0	28.024	-4005.6	0.163143	0.189394
NRADD	N/A	-1	N/A	-1838.85	N/A	0.00935617	N/A
NRP2	4.01779	0	0	-64.902	791.45	0.277811	0.484269
NSD2	N/A	-1	N/A	-517.385	N/A	4.2339e-07	N/A
NSUN5	N/A	-1	N/A	-35.2864	N/A	0.0102921	N/A
NT5C3A	4.01508	0	0	-60.074	812.62	0.302903	0.165863
NT5DC1	N/A	-1	N/A	-11.2214	N/A	0.00698754	N/A
NTAN1	N/A	-1	N/A	-218.881	N/A	0.0108982	N/A
NTHL1	N/A	-1	N/A	-152.064	N/A	0.00185539	N/A
NTN3	4.01787	0	0	0.66309	-10.061	0.273586	0.478891
NTNG2	4.9467	0	0	11.428	-5702.1	0.33218	0.211261
NUBP2	N/A	-1	N/A	-412.856	N/A	0.0036368	N/A
NUDT1	N/A	-1	N/A	-77.4201	N/A	0.00241288	N/A
NUDT16L1	N/A	-1	N/A	-217.348	N/A	0.00138521	N/A
NUDT17	N/A	-1	N/A	-71.6496	N/A	0.000401262	N/A
NUDT3	4.01331	0	0	164.57	-3468.5	0.359657	0.136721
NUDT8	4.86605	0	0	63.8	-3993.1	0.191341	0.340495
NUP210	N/A	-1	N/A	-2274.14	N/A	0.000825097	N/A
NUP50	4.01397	0	0	133.1	-1428.8	0.263626	0.210454
NXT1	4.78065	0	0	13.178	-1254.4	0.303853	0.390629
OAS1Y	4.84155	0	0	163.69	59145	0.165984	0.0622822
OAZ1	4.00605	0	0	736.43	-5944.6	0.240627	0.125243
OAZ2	4.93604	0	0	137.48	-15407	0.199767	0.294781
OBSL1	4.01745	0	0	17.935	-603.6	0.360695	0.483024
OGFOD2	4.77171	0	0	113.57	-3143.8	0.132884	0.386043
OGG1	4.86412	0	0	32.719	-1868.1	0.154539	0.343068
OLR1	4.92675	-1	0	-90.064	4814.6	0.0935268	0.253592
OPA3	4.0188	0	0	31.272	-237.51	0.185911	0.477384
OPHN1	4.96513	0	0	-2.3516	1393.3	0.341454	0.182981
ORAI2	4.02022	0	0	71.273	1489.1	0.253711	0.462873
ORC1	N/A	-1	N/A	-123.183	N/A	8.2537e-07	N/A
P2RY10	4.00997	0	0	223.64	-746.51	0.114262	0.487092
P2RY2	4.9977	0	0	-6.7488	5216.9	0.153993	0.176423
P3H1	N/A	-1	N/A	-151.528	N/A	0.00932129	N/A
PABPC1	N/A	-1	N/A	-5568.38	N/A	0.00102116	N/A
PABPC4	N/A	-1	N/A	-288.412	N/A	0.000337909	N/A
PABPN1L	4.84242	1	0	338.17	-9142.3	0.0952691	0.390051
PACS1	4.95834	0	0	476.95	-107760	0.203798	0.202747
PADI3	4.01002	0	0	23.997	-79.417	0.117237	0.232511
PADI4	4.88759	1	0	292.69	-13506	0.0951226	0.306394
PAK1	4.8208	0	0	9.3565	-2483.9	0.433631	0.413223
PALM3	N/A	-1	N/A	-48.4906	N/A	3.68445e-05	N/A
PAOX	N/A	-1	N/A	-374.161	N/A	0.0107832	N/A
PAPD4	4.0062	0	0	-168.45	989.53	0.168147	0.135251
PAPD5	N/A	1	N/A	639.075	N/A	2.02557e-05	N/A
PARM1	4.69734	0	0	47.79	3614.3	0.307932	0.413178
PARP10	4.01769	0	0	349.82	6193.6	0.307335	0.48455
PARP12	4.95876	0	0	137.69	220640	0.430493	0.169147
PARP14	4.01894	0	0	143.96	19426	0.457818	0.466498
PARP9	4.91003	0	0	25.355	24000	0.446072	0.321406
PASK	N/A	-1	N/A	-138.257	N/A	0.000190988	N/A
PAXBP1	N/A	-1	N/A	-458.466	N/A	0.00316559	N/A
PAXIP1	N/A	-1	N/A	-76.818	N/A	0.00131876	N/A
PCCB	N/A	-1	N/A	-34.4093	N/A	0.000716273	N/A
PCED1A	N/A	-1	N/A	-75.7378	N/A	0.000345102	N/A
PCF11	4.01953	0	0	248.9	-2793	0.258654	0.48579
PCGF2	N/A	1	N/A	23.1783	N/A	0.00316405	N/A
PCK2	N/A	-1	N/A	-10.9177	N/A	0.00488597	N/A
PCLAF	N/A	-1	N/A	-166.183	N/A	1.67536e-09	N/A
PCNT	N/A	-1	N/A	-296.654	N/A	0.00345137	N/A
PCOLCE	N/A	-1	N/A	-213.658	N/A	0.00843203	N/A
PDCD7	4.87613	0	0	46.459	-3642.2	0.191118	0.360025
PDE12	N/A	1	N/A	114.036	N/A	0.0101387	N/A
PDE6D	4.87367	0	0	59.446	-3334	0.135457	0.304381
PDK4	4.87469	0	0	-277.11	28257	0.130857	0.24448
PEX2	4.97135	0	0	33.657	-10252	0.248164	0.205146
PFKFB2	N/A	-1	N/A	-69.1121	N/A	0.00741066	N/A
PFKM	4.94008	0	0	6.4721	-824.62	0.164921	0.255294
PFN2	4.64063	0	0	13.26	-402.37	0.193708	0.432404
PGA5	4.01848	0	0	54.07	-378.88	0.156474	0.4799
PGAP3	4.68604	0	0	98.772	-3018.8	0.234638	0.449402
PGP	N/A	-1	N/A	-65.0141	N/A	0.00210875	N/A
PHF19	N/A	-1	N/A	-424.872	N/A	0.000103071	N/A
PIGB	N/A	-1	N/A	-145.826	N/A	0.00144943	N/A
PIGR	4.69666	0	0	2.453	-132.84	0.328274	0.441549
PIMREG	N/A	-1	N/A	-4.2492	N/A	0.000106051	N/A
PIP4P1	4.93077	0	0	78.531	-9073.6	0.198328	0.281349
PKD2L1	4.58175	0	0	5.5552	-105.09	0.101392	0.431674
PKLR	4.94479	0	0	-3.1995	1603	0.373301	0.281585
PKMYT1	4.01685	0	0	-9.2733	-608.86	0.436454	0.47956
PKNOX1	4.02024	0	0	126.73	-1094.4	0.165618	0.478301
PKP1	4.01411	0	0	8.3393	-27.37	0.107678	0.484015
PLA2G4B	N/A	-1	N/A	-80.9182	N/A	0.00612542	N/A
PLAC8	4.95637	0	0	-268.32	437940	0.421446	0.163219
PLAU	4.93349	0	0	88.279	-7580.5	0.140174	0.252798
PLCB2	4.93056	0	0	49.101	-24973	0.408211	0.299077
PLCD1	4.96774	0	0	19.65	-5100.3	0.204345	0.177486
PLEKHA4	4.01855	0	0	-0.52814	28.741	0.409283	0.475243
PLEKHG2	N/A	-1	N/A	-169.843	N/A	0.00141648	N/A
PLIN1	N/A	-1	N/A	-6.65468	N/A	3.31304e-05	N/A
PLIN2	4.01912	0	0	30.91	1291.3	0.410484	0.48073
PLK1	N/A	-1	N/A	-345.859	N/A	0.00017999	N/A
PLPPR3	N/A	-1	N/A	-5.8471	N/A	0.00323973	N/A
PLSCR2	3.99793	0	1	-66.498	2198.1	0.359525	0.0887757
PM20D2	N/A	-1	N/A	-59.2542	N/A	0.00219195	N/A
PML	4.01055	0	0	298.31	13057	0.382982	0.136319
PNPT1	4.83154	0	0	-62.899	18964	0.35178	0.297426
POLA2	N/A	-1	N/A	-72.6325	N/A	4.99537e-05	N/A
POLD1	N/A	-1	N/A	-188.949	N/A	0.00108847	N/A
POLE	N/A	-1	N/A	-227.98	N/A	3.19646e-09	N/A
POLH	N/A	-1	N/A	-122.97	N/A	0.00289357	N/A
POLL	4.83935	0	0	26.89	-2373.1	0.27045	0.348398
POLR2H	N/A	-1	N/A	-121.729	N/A	0.00684855	N/A
POLR3H	N/A	-1	N/A	-20.5773	N/A	4.495e-05	N/A
POMT1	N/A	-1	N/A	-100.627	N/A	0.00956973	N/A
POP5	4.69649	0	0	7.1578	-493.72	0.34404	0.436418
PORCN	4.93613	0	0	2.3443	-278.35	0.146108	0.258653
PPCDC	N/A	-1	N/A	-34.0518	N/A	0.0018402	N/A
PPDPF	4.90779	0	0	257.62	-36660	0.277082	0.339752
PPIA	N/A	-1	N/A	-1231.33	N/A	0.00202503	N/A
PPP1R13B	4.00445	0	0	158.57	-693.42	0.135729	0.139902
PPP1R35	4.0198	0	0	16.082	-240.43	0.30777	0.49054
PPP1R3B	4.89898	0	0	260.96	-13411	0.131876	0.334407
PPP1R7	4.01982	0	0	18.158	-350.43	0.349032	0.482276
PPP2R3B	N/A	-1	N/A	-36.2148	N/A	0.0015917	N/A
PPP2R5C	N/A	-1	N/A	-876.106	N/A	0.00759276	N/A
PPP4R1	N/A	-1	N/A	-157.69	N/A	0.00735993	N/A
PPP5C	4.93196	0	0	6.1826	-10940	0.476422	0.296029
PRC1	N/A	-1	N/A	-105.217	N/A	3.21506e-07	N/A
PRDM16	N/A	-1	N/A	-53.389	N/A	0.00314297	N/A
PRIMPOL	N/A	-1	N/A	-17.3852	N/A	0.0014317	N/A
PRKCG	4.01771	1	0	47.749	-143.13	0.0595461	0.10629
PRKRIP1	4.02017	0	0	1.0143	699.75	0.493426	0.480131
PRORSD1	N/A	-1	N/A	-21.1941	N/A	0.00277395	N/A
PRPF4B	N/A	-1	N/A	-728.895	N/A	0.00722065	N/A
PRPSAP2	N/A	-1	N/A	-293.802	N/A	0.0048593	N/A
PRR11	N/A	-1	N/A	-45.9469	N/A	4.81032e-10	N/A
PRR5L	N/A	-1	N/A	-187.274	N/A	0.00110115	N/A
PRR7	4.79008	0	0	131.89	-5799	0.144018	0.379065
PRSS45	N/A	-1	N/A	-10.7203	N/A	0.0076842	N/A
PRSS50	4.86075	0	0	18.505	-998.29	0.170946	0.34579
PSD	4.01913	0	0	9.9148	-60.422	0.153993	0.48441
PSD4	4.90064	0	0	559.87	-51724	0.184269	0.278337
PSMB8	N/A	-1	N/A	-815.096	N/A	0.00969685	N/A
PSMF1	4.0025	0	1	-30.491	3519.9	0.449247	0.0757444
PSMG4	4.0199	0	0	76.779	-988.76	0.283659	0.483383
PSPH	N/A	-1	N/A	-26.6722	N/A	0.000794955	N/A
PSPN	4.01796	0	0	1.3525	-7.2091	0.164097	0.485671
PSRC1	N/A	-1	N/A	-8.13698	N/A	1.18943e-05	N/A
PTGDR2	4.87177	0	0	82.79	-4781.8	0.137604	0.340238
PTMS	4.86303	0	0	347.41	-27486	0.261092	0.378113
PTOV1	N/A	-1	N/A	-77.2836	N/A	0.00549586	N/A
PTPN18	3.99712	0	0	135.08	-1537.9	0.304717	0.101944
PTPN7	N/A	-1	N/A	-397.293	N/A	0.00161555	N/A
PTPRE	N/A	-1	N/A	-407.314	N/A	0.0101056	N/A
PTPRO	4.82377	0	0	-7.976	1093.6	0.261362	0.314784
PTTG1	N/A	-1	N/A	-63.8102	N/A	3.8183e-07	N/A
PUDP	N/A	-1	N/A	-96.2792	N/A	0.00739783	N/A
PUS1	N/A	-1	N/A	-111.572	N/A	0.00464255	N/A
PXMP4	N/A	-1	N/A	-271.264	N/A	5.11446e-05	N/A
PXYLP1	4.01689	0	0	19.537	-59.063	0.100179	0.485373
QSOX2	N/A	-1	N/A	-364.605	N/A	0.00275848	N/A
RAB11FIP1	4.64199	0	0	169.22	-4378.1	0.177442	0.436965
RAB11FIP4	4.01435	0	0	77.478	-1122.8	0.27363	0.483536
RAB33A	4.95362	0	0	1.2335	-1045.9	0.413037	0.238205
RAB3A	4.65795	0	0	7.0528	-116.03	0.136007	0.453862
RAB43	4.8723	0	0	85.822	-7970.4	0.280581	0.382719
RAB7B	4.9716	0	0	-29.162	6476.8	0.179703	0.157746
RABAC1	4.9545	0	0	43.751	-13956	0.27277	0.247317
RAC3	N/A	-1	N/A	-48.0442	N/A	0.00109734	N/A
RAD51	N/A	-1	N/A	-61.3418	N/A	5.73937e-07	N/A
RAD51AP1	N/A	-1	N/A	-56.7367	N/A	3.98231e-05	N/A
RAD51C	N/A	-1	N/A	-50.8195	N/A	0.00509965	N/A
RARG	N/A	-1	N/A	-2331.5	N/A	0.00559566	N/A
RASAL1	4.01801	1	0	80.67	-343.46	0.0776565	0.472475
RASGEF1B	4.91091	0	0	25.956	-3604.9	0.276328	0.313616
RASGRP2	N/A	-1	N/A	-2321.99	N/A	0.000756623	N/A
RAVER2	4.01451	0	0	2.3848	-42.413	0.327958	0.478177
RBBP7	N/A	-1	N/A	-226.014	N/A	0.00720165	N/A
RBBP9	N/A	-1	N/A	-22.5501	N/A	0.00245574	N/A
RBKS	4.95582	0	0	1.4108	2831.4	0.464554	0.214752
RBM39	4.81936	0	0	435.38	-26361	0.258982	0.401641
RBM4	4.9509	0	0	727.25	-124110	0.13969	0.242617
RDH11	4.02076	0	0	56.737	-617.34	0.273883	0.488274
RECQL4	N/A	-1	N/A	-35.5447	N/A	0.000992048	N/A
REEP1	N/A	-1	N/A	-14.5922	N/A	9.78321e-06	N/A
REEP4	N/A	-1	N/A	-72.9061	N/A	0.00310577	N/A
RFC4	N/A	-1	N/A	-61.0035	N/A	3.18728e-06	N/A
RFNG	N/A	-1	N/A	-193.888	N/A	0.00871047	N/A
RFX1	4.01411	0	0	151.59	-1248.1	0.203469	0.47749
RFX2	N/A	-1	N/A	-38.7772	N/A	0.00110533	N/A
RGCC	4.01866	0	0	-15.337	-326.1	0.335909	0.479739
RGS1	5.01353	0	0	17.068	152350	0.18828	0.136391
RGS14	4.89547	0	0	142.11	-35120	0.369012	0.354986
RGS3	4.9314	0	0	2.3393	-15761	0.493434	0.341786
RHOF	4.87581	0	0	-59.871	-23364	0.414544	0.374876
RIC8A	N/A	1	N/A	825.053	N/A	0.00758561	N/A
RING1	4.94322	0	0	81.444	-20259	0.269478	0.29645
RIOK1	N/A	-1	N/A	-211.991	N/A	0.00814533	N/A
RMI2	N/A	-1	N/A	-43.8159	N/A	6.10743e-08	N/A
RNASE6	4.85937	0	0	-380.21	56821	0.274322	0.314089
RNASEH2A	4.69655	0	0	229.21	-6120.3	0.217984	0.462389
RNASEH2C	4.02016	0	0	-7.0669	-288.32	0.410628	0.479031
RNF114	4.02112	0	0	81.644	3971.8	0.426633	0.481239
RNF121	4.89982	0	0	62.529	-7063.3	0.234782	0.336044
RNF149	4.95416	0	0	-627.17	-146040	0.279124	0.2829
RNF170	N/A	-1	N/A	-117.211	N/A	0.00598214	N/A
RNF182	3.98864	0	0	5.3451	-37.217	0.202297	0.104009
RNF34	4.58906	0	0	52.189	-843.51	0.167478	0.459182
RNFT2	4.01847	0	0	2.9893	-52.568	0.314775	0.479877
RNPEPL1	4.88297	0	0	336.68	-30250	0.221927	0.360343
ROM1	4.72327	0	0	15.129	-439.06	0.210863	0.431781
ROMO1	4.01568	0	0	28.019	-301.98	0.243256	0.480777
ROR2	4.63412	0	0	-7.3512	152.44	0.145783	0.437954
RPH3AL	4.01903	0	0	16.807	-221.66	0.221757	0.47178
RPL10	4.8919	0	0	1596.7	-215170	0.288134	0.338614
RPL10A	4.01405	0	0	257.02	-9327.1	0.402552	0.485609
RPL11	4.45192	0	0	536.54	-20725	0.343189	0.479255
RPL13	N/A	-1	N/A	-4348.52	N/A	0.00821488	N/A
RPL13A	4.46851	0	0	2288.6	-47700	0.222809	0.459367
RPL17	4.83727	0	0	597.61	-73188	0.323027	0.381549
RPL18	4.94682	0	0	574.26	-294980	0.374659	0.258968
RPL18A	4.92781	0	0	19.322	-177800	0.494742	0.302367
RPL21	4.78955	0	0	1814.4	-87487	0.21683	0.427593
RPL22	4.92389	0	0	130.53	-49815	0.378826	0.31995
RPL26	N/A	-1	N/A	-2288.36	N/A	0.00119035	N/A
RPL31	4.81596	0	0	782.78	-67237	0.27818	0.371714
RPL32	4.92777	0	0	1439.5	-180160	0.203447	0.273724
RPL34	4.01617	0	0	230.19	-5349.3	0.328901	0.477978
RPL4	4.0081	0	0	770.48	-27225	0.398841	0.184986
RPL7	4.01507	0	0	-203.66	-12100	0.438429	0.185872
RPLP1	4.01545	0	0	3551.1	-21859	0.171824	0.485235
RPS10	3.99037	0	-1	772.19	-12202	0.342283	0.0964254
RPS13	4.90682	0	0	233.13	-80880	0.385948	0.349101
RPS15A	4.8124	0	0	-171.96	-41394	0.415471	0.390517
RPS17	N/A	-1	N/A	-1689.47	N/A	0.00594676	N/A
RPS18	N/A	-1	N/A	-2412.04	N/A	0.00957681	N/A
RPS21	4.86256	0	0	145.6	-21461	0.303933	0.368397
RPS27A	N/A	-1	N/A	-2176.52	N/A	0.00871378	N/A
RPS3	4.89361	0	0	1669.3	-188160	0.269374	0.340929
RPS3A	4.01814	0	0	1379.2	-27804	0.332294	0.482365
RPS4X	4.01892	0	0	251.75	-16555	0.441134	0.482361
RPS6	4.01693	0	0	486.94	-17903	0.396274	0.479344
RPS6KA2	N/A	-1	N/A	-121.262	N/A	0.00264459	N/A
RPS6KL1	N/A	-1	N/A	-149.304	N/A	0.00738941	N/A
RPS7	4.79762	0	0	-257.58	-73461	0.436289	0.401664
RPS8	4.75027	0	0	1090.4	-84802	0.304832	0.422027
RRAGD	4.84732	1	0	18.661	-627.79	0.0885663	0.322398
RRM1	N/A	-1	N/A	-336.559	N/A	0.000154617	N/A
RRM2	N/A	-1	N/A	-527.571	N/A	7.55294e-09	N/A
RSAD1	N/A	-1	N/A	-26.4591	N/A	0.00328594	N/A
RSAD2	4.93924	0	0	-16.704	440650	0.494863	0.136045
RTN3	4.01437	0	0	196.46	-1363.2	0.201905	0.485674
RTP4	4.00798	0	0	-67.985	5954.3	0.398473	0.447533
RUVBL1	N/A	-1	N/A	-156.996	N/A	0.000699429	N/A
SAMD1	N/A	-1	N/A	-319.751	N/A	0.00151246	N/A
SAMD14	N/A	-1	N/A	-2.95732	N/A	0.00211918	N/A
SAMD9	4.02024	0	0	-68.64	19216	0.484048	0.481829
SAMM50	N/A	-1	N/A	-144.908	N/A	0.00726014	N/A
SAP30L	4.94459	0	0	71.231	-14294	0.265693	0.289062
SAPCD2	N/A	-1	N/A	-28.1337	N/A	3.93197e-07	N/A
SASH1	4.84474	0	0	-7.9197	1384.3	0.248196	0.261695
SASS6	4.88506	0	0	-91.264	11112	0.182953	0.243423
SBF2	N/A	1	N/A	38.5779	N/A	0.00160036	N/A
SCAI	N/A	-1	N/A	-39.9426	N/A	0.00649229	N/A
SCARB2	4.97076	0	0	-67.198	28333	0.25336	0.169294
SCD	4.00316	1	-1	185.56	-1207	0.0771912	0.0385526
SCG5	N/A	-1	N/A	-75.4143	N/A	0.00135255	N/A
SCLY	N/A	-1	N/A	-615.539	N/A	5.59193e-06	N/A
SCNN1D	N/A	-1	N/A	-44.3412	N/A	0.00492683	N/A
SCO2	N/A	-1	N/A	-59.6378	N/A	0.00286454	N/A
SCRIB	N/A	-1	N/A	-394.589	N/A	0.00507781	N/A
SDC4	4.93775	0	0	15.486	-1402.9	0.149634	0.261799
SDK1	N/A	-1	N/A	-62.8126	N/A	0.000134772	N/A
SDSL	4.01685	0	0	18.99	-386.54	0.323632	0.480131
SEC16B	4.77851	0	0	2.8333	-156.87	0.257572	0.451415
SELENOH	N/A	-1	N/A	-201.347	N/A	0.00269559	N/A
SEMA3B	4.01919	0	0	6.021	-48.369	0.204322	0.481262
SEMA3F	N/A	-1	N/A	-2.59541	N/A	0.00492289	N/A
SEMA4C	N/A	-1	N/A	-26.9361	N/A	3.80022e-05	N/A
SEPTIN4	4.02063	0	0	4.7695	-32.716	0.152445	0.480146
SERPINB2	4.01577	1	0	38.887	-136.42	0.0908684	0.18211
SERPINC1	4.01045	0	0	168.35	-1382.3	0.220362	0.120721
SERPIND1	4.81599	0	0	10.582	-750.23	0.198252	0.337293
SERTAD1	4.98917	0	0	50.949	17088	0.137253	0.161407
SESN2	3.98233	0	1	27.77	360.32	0.304373	0.0893877
SETD7	4.01596	0	0	24.936	-331.44	0.302281	0.485757
SFI1	N/A	-1	N/A	-96.4429	N/A	0.00773428	N/A
SFPQ	4.02007	0	0	300.71	-7535.5	0.360742	0.481195
SGF29	4.01772	0	0	89.404	-518.55	0.102017	0.468215
SIGLEC1	4.89104	0	0	-47.867	43112	0.433795	0.346731
SIGLEC10	4.00468	0	0	323	-1166.8	0.120533	0.146931
SIPA1	N/A	-1	N/A	-632.321	N/A	0.00934543	N/A
SIRT2	N/A	-1	N/A	-676.5	N/A	0.00984935	N/A
SIVA1	N/A	-1	N/A	-54.9159	N/A	6.07348e-05	N/A
SKA1	N/A	-1	N/A	-22.679	N/A	1.07345e-07	N/A
SKA2	N/A	-1	N/A	-86.2172	N/A	0.000154704	N/A
SKAP1	4.0198	0	0	78.225	-1656.9	0.361647	0.484187
SLAIN1	4.93631	0	0	15.21	-3946	0.298611	0.282108
SLC10A1	4.00342	0	0	1.682	-12.878	0.16739	0.16629
SLC11A1	4.92835	0	0	-157.67	50667	0.365393	0.299152
SLC16A12	4.01853	0	0	-25.8	-710.86	0.373794	0.18755
SLC16A3	4.91089	0	0	230.3	-13281	0.123754	0.310168
SLC16A6	N/A	-1	N/A	-322.534	N/A	0.00850466	N/A
SLC17A9	4.8925	0	0	65.59	-5323.6	0.149817	0.277679
SLC25A15	4.01748	0	0	-15.192	-134.53	0.130315	0.115176
SLC25A22	N/A	-1	N/A	-207.873	N/A	0.000422812	N/A
SLC25A33	N/A	-1	N/A	-39.1761	N/A	0.00839144	N/A
SLC26A8	4.98854	0	0	-0.011018	1270.2	0.498175	0.146195
SLC29A1	N/A	-1	N/A	-83.4922	N/A	2.34809e-06	N/A
SLC2A1	4.01429	0	0	37.599	-235.67	0.135311	0.481776
SLC37A1	N/A	-1	N/A	-240.821	N/A	0.00385211	N/A
SLC41A3	N/A	-1	N/A	-89.3718	N/A	0.000629322	N/A
SLC4A2	4.86545	0	0	99.28	-4838.3	0.145127	0.356225
SLC7A11	4.51972	1	0	27.556	-229.44	0.0709197	0.444203
SLC8B1	4.89017	0	0	-129.32	970830	0.490839	0.23244
SLC9A5	4.90193	1	0	32.633	-1553.1	0.0904287	0.287654
SLCO2B1	4.01539	0	0	-8.0769	390.05	0.374368	0.475402
SLX4	N/A	-1	N/A	-588.737	N/A	0.00635488	N/A
SMAD7	N/A	-1	N/A	-47.996	N/A	0.00337612	N/A
SMAP2	4.92088	0	0	356.22	-38811	0.197002	0.300046
SMC1A	N/A	-1	N/A	-590.046	N/A	0.00652381	N/A
SMCO4	4.92391	0	0	98.303	-6487	0.107766	0.266051
SMO	4.94889	0	0	3.0127	-396.28	0.163265	0.228722
SMPD3	4.01448	1	0	166.1	-521.82	0.0665352	0.151304
SMPD4	N/A	-1	N/A	-310.834	N/A	0.00719893	N/A
SMUG1	N/A	-1	N/A	-131.696	N/A	0.00230931	N/A
SNAI1	N/A	1	N/A	4.95876	N/A	0.000128776	N/A
SNRK	N/A	-1	N/A	-584.331	N/A	0.00716032	N/A
SNRNP70	N/A	-1	N/A	-1015.78	N/A	0.00285049	N/A
SNRPA	N/A	-1	N/A	-577.543	N/A	0.00552049	N/A
SNRPG	N/A	-1	N/A	-55.0352	N/A	0.00299611	N/A
SNURF	N/A	-1	N/A	-769.614	N/A	0.00771187	N/A
SNX10	4.54763	0	0	-411.77	3298	0.117456	0.472484
SNX20	4.91627	0	0	68.023	-8950.1	0.260624	0.343223
SNX21	N/A	-1	N/A	-4.60806	N/A	0.00662441	N/A
SNX22	4.2504	0	0	31.859	-516.62	0.231973	0.468499
SOCS7	4.93142	0	0	141.82	-20909	0.250402	0.3295
SORD	4.01736	0	0	-10.087	351.16	0.315888	0.461693
SOWAHB	N/A	1	N/A	2.6477	N/A	0.00102355	N/A
SP110	N/A	1	N/A	690.043	N/A	0.00320422	N/A
SP140L	4.98242	0	0	-61.473	319990	0.475174	0.129928
SP6	4.0197	0	0	0.4043	-11.635	0.383681	0.47844
SPAG5	N/A	-1	N/A	-139.833	N/A	1.19375e-08	N/A
SPAG8	N/A	-1	N/A	-15.8471	N/A	0.00199205	N/A
SPATA2L	4.95558	0	0	19.452	-3438.3	0.20002	0.245111
SPATC1L	N/A	-1	N/A	-127.005	N/A	0.00448669	N/A
SPATS2L	5.01218	0	0	2.2061	33231	0.383951	0.134514
SPC24	N/A	-1	N/A	-45.7483	N/A	1.52334e-07	N/A
SPEF1	N/A	-1	N/A	-2.85304	N/A	5.49786e-05	N/A
SPEM1	4.0208	0	0	1.0893	-11.126	0.230206	0.48323
SPINDOC	N/A	-1	N/A	-56.0788	N/A	0.00701799	N/A
SPNS1	N/A	-1	N/A	-694.47	N/A	0.00616028	N/A
SPOCD1	4.2779	0	0	2.6287	-17.852	0.129623	0.476393
SPON1	4.94455	0	0	16.186	-3980.9	0.29145	0.25167
SPPL2B	N/A	-1	N/A	-70.4428	N/A	0.00874931	N/A
SPTB	4.96058	0	0	-13.96	-3734.7	0.270152	0.233008
SQLE	N/A	-1	N/A	-187.334	N/A	0.00670733	N/A
SRA1	N/A	-1	N/A	-194.545	N/A	0.00305168	N/A
SREBF1	4.64506	0	0	257.11	-3170.3	0.110898	0.440701
SREBF2	4.0142	0	0	1226.5	-7519.7	0.12308	0.475599
SRSF6	N/A	-1	N/A	-1610.21	N/A	0.000211775	N/A
SRSF7	N/A	-1	N/A	-498.694	N/A	0.00422615	N/A
SSR1	4.93509	0	0	86.886	-35465	0.376446	0.251094
SSRP1	N/A	-1	N/A	-461.32	N/A	0.0049957	N/A
STAG3	N/A	-1	N/A	-310.109	N/A	1.45669e-05	N/A
STAT1	4.21597	0	0	-1142.1	19633	0.260787	0.471084
STAT2	4.80798	0	0	-105.4	26466	0.421015	0.431131
STEAP4	N/A	-1	N/A	-733.963	N/A	0.000742615	N/A
STIP1	4.83829	1	0	457.99	-15836	0.0770977	0.315277
STK11	4.93951	0	0	325.28	-45486	0.167566	0.246412
STK24	4.84707	0	0	315.46	-15437	0.204756	0.389404
STK25	N/A	-1	N/A	-143.256	N/A	0.0101908	N/A
STK38L	4.87852	0	0	-101.93	19758	0.309321	0.308872
STMN1	N/A	-1	N/A	-855.084	N/A	2.27308e-05	N/A
STOML1	4.96161	0	0	-32.775	53335	0.424452	0.196404
SUCNR1	4.83738	1	0	90.718	-3803.5	0.0981429	0.306673
SUFU	N/A	-1	N/A	-155.609	N/A	0.00873851	N/A
SULF2	N/A	-1	N/A	-61.5136	N/A	0.0065614	N/A
SUV39H1	4.92236	0	0	-9.7365	-5924.6	0.42478	0.325572
SV2A	4.89179	0	0	301.19	-19873	0.131168	0.274939
SV2B	4.01838	1	0	17.126	-41.683	0.0674944	0.190712
SYCE1L	N/A	-1	N/A	-484.926	N/A	0.00690331	N/A
SYCE2	4.00974	0	0	0.65462	-137.12	0.483041	0.48039
SYCP1	N/A	-1	N/A	-2.22596	N/A	0.00415456	N/A
SYNGAP1	4.57628	0	0	89.097	-4240.7	0.317312	0.468339
SYNGR3	4.17664	0	0	2.5901	-33.511	0.258542	0.479683
SYP	4.95493	1	0	15.991	-1180.5	0.0853512	0.186406
SYPL1	4.02071	0	0	-15.913	1313.2	0.453847	0.480997
SYTL1	4.72596	0	0	97.239	-3118.9	0.160081	0.414076
SYVN1	4.92109	0	0	2085.7	-100650	0.101592	0.293473
TACC3	N/A	-1	N/A	-388.847	N/A	0.000469671	N/A
TAGLN2	4.01859	0	0	1164.1	-7618.7	0.177042	0.484402
TANGO2	4.44757	0	0	33.741	-456.46	0.14343	0.466369
TARBP2	4.75158	0	0	5.2608	-2090.4	0.462264	0.442778
TBC1D10A	4.93999	0	0	131.41	-18323	0.200981	0.280758
TBC1D10C	4.76608	0	0	302.95	-11502	0.16496	0.395606
TBC1D7	N/A	-1	N/A	-51.6322	N/A	0.00229644	N/A
TBCB	4.30167	0	0	52.638	-780.75	0.244603	0.477199
TCAIM	4.75084	0	0	-11.44	-525.53	0.238426	0.405754
TCAP	4.01956	0	0	331.63	-1836.7	0.146981	0.48355
TCEAL1	4.01341	0	0	-3.5841	77.288	0.363638	0.161632
TCF19	N/A	-1	N/A	-112.402	N/A	1.52037e-08	N/A
TCTN1	N/A	-1	N/A	-86.6896	N/A	0.00439431	N/A
TDP1	N/A	-1	N/A	-55.5092	N/A	0.000709624	N/A
TDRD7	4.01713	0	0	-31.541	2586.7	0.425906	0.469932
TECPR1	N/A	-1	N/A	-428.116	N/A	0.00571249	N/A
TEDC1	N/A	-1	N/A	-133.184	N/A	3.20804e-07	N/A
TERT	N/A	-1	N/A	-100.6	N/A	0.00175926	N/A
TET1	N/A	-1	N/A	-104.652	N/A	3.73872e-05	N/A
TEX22	N/A	-1	N/A	-171.039	N/A	0.000429377	N/A
TFDP1	N/A	-1	N/A	-493.39	N/A	9.00161e-05	N/A
TFPT	N/A	-1	N/A	-1008.4	N/A	0.0065983	N/A
TG	4.91884	0	0	7.5845	-905.49	0.234293	0.303764
TGM1	4.88767	0	0	30.573	-5038.2	0.28354	0.311468
THAP3	4.62704	0	0	220.85	-4468.5	0.15456	0.438374
THAP9	4.00849	0	0	54.765	-310.81	0.183226	0.151872
THBS3	4.95016	0	0	-1.2493	-395.81	0.318405	0.222427
THOC3	4.96735	0	0	9.3872	-5947.2	0.34508	0.189034
THOP1	N/A	-1	N/A	-63.6512	N/A	0.0063808	N/A
THRB	4.97514	0	0	-1.9198	1320	0.340334	0.135062
THYN1	N/A	-1	N/A	-97.7672	N/A	0.00561759	N/A
TIAF1	4.695	0	0	296.95	-8459.8	0.227952	0.450129
TIFA	4.97868	0	0	-46.055	64570	0.394868	0.112386
TIGD3	N/A	-1	N/A	-5.61641	N/A	5.50325e-06	N/A
TIMM10	4.96882	0	0	-0.43608	-5442.6	0.492304	0.191474
TK1	N/A	-1	N/A	-282.197	N/A	1.58011e-05	N/A
TLDC1	4.84783	0	0	1950.6	-65759	0.137526	0.374545
TLE3	3.9951	0	-1	706.59	-2875.9	0.113991	0.0905163
TLR7	N/A	1	N/A	427.057	N/A	8.20707e-05	N/A
TMCC3	4.9971	1	0	58.911	28617	0.0676966	0.199417
TMEM140	4.92026	0	0	-23.788	16222	0.442673	0.343053
TMEM143	N/A	-1	N/A	-120.893	N/A	0.00114538	N/A
TMEM160	N/A	-1	N/A	-45.4793	N/A	0.00177063	N/A
TMEM161A	N/A	-1	N/A	-52.5108	N/A	0.0067436	N/A
TMEM179	N/A	-1	N/A	-146.343	N/A	0.000236623	N/A
TMEM187	N/A	-1	N/A	-33.958	N/A	0.00189638	N/A
TMEM201	N/A	-1	N/A	-135.72	N/A	0.00482777	N/A
TMEM204	N/A	-1	N/A	-157.595	N/A	0.00624699	N/A
TMEM219	4.91772	0	0	300.09	-31149	0.210334	0.309523
TMEM255A	4.01398	0	1	-1.7965	55.277	0.268959	0.0868211
TMEM255B	4.79796	0	0	-0.2697	207.83	0.463319	0.365677
TMEM273	N/A	-1	N/A	-65.8348	N/A	0.0108833	N/A
TMEM42	N/A	-1	N/A	-66.9117	N/A	0.00644848	N/A
TMEM65	N/A	-1	N/A	-42.2263	N/A	0.000167471	N/A
TMEM71	N/A	-1	N/A	-613.37	N/A	0.00140512	N/A
TMEM80	N/A	-1	N/A	-116.04	N/A	0.00277517	N/A
TMPRSS2	N/A	1	N/A	51.3645	N/A	0.000249048	N/A
TMUB1	4.68332	0	0	20.127	-1008.8	0.318696	0.450449
TNF	4.94509	0	0	24.437	-7984.5	0.33609	0.247944
TNFRSF13C	4.86108	1	0	442.01	-10904	0.0908785	0.392258
TNFRSF25	N/A	-1	N/A	-165.371	N/A	0.00288172	N/A
TNFSF10	4.01767	0	0	-218.16	12351	0.40493	0.47597
TNFSF13B	4.01214	0	0	-3.3746	311.7	0.447855	0.110832
TNK2	4.89792	0	0	400.44	-22877	0.128395	0.324903
TNS2	4.48008	0	0	10.851	-105.52	0.135936	0.461006
TOM1L2	N/A	-1	N/A	-229.201	N/A	0.00428212	N/A
TOP2A	N/A	-1	N/A	-615.947	N/A	7.20988e-09	N/A
TOP3B	N/A	-1	N/A	-315.678	N/A	0.00463598	N/A
TOPORS	4.00244	0	1	135.46	12330	0.436959	0.0550588
TP53I11	4.51299	0	0	43.878	-880.75	0.214169	0.46303
TP53INP1	N/A	-1	N/A	-738.718	N/A	0.000477473	N/A
TPC3	4.9128	0	0	-93.896	4439.6	0.116887	0.345177
TPM1	4.52032	0	0	108.06	-1310.4	0.131593	0.454105
TPPP	N/A	-1	N/A	-64.5105	N/A	0.00492345	N/A
TPPP3	N/A	-1	N/A	-140.858	N/A	0.000802769	N/A
TPRN	4.01753	0	0	43.914	-541.62	0.232837	0.161753
TPX2	N/A	-1	N/A	-260.718	N/A	6.0067e-07	N/A
TRABD2B	4.87278	1	0	82.034	-2264.4	0.0766245	0.339305
TRAF5	4.02003	0	0	184.47	-1544.1	0.205872	0.483183
TRANK1	N/A	1	N/A	5370.26	N/A	2.70099e-05	N/A
TRAP1	N/A	-1	N/A	-181.913	N/A	0.0080895	N/A
TRAPPC3	4.93812	0	0	34.662	-6900.5	0.286499	0.277912
TRAPPC6A	N/A	-1	N/A	-110.925	N/A	0.0113575	N/A
TRH	4.86956	0	0	60.968	-12473	0.328983	0.309576
TRIM21	4.96633	0	0	-36.357	49362	0.424684	0.161137
TRIM25	4.01627	0	1	197.43	4536.5	0.333052	0.0945944
TRIM28	4.94169	0	0	153.66	-51190	0.350624	0.272276
TRIM32	4.78007	0	0	25.875	-956.35	0.187461	0.421772
TRIM38	4.89012	0	0	-45.627	10838	0.368931	0.360611
TRIM5	4.79849	0	0	15.309	39030	0.492723	0.389798
TRIM56	N/A	1	N/A	632.268	N/A	0.000914421	N/A
TRIP13	N/A	-1	N/A	-80.2885	N/A	1.98601e-06	N/A
TRMU	4.45086	0	0	53.573	-1487.2	0.258061	0.449269
TRNAG-CCC-126	4.01899	0	0	0.31595	-56.647	0.477251	0.484961
TRNAG-CCC-54	N/A	-1	N/A	-16.9078	N/A	0.00571491	N/A
TROAP	N/A	-1	N/A	-127.726	N/A	8.35786e-09	N/A
TRPT1	4.84301	0	0	5.0188	-454.37	0.27633	0.370762
TRUB1	N/A	-1	N/A	-27.1077	N/A	0.00360446	N/A
TSEN34	4.21285	0	0	16.947	-289.7	0.269428	0.470814
TSPAN2	4.849	0	0	49.186	-3529	0.183889	0.328983
TSPAN9	4.93966	0	0	-10.276	903.22	0.136876	0.258111
TSPOAP1	4.94329	0	0	215.66	-23202	0.134739	0.231959
TSPYL2	4.63635	0	0	107.66	-1563.5	0.143533	0.45907
TSSK1B	N/A	-1	N/A	-2.83683	N/A	0.000833919	N/A
TTK	N/A	-1	N/A	-49.8453	N/A	1.021e-08	N/A
TUB	N/A	-1	N/A	-42.7353	N/A	0.00787325	N/A
TUBB	N/A	-1	N/A	-1603.15	N/A	0.00516681	N/A
TUBB4B	N/A	-1	N/A	-611.361	N/A	0.00234089	N/A
TUBGCP6	N/A	-1	N/A	-349.473	N/A	0.00467055	N/A
TUFT1	4.01263	0	0	2.4427	93.499	0.402523	0.135392
TXNDC11	4.85195	0	0	837.05	-27960	0.102509	0.350085
TXNRD2	N/A	-1	N/A	-105.875	N/A	0.00984816	N/A
TYMS	N/A	-1	N/A	-135.139	N/A	1.7085e-06	N/A
TYSND1	N/A	-1	N/A	-116.15	N/A	0.0074961	N/A
UACA	4.93365	0	0	0.96261	-206.52	0.299026	0.285801
UBA7	4.55317	0	0	-128.15	20780	0.409993	0.412031
UBASH3A	N/A	-1	N/A	-332.338	N/A	0.00289625	N/A
UBE2C	N/A	-1	N/A	-186.331	N/A	1.37599e-05	N/A
UBE2G2	4.79567	0	0	97.876	-4476	0.211068	0.407691
UBE2L6	4.02008	0	0	35.714	1348.6	0.362276	0.472362
UBE2M	N/A	-1	N/A	-425.249	N/A	0.00617191	N/A
UBE2S	4.01283	0	0	-60.171	-774.35	0.264418	0.487494
UBL4A	4.90941	0	0	68.353	-9460.3	0.248795	0.280125
UBL7	4.92866	0	0	136.81	-19201	0.183841	0.26652
UBQLN4	4.88797	0	0	124.58	-11598	0.195819	0.286659
UCK1	4.94738	0	0	23.75	-4789.5	0.241468	0.237675
UCN	N/A	-1	N/A	-98.7061	N/A	0.000942458	N/A
UFD1	4.80004	0	0	172.97	-10397	0.220271	0.392567
UHRF1	4.74446	0	0	-172.26	-5874.7	0.178778	0.418174
UIMC1	4.55487	0	0	519.68	-6713.9	0.137225	0.452208
UNC5A	4.01479	0	0	0.86632	-19.929	0.32819	0.1627
UNC93A	4.01326	1	0	6.2016	-20.226	0.0836705	0.179548
UQCRH	4.00908	0	0	83.798	-1044.6	0.297601	0.170862
UQCRQ	4.01481	0	0	-4.9465	-238.45	0.427983	0.480814
UROC1	4.91036	0	0	6.445	-595.31	0.202803	0.315857
USF2	4.014	0	0	369.26	-1822.9	0.161182	0.488861
USP18	4.02028	0	0	62.868	6317.4	0.421198	0.455069
USP20	4.90372	0	0	174.9	-14248	0.172415	0.286305
USP25	4.83879	0	0	-19.092	16451	0.470323	0.374941
USP35	N/A	-1	N/A	-6.94511	N/A	0.00609932	N/A
VAMP2	4.9009	0	0	204.47	-15401	0.153602	0.327495
VAMP3	4.94687	0	0	73.101	-14029	0.231536	0.24807
VCPIP1	4.00014	0	1	-119.81	2741.4	0.353853	0.0735868
VEGFA	N/A	-1	N/A	-31.8718	N/A	0.00913066	N/A
VEGFB	4.01587	0	0	73.217	-374.86	0.154325	0.482943
VWA5B2	4.94215	0	0	1.2594	-277.3	0.258812	0.25217
VWCE	4.00715	0	0	60.546	-532.2	0.171405	0.471732
WBP1	4.42278	0	0	55.932	-1136.3	0.254187	0.470408
WDR34	4.77235	0	0	-8.8513	-753.49	0.312669	0.426778
WDR37	4.70711	0	0	80.838	-6076	0.351125	0.426072
WDR4	N/A	-1	N/A	-160.47	N/A	0.00202601	N/A
WDR45	4.93351	0	0	65.899	-16343	0.283476	0.315643
WDR5	4.79005	0	0	55.069	-5577.2	0.316747	0.40466
WDR6	N/A	-1	N/A	-400.192	N/A	0.00538338	N/A
WDR90	N/A	-1	N/A	-220.856	N/A	0.00106536	N/A
WEE1	N/A	-1	N/A	-114.978	N/A	5.78451e-05	N/A
WHRN	N/A	-1	N/A	-61.6898	N/A	0.00123791	N/A
WNT10A	N/A	1	N/A	4.10013	N/A	0.00474266	N/A
WNT2B	4.01889	0	0	0.28632	-6.3395	0.361579	0.484721
WRNIP1	N/A	-1	N/A	-351.77	N/A	0.00380961	N/A
XAF1	4.91932	0	0	70.357	94223	0.438132	0.227254
XRCC1	N/A	-1	N/A	-98.5125	N/A	0.00586197	N/A
XRCC2	N/A	-1	N/A	-13.1692	N/A	0.00216142	N/A
XRCC3	N/A	-1	N/A	-50.654	N/A	0.00335927	N/A
XRN2	4.01562	0	0	-210.86	3022.1	0.24859	0.11656
YPEL2	4.86642	0	0	46.375	-4048.7	0.225195	0.377563
YPEL3	4.02042	0	0	734.3	-3951.8	0.10721	0.477601
YWHAH	N/A	-1	N/A	-269.991	N/A	0.00866605	N/A
ZBED4	N/A	-1	N/A	-499.504	N/A	0.00346325	N/A
ZBP1	4.02024	0	0	12.915	48041	0.497893	0.459925
ZBTB45	4.86571	0	0	34.525	-2889.6	0.150792	0.306381
ZBTB47	4.61607	0	0	28.886	-393.78	0.121905	0.461815
ZCCHC14	4.94249	0	0	-1.8449	1979.5	0.426189	0.215862
ZCCHC2	3.99588	0	1	34.977	3936.4	0.441589	0.0680544
ZDHHC18	4.78686	0	0	317.99	-12220	0.217641	0.413131
ZDHHC4	N/A	-1	N/A	-230.53	N/A	0.00761631	N/A
ZFAND2B	4.72224	0	0	37.205	-1990.8	0.298189	0.445033
ZFAND3	4.01433	0	0	134.6	-886.03	0.194178	0.169032
ZFYVE28	N/A	-1	N/A	-198.144	N/A	0.00317833	N/A
ZGPAT	N/A	-1	N/A	-389.01	N/A	0.0110763	N/A
ZHX3	N/A	-1	N/A	-96.4831	N/A	0.00253775	N/A
ZMYND19	N/A	-1	N/A	-754.269	N/A	0.00134695	N/A
ZNF263	4.01761	0	0	31.87	-357.85	0.239716	0.181961
ZNF286A	4.81954	0	0	8.8235	-1172.6	0.380327	0.422914
ZNF296	4.83554	0	0	333.24	-13695	0.160444	0.371975
ZNF32	N/A	-1	N/A	-20.4733	N/A	0.004384	N/A
ZNF341	4.01432	0	0	326.68	-1789	0.139254	0.477349
ZNF444	N/A	-1	N/A	-76.1292	N/A	0.00104298	N/A
ZNF48	N/A	-1	N/A	-72.6088	N/A	0.00408371	N/A
ZNF500	N/A	-1	N/A	-137.69	N/A	5.53393e-05	N/A
ZNF503	N/A	1	N/A	3.66287	N/A	0.000614529	N/A
ZNF512B	N/A	-1	N/A	-287.897	N/A	0.00112257	N/A
ZNF574	4.0109	0	0	77.255	-599.32	0.203277	0.114925
ZNF618	3.98035	0	1	-20.374	288.37	0.342902	0.088911
ZNF664	N/A	-1	N/A	-138.402	N/A	0.0047607	N/A
ZNF821	4.96746	0	1	-9.4169	9917.5	0.296885	0.083407
ZNFX1	4.91643	0	0	584.34	503480	0.388588	0.164143
ZNRF1	4.93395	0	0	6.3229	-17905	0.482188	0.281745

## Sheet: VAX_AUC
Gene Name	Breakpoint1	Segment1.Trend	Segment2.Trend	Segment1.Slope	Segment2.Slope	Segment1.Pvalue	Segment2.Pvalue
AAAS		-1		-88.1117		5.02322e-06
AACS		-1		-41.0371		0.0205367
AARSD1		-1		-89.9429		0.00632937
AASDH		-1		-50.894		0.0211081
ABCA1	4.01993	0	0	-8.3618	1706.7	0.479381	0.478496
ABCA6		0		57.8909		0.303185
ABCB7		0		-44.9341		0.204276
ABCC1		-1		-280.621		0.0817829
ABCC3		-1		-53.6787		1.48078e-05
ABCE1		-1		-179.279		0.00452032
ABCF3		0		-54.7089		0.260882
ABCG1		1		162.297		0.00455096
ABCG2		0		-7.21224		0.29163
ABHD1		0		68.0007		0.231073
ABHD17A		-1		-270.764		0.00674145
ABHD4		0		-91.1551		0.104628
ABLIM1		-1		-1747.73		0.000898902
ABTB1		-1		-820.954		0.0131488
ACAD11		0		-17.731		0.237815
ACAD9		-1		-212.438		3.0451e-05
ACAP1		-1		-769.031		0.00421849
ACAP2		-1		-215.781		0.058919
ACAP3		-1		-221.63		7.96874e-05
ACAT2	4.96795	0	0	-20.737	-16437	0.345668	0.166774
ACBD3		-1		-74.6923		0.0927735
ACBD5		-1		-66.0548		0.0605788
ACER3		0		-5.7173		0.188126
ACHE		0		-1.98676		0.294498
ACOD1		-1		-366.494		0.0199184
ACOT2		-1		-13.8891		0.00271116
ACOT7		-1		-142.802		0.00768319
ACOT8		-1		-58.8612		0.00202303
ACP5		-1		-199.476		0.0595774
ACP6		-1		-26.6912		0.00434271
ACRBP	4.95579	0	0	-4.019	1041	0.288302	0.217768
ACSF3		-1		-40.1471		0.0470527
ACSL4		0		-108.542		0.216671
ACSL5		0		-168.081		0.269144
ACSS1		-1		-312.468		0.00683123
ACTG1		-1		-6780.65		0.00171437
ACTN3		-1		-8.82928		0.00397463
ACTR5		-1		-111.29		0.0137825
ACTR6		-1		-32.5026		0.0843874
ACTR8		-1		-55.1829		0.0285428
ACTRT3		-1		-4.56567		0.0142959
ACYP2		0		-1.08651		0.148055
ADAL		0		-310.18		0.180385
ADAM10		-1		-232.421		0.0767063
ADAM22		0		-1.81749		0.207062
ADAM8		0		-39.5039		0.144817
ADAM9		0		-32.6726		0.225255
ADAMDEC1		-1		-110.003		0.000193584
ADAMTS12		0		-2.48141		0.232574
ADAMTS2	4.94172	0	0	-32.195	10301	0.329164	0.260605
ADAMTSL2		-1		-3.5259		0.00263515
ADAP2	4.99086	0	0	0.62782	2970.1	0.432593	0.129011
ADAR		1		3295.78		0.000342339
ADARB1		-1		-9.92023		0.0891739
ADCK5		-1		-354.628		0.00133694
ADGRE5		0		-1254.75		0.23716
ADGRF1		0		-12.7207		0.127528
ADGRV1		-1		-34.5169		0.0150532
ADIPOR2		-1		-157.4		0.00891469
ADM	4.90249	0	0	1.7589	1491.3	0.448137	0.310401
ADO		-1		-65.7		0.0119973
ADORA2A		-1		-105.654		0.000746046
ADPGK		0		-35.7286		0.210821
ADPRH		1		64.8145		0.0422426
ADRB2		-1		-43.6514		0.0142078
ADRB3		0		4.90813		0.27544
ADSL		-1		-400.682		0.000169064
ADSS		-1		-124.337		0.0084298
AEBP2		0		-43.813		0.190089
AGFG1		0		-80.6806		0.127566
AGPAT1		-1		-393.788		0.00291873
AGPAT3		-1		-165.775		0.0870504
AGRN		1		112.339		4.35809e-05
AHCYL1		-1		-137.864		0.0480308
AHNAK2		-1		-14.405		0.0042841
AICDA		-1		-3.54829		0.0205266
AIP		-1		-111.239		0.0581222
AKAP17A		-1		-248.945		0.00398769
AKAP7		0		14.1451		0.244078
AKAP8L		-1		-585.257		0.00150373
AKT1	4.92143	0	0	381.17	-59862	0.264645	0.331516
AKTIP		-1		-57.2414		0.00795385
ALAS2		-1		-82.639		0.00114594
ALG10		-1		-40.4491		0.0257722
ALG12		-1		-209.851		0.00140533
ALG6		-1		-61.474		0.0530861
ALKBH1		-1		-66.0944		0.0900273
ALKBH4	5.00668	0	0	1.1403	-53284	0.483137	0.120026
ALKBH8		-1		-16.3044		0.0218334
ALOX15	4.66223	1	0	1115.6	-10307	0.0717338	0.437951
ALOX5	4.20395	1	0	281.33	-968.18	0.0844316	0.478686
ALPK1		0		87.9327		0.190415
AMIGO2		-1		-35.1897		0.0297219
AMMECR1		0		-35.5661		0.212331
AMZ2		-1		-121.623		0.00526202
ANAPC5		-1		-196.359		0.000414407
ANKLE2		-1		-140.174		0.069449
ANKRA2		0		-29.0271		0.129239
ANKRD10		-1		-260.752		0.00181513
ANKRD13B		-1		-4.20584		0.00917456
ANKRD27		-1		-230.331		0.00174327
ANKRD29		0		-1.87949		0.138631
ANKRD39		-1		-102.804		0.00273719
ANKRD50		-1		-28.5618		0.000980059
ANKRD54		-1		-58.4633		0.026179
ANKRD66		-1		-1.69		0.0120008
ANLN		-1		-54.8893		3.67472e-05
ANO6		0		-93.5746		0.17176
ANO8		-1		-139.508		0.00238379
ANP32A		-1		-364.886		0.0151239
ANXA1	5.00162	0	0	-954.44	1070700	0.213221	0.133472
ANXA11		-1		-647.341		0.00692798
ANXA3		-1		-197.137		0.0118139
ANXA4		0		-37.8723		0.246466
ANXA5		-1		-304.066		0.0182541
ANXA8L1		-1		-8.27049		0.0187638
ANXA9		0		-0.844485		0.286703
AP1G1		0		-120.599		0.238348
AP1S3		-1		-33.7297		0.0284488
AP2A1		-1		-167.582		0.0547786
AP2M1		-1		-294.275		0.0634754
AP3M2		-1		-26.4948		0.0463265
AP3S2		0		-43.1638		0.121755
AP4M1		-1		-102.922		0.0002172
AP5B1		-1		-51.7796		0.0718961
AP5Z1		-1		-248.024		0.0267741
APBA1		0		-11.5628		0.139993
APBA3		-1		-124.413		0.0379722
APC2		-1		-16.7145		0.00667278
APLF		0		-6.27637		0.164419
APLP2		-1		-217.16		0.0263649
APOBEC3Z1		1		167.756		0.000219322
APOOL		-1		-37.4462		0.00774617
APPBP2		-1		-128.793		0.0700724
APPL1		0		-38.6573		0.301167
APTX		-1		-13.3306		0.0859484
AQR		0		-104.132		0.265868
ARAP3		-1		-109.693		0.0905607
ARF5		-1		-77.1523		0.000185521
ARFGEF2		0		-84.1576		0.170763
ARFIP1		0		-30.1741		0.185005
ARFRP1		-1		-61.3387		0.021525
ARG1		-1		-13.1208		0.00219204
ARHGAP18		-1		-103.824		0.000173536
ARHGAP21		-1		-41.5061		0.0510584
ARHGAP22		-1		-7.80733		0.0304567
ARHGAP33		-1		-56.9444		7.1633e-05
ARHGAP35		0		-124.525		0.151338
ARHGAP4		-1		-960.691		0.0104607
ARHGAP45		-1		-2145.87		0.0141643
ARHGAP5	4.97812	0	0	-23.161	3907.2	0.131183	0.181756
ARHGEF18		0		-587.564		0.168549
ARID2		-1		-163.161		0.0685758
ARL1		-1		-62.4551		0.0845628
ARL16		-1		-94.837		0.00438637
ARL5A		-1		-445.2		0.000933664
ARL5B		-1		-53.2283		0.00381207
ARMC10		-1		-146.088		0.00643496
ARMC12		0		-90.7363		0.15616
ARMC6		-1		-59.2876		0.00437587
ARMH2		-1		-26.2338		0.0253899
ARSG		-1		-184.62		0.0622018
ASAH1		0		-143.34		0.147549
ASAP1		0		-78.4989		0.225004
ASB1		-1		-45.7118		0.0590917
ASB11		-1		-8.12224		0.0277037
ASB14		0		-24.323		0.156814
ASB2	4.85176	1	0	34.787	-738.52	0.0717418	0.356187
ASB6		-1		-52.6458		0.00735372
ASB7		-1		-36.9571		0.064945
ASCC2		-1		-186.487		0.00923217
ASCC3		0		-38.0917		0.265911
ASF1B		-1		-135.976		0.000144737
ASL		-1		-44.8839		0.0135806
ASMTL		-1		-154.097		5.62522e-05
ASXL1		-1		-572.663		0.00502884
ATAD1		0		174.453		0.129462
ATAD2B		0		-115.836		0.116169
ATAD3A		-1		-109.742		0.0005078
ATF2		-1		-131.647		0.0322359
ATF3		-1		-19.0452		0.0281815
ATG2A		-1		-319.947		0.043354
ATG4B		-1		-139.162		0.00534925
ATG4C		0		-12.0459		0.263668
ATG9A		-1		-378.924		0.00137945
ATG9B		-1		-14.4449		3.46607e-05
ATP13A1		-1		-271.626		0.00457334
ATP13A2		-1		-354.437		0.0562145
ATP1B1		-1		-83.6097		0.00031322
ATP1B3		-1		-190.012		0.00776445
ATP2A2		-1		-575.998		0.00323363
ATP2A3		0		-730.448		0.126625
ATP2B1		0		-225.845		0.165825
ATP4B		-1		-270.668		5.92718e-07
ATP5F1E		-1		-280.491		1.89248e-05
ATP5IF1		-1		-517.505		7.02095e-05
ATP5MPL		-1		-96.4096		0.000915177
ATP6AP2		-1		-150.751		0.0663241
ATP6V1A		0		-95.4762		0.227116
ATP6V1B2		-1		-171.283		0.0285676
ATP6V1C1		-1		-76.6836		0.0507973
ATP7A		0		-71.282		0.189056
ATP8		-1		-3474.1		0.0278894
ATP8B2		0		-360.194		0.128518
ATP8B4		1		575.475		0.00219544
ATXN1	4.99381	0	0	-4.0838	3907.5	0.278331	0.180536
ATXN3		0		59.8151		0.157531
AUP1		-1		-297.754		0.00694252
AURKB		-1		-126.74		6.55486e-06
AVPI1		0		-1.77976		0.126841
AZIN1		0		-208.754		0.113588
B4GALT2		-1		-36.9263		0.0189585
B4GALT3		-1		-54.262		0.057372
BACH2		-1		-301.91		0.00745117
BAG4		0		-64.7019		0.175674
BAHCC1		-1		-95.5286		0.0159331
BASP1		0		-264.524		0.145172
BATF3		-1		-20.0824		0.0999165
BAZ1A		0		-200.445		0.133515
BAZ2B		-1		-82.2188		0.000821047
BBC3		-1		-18.0197		0.0490535
BBS5		0		-1.93481		0.229371
BCAP31		-1		-146.104		0.0642013
BCAR3	4.90329	0	0	19.658	-1388.5	0.123339	0.295685
BCAT2		-1		-22.1068		0.0603079
BCL2A1		-1		-37.3139		0.0963424
BCL2L15		1		189.05		0.0335424
BCLAF1		0		-248.012		0.179857
BCS1L		-1		-34.5154		8.38321e-05
BDH1		-1		-23.3484		1.60424e-05
BECN1		-1		-202.664		0.0289098
BEGAIN		-1		-33.8153		0.000766225
BEND5		-1		-9.73727		0.015499
BET1		-1		-40.2916		0.0181697
BICRA		-1		-138.757		0.0802055
BIN3		-1		-66.5067		0.0545557
BIRC5		-1		-108.413		2.44621e-05
BLOC1S2		-1		-53.615		0.00654376
BLOC1S5		1		37.1138		0.0380308
BMP2K		-1		-177.595		0.0387523
BMP4		0		-14.7497		0.186947
BMPR2		-1		-53.4115		0.0998613
BOLA2B		0		-75.2041		0.230835
BORCS7		-1		-34.9249		0.0133554
BPI		1		453.585		0.000167784
BRB	4.97578	0	1	-95.655	86148	0.303639	0.094272
BRD1		-1		-258.322		0.0268894
BRD3		-1		-188.016		0.00455967
BRD7		0		-132.156		0.182223
BRD9		-1		-212.749		0.0470183
BRF1		-1		-169.706		0.0208536
BRI3BP		-1		-114.306		0.000333167
BRICD5		-1		-2.09934		0.0248266
BROX		-1		-141.659		0.0294975
BRWD1		-1		-88.1076		0.0174509
BRWD3		0		-53.0137		0.30511
BTAF1		0		-99.7742		0.229716
BTBD6		-1		-28.6891		0.0301473
BTBD7		0		-54.3431		0.108202
BTG1		-1		-1491.5		0.0369446
BZW1		-1		-891.787		0.0123904
C11H2orf50		0		-1.88447		0.238435
C15H11orf58		-1		-184.44		0.0362759
C15H11orf96		-1		-18.098		0.00106614
C16H1orf174		-1		-66.4423		0.00165888
C16H1orf21		0		-37.1425		0.144302
C17H12orf49		-1		-113.655		0.00339961
C17H4orf33		-1		-8.09221		0.0910801
C18H16orf86		-1		-1.14742		0.0293539
C1D		-1		-50.0944		0.0236289
C1GALT1C1		0		-23.0334		0.218651
C1R		0		77.6935		0.116928
C2		0		84.3076		0.233819
C28H10orf105		-1		-142.77		0.00224644
C2CD4D		-1		-2.35337		0.0542924
C2CD5		0		-155.265		0.134956
C3		-1		-193.857		0.0153311
C3H1orf216		0		-3.35529		0.30877
C3H1orf50		0		-18.3001		0.173647
C5AR1		-1		-388.6		0.0713816
C5H12orf29		0		-29.4525		0.178995
C7H5orf15		-1		-87.1917		0.062727
C8G		-1		-42.706		0.00106668
C8H9orf72		-1		-30.0497		0.085339
CA4		0		7.30828		0.101661
CAAP1		-1		-42.3445		0.026336
CAB39		-1		-336.426		0.0165607
CAB39L		1		183.559		0.0405667
CABLES2		-1		-68.6792		0.0192702
CACHD1		0		-2.39671		0.200608
CACNA1A		-1		-7.85869		0.059311
CACNA2D4	3.99604	0	0	5.3557	-17.03	0.107927	0.117498
CAD		-1		-305.662		0.000414682
CALCOCO2		0		-224.756		0.299237
CALM1		-1		-1599.02		0.000174909
CALM3		-1		-324.99		0.004869
CAMK1		0		21.5583		0.164263
CAMKK2		0		-87.5285		0.148694
CAMSAP1		-1		-222.996		0.00142707
CAND2		-1		-6.48788		0.000470632
CAPN10		0		-11.2259		0.204786
CAPN2		-1		-334.143		0.0650375
CAPRIN1		0		-330.201		0.1881
CAPZA2		-1		-119.318		0.0356284
CARF		0		-23.5109		0.153385
CARHSP1		-1		-151.836		0.00760512
CARMIL2		-1		-490.084		0.000247899
CARS2		0		-86.4942		0.25935
CASK		-1		-19.5205		0.0369333
CASKIN1		-1		-24.088		1.79171e-06
CASP3		-1		-56.4659		0.00472062
CASP4		1		642.453		0.0405444
CASP6		-1		-151.746		0.000607748
CAST		-1		-433.172		0.0551309
CASTOR2		-1		-359.214		0.0011851
CAVIN1		-1		-20.3314		0.00194106
CAVIN3	5.00814	0	0	-0.093471	19474	0.491471	0.118952
CBLC	4.85132	0	0	23.472	-703.88	0.121644	0.364392
CBLN3		1		216.334		0.00102503
CBR4		0		-54.1497		0.123537
CBX2		-1		-27.971		0.0352807
CBX4		0		-80.8828		0.127216
CBX8		-1		-12.305		0.0539815
CBY1		0		-9.80809		0.169986
CCAR2		-1		-640.255		0.015282
CCDC102A		0		-29.7823		0.1064
CCDC120		-1		-29.6021		0.00256882
CCDC126		-1		-7.1534		0.0736273
CCDC127		0		-57.9798		0.128317
CCDC134		-1		-33.6784		0.000906397
CCDC146		-1		-94.3229		0.00226904
CCDC149		-1		-32.2972		0.0033888
CCDC157		-1		-4.45844		0.0178208
CCDC25		0		-71.2048		0.257877
CCDC51		-1		-109.173		0.0443812
CCDC58		-1		-15.5252		0.0407504
CCDC59		-1		-28.4668		0.077154
CCDC71	5.00852	0	0	12.866	58319	0.220051	0.151031
CCDC77		-1		-97.569		0.0148722
CCDC84		-1		-67.5965		0.0260967
CCDC85C		-1		-9.48044		0.0808662
CCDC88B		-1		-430.228		0.00144969
CCDC91		0		-21.6977		0.168556
CCDC92		0		-3.4013		0.191947
CCDC93		-1		-160.717		0.0081063
CCHCR1		-1		-77.6011		0.0001888
CCKAR		-1		-4.61989		0.0246384
CCL8	5.01409	0	0	10.699	28601	0.107562	0.222875
CCM2		-1		-235.176		0.0215157
CCND2		-1		-424.439		0.0805317
CCNF		-1		-108.927		5.9346e-05
CCNJ		-1		-21.0896		0.0206485
CCNJL		-1		-59.3145		0.0859264
CCNL2		-1		-852.212		0.00254346
CCNQ		-1		-60.1193		0.00849301
CCNT2		-1		-246.28		0.0284992
CCR6		-1		-112.537		0.00047139
CCRL2		1		11.6834		0.0776263
CCS		-1		-226.686		0.00386343
CCSER1		0		1.92128		0.26236
CCT7		-1		-355.264		0.00749365
CD14		1		175.062		0.0154645
CD163	4.96762	0	0	2.2415	62910	0.495644	0.156205
CD164		-1		-377.641		0.0392372
CD209		-1		-5.87529		0.087273
CD274		1		208.99		0.0317074
CD2AP		-1		-248.641		0.00334541
CD300E		0		-7.35866		0.162218
CD300LB	4.91722	1	0	184.14	-9088.9	0.0880316	0.295787
CD300LF		1		24.0696		0.0837918
CD302		-1		-28.4533		0.0238637
CD320		-1		-59.9063		7.84893e-08
CD36	4.7064	0	0	-3.3755	290.74	0.293855	0.415853
CD44		-1		-774.974		0.00138212
CD53		1		964.978		0.0788399
CDADC1		0		92.15		0.148001
CDAN1		-1		-161.168		0.00251422
CDC20		-1		-121.637		0.000153002
CDC25A		-1		-73.731		3.01017e-06
CDC25B		-1		-1870.42		0.000940437
CDC27		-1		-89.8451		0.052684
CDC34		-1		-125.831		0.0104983
CDC40		0		-39.3421		0.192253
CDC42EP3		-1		-87.2167		0.0723921
CDC42EP4		-1		-24.9902		0.0716115
CDC45		-1		-143.037		6.68347e-07
CDC73		-1		-94.5453		0.0761875
CDCA2		-1		-75.3607		3.22058e-05
CDCA3		-1		-59.979		1.97496e-05
CDCA7		-1		-1049.12		9.27638e-08
CDCA8		-1		-84.0804		3.42418e-05
CDH10		0		11.1479		0.271708
CDH23		-1		-197.201		1.86592e-05
CDH24		-1		-104.715		0.000179731
CDK10		-1		-44.9841		0.000759119
CDK16		-1		-353.895		0.0220274
CDK19		0		-53.6725		0.306701
CDK2		-1		-116.012		9.83785e-06
CDK2AP2		-1		-267.019		0.00342341
CDK5		-1		-28.5936		0.00209361
CDK5RAP2		-1		-131.272		0.091709
CDK5RAP3		-1		-86.3917		0.0230226
CDK6		-1		-249.253		0.000177712
CDK9		-1		-401.279		0.00271811
CDKN2A		-1		-5.98303		0.062118
CDKN2AIP		1		156.726		0.069649
CDKN2C		-1		-57.4519		0.00118067
CDKN3		-1		-43.6585		0.000544236
CDR2		-1		-23.1898		3.04407e-05
CDT1		-1		-111.171		5.80807e-06
CDV3		-1		-538.216		0.00335832
CEBPD		-1		-464.182		0.0172383
CEBPE	4.42233	1	0	65.154	-337.33	0.0819417	0.462593
CELF6		0		-5.68251		0.174903
CENPE		-1		-120.13		2.76913e-05
CENPF		-1		-409.413		0.000101351
CENPL		-1		-29.334		0.000133378
CENPM		-1		-121.067		0.000171987
CENPO		-1		-59.6729		0.000299001
CENPS		-1		-35.272		0.000185321
CENPT		-1		-39.0902		0.000416282
CENPV		-1		-173.931		4.39232e-06
CEP120		-1		-132.927		0.021867
CEP131		-1		-81.0122		0.00130169
CEP250		-1		-210.305		0.0359414
CEP290		-1		-73.9278		0.0256274
CEP72		-1		-47.7123		2.75862e-06
CEP85		-1		-61.3641		0.00122662
CERK		-1		-278.969		0.00205323
CERS1		0		-3.77183		0.267777
CES4A		-1		-2.07378		0.000394939
CETN2		-1		-97.6855		0.00152803
CETN3		-1		-27.8954		0.0785788
CFAP45		0		-1.08807		0.242281
CFAP54		-1		-24.2463		0.0273122
CFAP97	5.00659	0	0	-23.406	74044	0.273466	0.231959
CFB		0		19.743		0.216415
CFP		0		81.3653		0.213031
CGAS		1		119.597		0.00211498
CGRRF1	4.99703	0	0	-3.705	-7351	0.357198	0.151839
CHAD		0		-16.9376		0.267453
CHAF1A		-1		-159.254		1.5578e-05
CHAMP1		0		-60.359		0.235762
CHD3		-1		-1630.83		0.0189163
CHD7		-1		-275.322		0.0149144
CHEK2		-1		-51.4461		0.00215911
CHIC1	5.01306	0	0	-38.964	208470	0.161309	0.243195
CHIC2		-1		-57.9839		0.0769985
CHID1		-1		-122.38		0.0100653
CHML		-1		-101.332		0.0779288
CHMP2B		-1		-51.2369		0.0116083
CHMP7		-1		-112.249		0.0585832
CHPT1		-1		-87.0575		0.0553375
CHRM3	4.75274	0	0	4.8888	-144.32	0.172483	0.418368
CHST3		-1		-59.0369		0.013554
CHSY1		0		-49.5737		0.250147
CHTF18		-1		-49.3894		0.000119214
CHTF8		-1		-165.088		0.0150133
CHUK		-1		-74.3854		0.0312433
CIAPIN1		-1		-110.999		0.00166215
CIPC		-1		-130.125		0.00136839
CISD2		-1		-55.5051		0.0299146
CISH		0		-52.3464		0.112461
CIT		-1		-119.795		2.7234e-05
CITED2		-1		-285.075		0.00619381
CITED4		0		-1.51308		0.117119
CKS1B		-1		-63.4678		8.87897e-07
CKS2		-1		-92.3194		0.0016826
CLASP2		-1		-148.993		0.0477662
CLCC1		0		-27.0675		0.153611
CLCN5		-1		-18.2741		0.076389
CLEC10A		0		3.65297		0.179466
CLEC17A		-1		-236.79		0.0194456
CLIP1		0		-135.802		0.268372
CLK1		-1		-1340.05		0.000784737
CLK3		-1		-265.897		0.00872529
CLN3		-1		-151.039		0.047732
CLP1		-1		-62.1771		0.00250312
CLPTM1L		-1		-254.858		0.0619352
CLPX		-1		-118.83		0.0110194
CLSPN		-1		-131.563		1.01046e-05
CLUH		0		-72.3506		0.206175
CMPK2		1		1817.09		2.70847e-05
CMTR1		1		640.022		0.00267088
CMTR2		1		150.187		0.00337028
CNIH4		-1		-60.2315		0.00328181
CNN2		-1		-1245.65		0.0520201
CNNM3		-1		-189.602		0.00601512
CNOT2		0		-89.0081		0.139072
CNOT3		-1		-209.782		0.013697
CNOT6		-1		-173.208		0.0448545
CNOT6L		-1		-298.897		0.0643732
CNOT7		-1		-205.224		0.042126
CNOT9		-1		-87.8491		0.082895
CNPPD1		0		-27.4917		0.179316
COA1		-1		-104.165		0.0105536
COG2		0		-93.8257		0.23653
COG5		0		-29.6517		0.171661
COL14A1		0		-7.66619		0.167608
COL20A1		-1		-63.0088		0.0278209
COL27A1		0		-2.14877		0.286764
COL4A3BP		-1		-116.697		0.0377134
COL5A1		-1		-37.0933		0.00492271
COL5A3		0		6.64474		0.154648
COL9A2		-1		-2.65912		0.00511906
COL9A3		0		-1.16148		0.127665
COLGALT1		1		115.802		0.0266671
COMMD2		-1		-41.2025		0.0866784
COMMD5		-1		-41.7515		0.0107235
COMMD8		-1		-94.556		0.0325555
COPA		0		-332.51		0.139614
COPS2		0		-41.2205		0.115912
COPS7B		-1		-104.759		0.00513074
COQ8A	4.42069	0	0	41.862	-529.62	0.209605	0.471503
CORO1A		-1		-2500.84		0.0242325
CORO2A		-1		-194.191		0.0341484
CORO7		-1		-746.528		0.000515971
COX1		-1		-26151.4		0.0151317
COX18		-1		-16.0249		0.0409677
COX2		-1		-5816.71		0.00152348
COX20		-1		-66.7344		0.000887954
COX3		-1		-1577.17		0.0257015
COX7A1		1		47.8639		0.000294877
CPA3	4.01316	0	0	-3.2991	-43.817	0.279772	0.482302
CPD		-1		-227.781		0.0825187
CPEB2		-1		-22.8729		0.0911174
CPM		0		32.1856		0.116769
CPNE2		0		-8.94477		0.186246
CPNE5		-1		-6.33172		0.0431019
CPOX		-1		-43.5164		0.0747021
CPSF1		-1		-515.201		0.00136617
CPSF2		0		-75.8921		0.17129
CPSF6		-1		-565.993		0.0101691
CPT1B		-1		-238.706		0.0450929
CRADD		0		-10.3306		0.122184
CRB3		-1		-325.015		0.00132477
CRBN		0		-90.3642		0.189162
CREB5		-1		-14.6363		0.00100939
CREBL2		0		-71.9487		0.108443
CREM		-1		-84.5398		0.0366251
CROCC		-1		-209.805		0.0484557
CRTC2		-1		-223.298		0.0451022
CRYBA4		-1		-7.64928		0.00661616
CSF1R		0		319.764		0.131427
CSF2RB		0		-388.119		0.12612
CSGALNACT1		-1		-30.5182		0.0448011
CSGALNACT2		-1		-176.402		0.0100585
CSK		-1		-855.879		0.0457084
CSNK1A1		-1		-358.691		0.0576742
CSNK1D		-1		-277.299		0.0799431
CSTF2		-1		-51.236		0.0958743
CSTF2T		0		-78.4268		0.13607
CTBP1		-1		-356.081		0.0163774
CTDSPL2		-1		-126.802		0.0306445
CTNNA1		-1		-210.005		0.0301918
CTNND1		0		-49.6936		0.111298
CTSK		-1		-33.0035		0.061872
CUL4A		-1		-389.952		0.00483814
CUL5		-1		-43.978		0.0954314
CUL7		-1		-481.079		0.00643439
CXADR		0		-0.636695		0.266133
CXCL10		1		82.702		0.0272631
CXCL16		0		-17.1433		0.160771
CXCR4		-1		-305.113		0.0498178
CXHXorf21		0		129.186		0.102368
CXXC1		-1		-314.334		0.00899979
CYB561D1		-1		-152.749		0.00751073
CYC1		-1		-239.569		0.000200007
CYFIP1		1		114.438		0.0269528
CYHR1		-1		-272.864		0.0399013
CYP51A1		-1		-173.36		0.00616482
CYSLTR2	4.01585	0	0	26.44	-151.28	0.15133	0.477722
CYTB		-1		-6114.17		0.0206791
CYTH2		-1		-80.4449		0.0142161
DAAM1		0		-44.4948		0.184574
DARS		-1		-111.23		0.0263919
DBNL		0		-229.681		0.286708
DBP		-1		-93.2173		0.00550067
DBR1		0		-29.6413		0.175355
DCAF15		-1		-234.229		0.00359816
DCAF17		-1		-77.3395		0.0183097
DCAF4		-1		-213.053		0.0210406
DCAF6		0		-25.5616		0.263215
DCBLD1		0		-12.2927		0.168711
DCK		-1		-83.914		0.0665912
DCLRE1C		0		-45.001		0.230985
DCTN3		-1		-108.305		0.00555544
DCTN4		0		-70.1202		0.170186
DCUN1D1		-1		-184.595		0.0337553
DCUN1D2		-1		-53.8327		0.0162565
DDA1		-1		-117.425		0.0553259
DDAH2		-1		-1.79566		0.020355
DDHD1		-1		-38.9239		0.00373201
DDN		-1		-2.13212		0.0232309
DDX1		0		-108.044		0.208797
DDX18		-1		-119.553		0.0260151
DDX21		0		-190.13		0.19927
DDX24		0		-88.2459		0.30322
DDX27		-1		-198.341		0.0119989
DDX39A		-1		-56.5249		0.00105392
DDX3X		-1		-1078.26		0.0195373
DDX55		-1		-61.8197		0.0313842
DDX59		0		-19.2257		0.224072
DDX6		-1		-926.944		0.0216267
DECR2		1		37.405		0.00119102
DEFB7		0		-13.4688		0.111991
DENND1A		-1		-61.0726		0.0807818
DENND1B		-1		-138.546		0.0862932
DENND1C		-1		-464.433		0.00543203
DENND2D		0		-186.295		0.124767
DENND3		-1		-390.668		0.0225472
DENND5B		1		134.967		0.00491198
DENND6B		-1		-160.3		1.54046e-05
DERL1		-1		-133.669		0.0732049
DERL2		-1		-146.525		0.00735843
DESI1		-1		-66.8384		0.0684588
DESI2		-1		-56.7344		0.00674841
DET1		-1		-20.5012		0.0995041
DGCR2		-1		-778.558		0.00800068
DGKA		-1		-807.592		0.000118456
DGKQ		-1		-137.212		0.00339402
DGKZ		-1		-406.689		0.0201362
DHCR24		-1		-611.738		0.000428578
DHCR7		-1		-198.425		0.000352472
DHRS11		-1		-41.3554		0.023977
DHRS3		1		90.6613		0.087139
DHRS7	4.9839	0	0	-50.264	13593	0.171614	0.126969
DHX29		-1		-91.5752		0.0471323
DHX30		-1		-366.339		0.00848888
DHX34		-1		-356.044		0.0450937
DHX36		0		-77.7761		0.14677
DHX58		1		1627.99		8.33602e-05
DIABLO		-1		-71.0602		0.098356
DIAPH2-2		-1		-55.2929		0.0828384
DIAPH3		-1		-22.4563		0.000207434
DIRC2		0		-6.48342		0.140412
DIS3L		0		-239.274		0.230962
DIS3L2		-1		-42.7761		0.0992537
DLEC1		-1		-50.5984		0.0125558
DLG3		-1		-14.9447		0.0182781
DLG4		-1		-114.979		0.0104532
DMD		-1		-10.3632		0.000462361
DNAH14	5.00865	0	0	-2.4614	3828.5	0.234955	0.168187
DNAJA2		0		-116.205		0.238093
DNAJB13	4.01639	0	0	0.50587	-6.7835	0.298843	0.483275
DNAJB2		0		-93.7033		0.178818
DNAJB5		-1		-16.7562		0.00128465
DNAJB6		-1		-200.894		0.0508181
DNAJC1		-1		-97.1002		0.0143351
DNAJC15		-1		-73.1424		3.96035e-05
DNAJC16		0		-71.6528		0.153726
DNAJC25		-1		-42.3284		0.00495671
DNAJC8		0		-77.187		0.300007
DNASE1		0		-19.6882		0.203965
DNMT3A		-1		-672.308		0.00189652
DOCK1		0		-16.4672		0.175951
DOCK7		-1		-29.6918		0.0120444
DOK4		-1		-16.862		0.000149135
DOLPP1		-1		-34.5836		0.0054965
DPH2		-1		-57.2696		0.00306368
DPH5		-1		-72.2109		0.0550817
DPP8		0		-202.319		0.101623
DPY19L1		-1		-59.4758		0.0397908
DPY19L3		-1		-68.6304		0.000546683
DPY30		-1		-54.3554		0.00246709
DPYD		0		-29.3955		0.24646
DPYSL2		0		-159.528		0.293607
DQX1		-1		-19.2667		0.0166372
DR1		-1		-202.736		0.0687444
DRAM1		1		108.352		0.000827723
DRG2		-1		-108.302		0.000328108
DSG1	5.01	0	0	-0.13895	8444.3	0.486076	0.312416
DTL		-1		-39.4599		1.30602e-05
DTX3		-1		-54.5943		0.0792064
DTYMK		-1		-95.1458		3.7828e-08
DUS1L		-1		-103.241		0.00331679
DUSP1		-1		-239.582		0.00701217
DUSP12		0		-15.7613		0.274824
DUSP22		-1		-71.6806		0.00445463
DUSP6		-1		-173.924		0.00232931
DUT		-1		-245.64		1.74244e-06
DVL1		-1		-50.5369		0.0833397
DVL2		-1		-29.5502		0.0141194
DXO		-1		-29.6751		0.0234259
DYNLL1		-1		-219.054		0.019076
DYNLL2		-1		-284.191		0.0353686
E2F7		-1		-26.9424		9.87562e-05
E2F8		-1		-75.5114		4.44842e-05
E4F1		-1		-88.423		0.00726096
EAF1		-1		-339.489		0.053416
EAF2		0		-24.3241		0.240102
EARS2		0		-25.1388		0.123794
EBAG9		0		-19.376		0.135785
EBF1		0		106.535		0.116887
ECHDC1		-1		-70.4876		0.0243162
ECI1		-1		-66.1867		0.00219065
ECM1	5.00904	0	0	-2.4727	36024	0.438386	0.299761
ECM2		-1		-7.2573		0.0288998
EDA		-1		-3.01533		0.090542
EDEM3		0		-75.108		0.178063
EDNRB	4.01871	0	0	6.876	-25.673	0.103888	0.480223
EEA1		0		-39.2428		0.132365
EED		-1		-111.243		0.0164464
EEF1D		-1		-333.54		0.0421234
EFHB		0		-10.3255		0.30081
EFNA1		-1		-33.3696		1.07144e-06
EFNB2		0		-2.42985		0.231831
EGLN1		0		-76.4979		0.215789
EGR1		0		-26.8112		0.12928
EGR2		-1		-20.4436		0.00349828
EHD1		-1		-510.031		0.0179936
EHD4		1		72.5204		0.0608364
EHMT2		0		-109.184		0.296408
EIF1		0		-384.782		0.123117
EIF1AD		-1		-44.9598		0.0764703
EIF2AK2		1		2915.71		5.50835e-05
EIF2AK4		0		-109.459		0.149302
EIF2B4		-1		-146.112		0.00410109
EIF3F		-1		-534.706		0.00523396
EIF3I	5.00979	0	0	-165.52	-147870	0.12093	0.162267
EIF4A3		-1		-159.614		0.0558737
EIF4E		-1		-88.2317		0.0660675
EIF4E2		-1		-112.075		0.0331507
EIF4EBP2		-1		-677.858		0.00399116
ELF2		-1		-126.682		0.075837
ELK3		0		-81.731		0.200958
ELL2		0		-99.3688		0.200262
ELMO2		0		282.658		0.133917
ELMOD3		-1		-139.229		0.0318501
ELN		1		84.6704		0.0178546
ELOB		-1		-116.071		0.00487235
ELOC		-1		-89.0406		0.00103471
ELOF1		-1		-57.9702		0.0151094
ELOVL6		-1		-20.0287		0.0374591
ELP3		0		-26.1375		0.210215
EMB		0		-114.019		0.280207
EMC3		-1		-149.367		0.0569261
EMC8		-1		-78.3724		0.00406913
EMD		-1		-73.4923		0.0265691
EMP1		0		-159.23		0.198718
EMSY		0		-55.9204		0.146621
ENGASE		-1		-133.788		0.00177884
ENHO	3.99803	1	0	16.453	-48.423	0.0871946	0.113972
ENKD1		-1		-5.36414		9.16578e-05
ENKUR		-1		-7.41199		0.000364956
ENOX1		-1		-17.7391		1.86007e-08
ENOX2		0		14.5775		0.272625
ENTPD4		0		-114.024		0.128172
ENY2		-1		-106.109		0.00258606
EPB41L3		-1		-56.7334		0.0221433
EPB41L4A		0		1.82412		0.1073
EPHB1		-1		-4.31427		0.0282773
EPHX1		0		-50.1726		0.152969
EPOP		-1		-4.14968		0.00365774
EPS15		0		-224.156		0.131384
EPS15L1		-1		-173.377		0.0699618
EPSTI1		1		1398.17		0.000263961
ERAL1		-1		-86.5265		0.0131997
ERCC2		-1		-155.26		0.00441504
ERCC6L		-1		-38.5251		0.00352214
ERF		-1		-52.3828		0.0883083
ERGIC2		0		-46.7966		0.217083
ERI1		-1		-23.8632		0.0168525
ERLIN2		0		-77.6043		0.173942
ERO1A		-1		-99.2621		0.0308281
ESAM		-1		-1.9998		0.00369122
ESF1		0		-32.8302		0.25753
ESM1		-1		-9.26156		0.0446071
ESPL1		-1		-173.142		2.99754e-05
ESPN		-1		-103.43		0.00224839
ESS2		0		-26.0245		0.260089
ESYT2		-1		-389.736		0.0355115
ETAA1		-1		-85.5335		0.0559678
ETFRF1		-1		-15.5355		0.0256492
ETV2		-1		-8.3423		0.0276758
ETV3		0		-77.272		0.160558
EVA1A		0		7.60192		0.207773
EVA1C		0		-4.77285		0.216436
EVI2A		-1		-43.2875		0.0530965
EVL		0		-1569.8		0.104417
EWSR1		-1		-955.577		0.051552
EXO1		-1		-29.3916		1.3875e-05
EXOC1		0		-65.0148		0.160053
EXOC3		-1		-297.602		0.0278725
EXOG		-1		-124.75		0.00145655
EXOSC1		-1		-49.9983		0.00686634
EZH2		-1		-222.353		8.43446e-05
F2RL2		0		7.85923		0.197795
F5		0		197.695		0.242561
F8		0		-9.87931		0.271742
FAAP20		-1		-71.3741		0.00107389
FABP5		-1		-23.2631		0.00152993
FADS1		-1		-32.1222		0.0483371
FAF1		-1		-48.0976		0.056618
FAM102B		0		-29.6407		0.266104
FAM110A		-1		-73.4003		0.00149954
FAM111B		1		184.93		0.0470291
FAM114A2		-1		-40.9708		0.0916965
FAM120C		-1		-47.7417		0.0548248
FAM122B		0		-61.7954		0.182278
FAM151B		0		-12.0123		0.142125
FAM160A2		-1		-154.884		0.0296324
FAM160B1		-1		-61.7821		0.0880417
FAM161B		-1		-12.8683		0.00210997
FAM167B		0		-19.7901		0.199255
FAM172A		-1		-107.369		0.0224313
FAM173A		-1		-82.9096		0.000289926
FAM173B		0		-42.2405		0.127562
FAM181B		0		-0.89788		0.289589
FAM193B		-1		-213.645		0.0372641
FAM199X		-1		-45.1079		0.0649942
FAM207A		-1		-181.592		0.0714163
FAM208A		0		-202.89		0.163896
FAM210B		0		-133.285		0.149338
FAM212B		-1		-5.90505		1.40781e-05
FAM214B		-1		-110.255		0.00663658
FAM216B		-1		-2.92726		0.000270148
FAM222A		-1		-23.8005		2.96318e-05
FAM228B		-1		-5.14693		0.0105524
FAM229A		-1		-172.323		0.0107394
FAM234A		-1		-84.7855		0.00676499
FAM46A		1		158.782		0.0601353
FAM49A		0		-151.452		0.209616
FAM50A		-1		-208.724		0.00899656
FAM76B		-1		-77.5099		0.0220928
FAM83D		-1		-18.2956		0.000122017
FAM91A1		0		-60.1077		0.232928
FAM96A		-1		-80.1334		0.0133522
FANCA		-1		-144.013		0.000647175
FANCD2		-1		-75.9718		1.29377e-06
FANCI		-1		-81.1839		0.000104216
FAP		1		2.19059		0.0223605
FAR1		-1		-314.539		0.0110813
FARP2		-1		-94.3467		0.000892697
FARSA		-1		-130.355		0.00473252
FASN		-1		-561.913		0.00110373
FASTKD2		-1		-22.4599		0.0587453
FAT1		0		11.2104		0.181746
FBF1		-1		-81.6996		0.0287507
FBL		-1		-383.725		0.000872322
FBP1	4.90279	1	0	46.367	-1753.6	0.0671242	0.299838
FBXL15	4.97117	0	0	6.7067	-4295.5	0.332052	0.179804
FBXL6		-1		-53.3651		0.00090903
FBXO15		-1		-4.1027		0.01542
FBXO2		-1		-7.60148		0.00016073
FBXO24		-1		-67.7104		0.0349426
FBXO28		0		-43.8507		0.132491
FBXO31		-1		-273.425		0.011879
FBXO33		0		-61.7008		0.122492
FBXO45		0		-14.9647		0.154521
FBXO46		0		-67.1906		0.174995
FBXO7		0		-76.359		0.129712
FBXO9		-1		-535.369		0.00149974
FBXW12		-1		-288.291		0.00323267
FCER1A		-1		-18.3226		0.0901547
FCF1		0		-18.9236		0.263336
FCGR1A		1		5.12867		0.00792262
FCHO2		0		-28.8464		0.270159
FCHSD1		0		-184.373		0.100887
FCHSD2		0		114.267		0.210892
FCN1		0		1110.05		0.1347
FCRL3		1		381.292		0.0706748
FDFT1	4.87486	0	0	32.577	-6541.9	0.378832	0.3889
FDXACB1		-1		-3.77691		0.0950286
FEM1C		0		-68.6164		0.142495
FEN1		-1		-151.074		0.000124965
FEZ2		0		-22.6034		0.261271
FGD4		0		57.4828		0.241771
FGF22		0		-1.49427		0.121262
FGGY		0		-11.9869		0.117923
FHDC1		-1		-2.15973		0.0660749
FHL2		-1		-45.4006		0.00838086
FICD		0		-10.2993		0.253543
FIGNL2		-1		-5.94635		0.0169774
FILIP1L		-1		-16.4847		0.000228417
FITM2		-1		-15.8257		0.0261474
FIZ1		-1		-107.217		0.0120134
FKBP5		-1		-692.269		0.000217942
FKBP8		-1		-415.808		0.0057688
FLCN		-1		-169.549		0.0268992
FMN1	4.90595	0	0	-0.69562	138.89	0.302414	0.290856
FMNL2		-1		-41.4638		0.00453375
FMNL3		-1		-88.1342		0.0276867
FMO2		-1		-2.26663		0.044583
FMR1		0		-118.227		0.236549
FN3KRP		0		-16.2795		0.13919
FNBP1L		-1		-18.0108		4.25697e-05
FNDC10		-1		-6.87557		0.0867935
FNDC3A		0		-120.741		0.259696
FNDC3B		-1		-38.6963		0.0537687
FNDC4	4.00992	1	0	15.392	-36.237	0.0861153	0.183038
FNIP2		-1		-157.498		0.0209082
FOS	4.98953	0	0	-99.657	23839	0.107451	0.132285
FOSB		-1		-45.0713		0.00413571
FOXD2		0		-61.7092		0.126359
FOXJ2	4.99149	0	0	45.892	-75043	0.332694	0.14439
FOXJ3		0		-83.792		0.279572
FOXK2		-1		-260.48		0.0139714
FOXM1		-1		-68.7353		2.70349e-05
FOXN2		-1		-84.6816		0.076652
FOXO3		-1		-195.071		0.0483159
FOXO4		-1		-85.4858		0.0200263
FOXP4		-1		-84.6717		0.0265411
FOXQ1	4.97137	0	1	0.35301	847.76	0.414775	0.0934814
FOXRED2		1		34.26		0.0973056
FOXS1		1		113.445		0.000191227
FPGT		0		-31.7484		0.21163
FRMD4A	4.01069	0	0	0.25719	259.03	0.494609	0.134391
FRMD4B		1		81.3441		0.00367997
FRRS1		0		1.81142		0.274327
FRS2		0		-35.4197		0.193734
FTCDNL1		-1		-1.35217		0.07598
FTL	5.0025	0	0	-91.665	-1140900	0.408835	0.167205
FUNDC2		0		-130.529		0.178455
FUZ		-1		-45.6899		8.43682e-06
FXYD7		-1		-296.145		0.00780727
FYTTD1		0		-13.0203		0.202774
FZD7		0		-2.01367		0.28641
FZR1		-1		-207.389		0.0507452
G0S2		0		1.60545		0.207292
G2E3		0		-76.9786		0.112707
GAA		-1		-33.3476		0.0986626
GAB1		1		16.2867		0.0246367
GAB2		0		-255.2		0.176134
GAB3		0		-61.229		0.124723
GABPA		-1		-115.437		0.0204864
GABRR1		-1		-1.52577		0.0937309
GADD45B		1		72.4975		0.0831185
GAK		-1		-604.49		0.034818
GAL3ST4		-1		-87.1493		0.00039942
GALC		-1		-32.1929		0.0430564
GALK1		-1		-58.2545		0.0180574
GALK2		-1		-39.3448		0.0302354
GALNT1		-1		-269.998		0.00682465
GAMT		-1		-36.3129		0.000703532
GAPVD1		-1		-237.926		0.0798251
GAS2L1		-1		-44.2073		0.0607826
GAS8		-1		-36.9749		0.000816555
GATA1	4.92664	1	0	67.05	-3284.3	0.0878705	0.282517
GATA2		-1		-56.9302		0.00891927
GATB		-1		-54.6636		0.0282715
GATD1		-1		-115.553		0.00367842
GBA	5.00174	0	0	-6.3476	-45517	0.453803	0.235938
GBE1	4.99713	0	0	54.549	-93545	0.246552	0.102688
GBP4		1		236.892		0.00360518
GBP5		0		83.6234		0.149861
GCDH		-1		-125.098		0.00935305
GCGR		-1		-2.37305		0.00395938
GCH1		0		-13.5997		0.257029
GCSAML		-1		-40.7068		0.0117978
GCSH		-1		-7.52844		0.0416633
GDAP1		-1		-6.78809		5.50744e-05
GDF11		0		-15.31		0.128076
GDPD3		0		-3.90635		0.224646
GEMIN2		-1		-16.4678		0.0160816
GEMIN7		-1		-36.4628		0.0897026
GFI1B	4.72134	1	0	40.332	-651.11	0.0845389	0.408589
GFM2		-1		-85.7152		0.00498052
GFOD2		-1		-10.3206		0.0221332
GFRA1	4.01456	1	0	4.2435	-10.261	0.0915985	0.490347
GFRA3		-1		-13.3025		2.39797e-05
GGT5		-1		-43.19		0.0966371
GH1		0		-12.4531		0.289284
GID4		-1		-120.093		0.00469097
GID8		-1		-138.393		0.00518353
GIGYF1		-1		-351.612		0.0950354
GINM1		0		-44.8235		0.116993
GINS1		-1		-71.7052		7.33729e-05
GINS2		-1		-53.9048		0.000569064
GINS4		-1		-31.8638		0.0432482
GIPC3		1		24.4804		0.00611481
GIT2		-1		-720.824		0.00711392
GJC2		-1		-13.289		0.00312002
GK		0		-31.9667		0.239639
GLG1		0		-356.259		0.196977
GLI1		-1		-41.1304		0.000375153
GLIPR1		-1		-168.67		0.0174863
GLIS3		0		1.92441		0.233028
GLOD5	4.01969	1	0	11.682	-37.462	0.0840288	0.475441
GLTPD2		-1		-3.76503		0.0614875
GLUL		0		-253.665		0.257421
GM2A		0		-65.4696		0.199185
GMEB2		-1		-149.981		0.00755641
GMNN		-1		-89.8008		2.70897e-06
GMPPB		-1		-153.301		0.00620813
GNAI1		-1		-8.34324		0.0166046
GNAS		-1		-1586.26		0.00247543
GNB1L		-1		-237.727		0.00179514
GNB4	4.98944	0	0	-21.45	14328	0.230723	0.163043
GNG10		-1		-72.9023		0.00924154
GNG7		0		-185.212		0.12375
GNGT2		-1		-1.22438		0.0817882
GNL1		-1		-86.2895		0.0346473
GNL2		0		-45.6356		0.174114
GNMT		-1		-26.2052		0.00823966
GNPAT		-1		-163.788		0.00386459
GNPDA1		-1		-120.192		0.00786609
GNPTG		-1		-211.637		0.00619212
GOLGA5		0		-35.2529		0.199828
GOLGA7	5.0102	0	0	-61.4	-176960	0.22675	0.263109
GOLPH3		0		-88.9753		0.219069
GOPC		-1		-115.335		0.0127829
GORAB		0		-7.03881		0.255879
GOSR1		0		-89.0089		0.114257
GP6		0		-28.6473		0.22191
GPAA1		-1		-250.155		0.00022581
GPAM		-1		-35.0749		0.0135475
GPATCH11		-1		-64.2637		0.000203279
GPATCH2		-1		-46.9979		0.0415399
GPBP1L1		0		-165.337		0.259408
GPCPD1		-1		-506.391		0.0265956
GPI	4.01809	0	0	476.81	-2188.5	0.145983	0.48235
GPR132		-1		-134.056		0.0564847
GPR137		-1		-77.6895		0.00435654
GPR141		0		-9.11275		0.152972
GPR155		0		-17.5725		0.215625
GPR162		-1		-47.0579		0.0216775
GPR19		-1		-17.2215		0.00260864
GPR27		0		-4.88118		0.113398
GPR31		0		-4.35837		0.226779
GPR34	4.97763	-1	0	-23.573	5345.1	0.0969351	0.105223
GPR35		-1		-654.816		5.25273e-05
GPR4	4.58752	1	0	88.582	-779.51	0.0828552	0.443944
GPR84		0		10.4156		0.187659
GPX3		0		-24.8449		0.10728
GPX4		-1		-61.397		0.00438447
GRAP		-1		-283.59		0.0917005
GRHPR		0		-15.8175		0.159558
GRK2		0		-687.157		0.173284
GRTP1		-1		-43.8099		7.92556e-05
GSK3B		-1		-133.547		0.0771899
GTF2A1		0		-56.2067		0.141365
GTF2H1		-1		-57.2534		0.0638237
GTF2H2		0		-11.6138		0.139912
GTF3C5		-1		-134.527		0.000426825
GTF3C6		-1		-32.6395		0.0417882
GTPBP10		-1		-12.6277		0.0598105
GTPBP3		-1		-101.843		0.00859907
GTPBP6		-1		-129.908		0.0547674
GTSE1		-1		-88.6804		1.13131e-06
GUCY2C		-1		-7.7051		0.000765586
GUK1		-1		-596.299		0.000258234
GYG2		-1		-114.041		4.77994e-08
GYS1		-1		-311.18		0.0249046
GZF1		-1		-89.1212		0.00662482
GZMA		0		-152.69		0.272606
GZMB		-1		-86.7042		0.00649428
H2AFV		-1		-508.959		9.36465e-05
H2AFX		-1		-221.453		7.71857e-06
H2AFY		-1		-675.074		0.0003933
H2AFZ		-1		-295.639		6.4831e-05
HACD1		-1		-1.87959		0.0384919
HARS		-1		-94.8413		0.00693223
HASPIN		-1		-28.0323		3.69315e-05
HAUS5		-1		-292.442		0.00509109
HAUS8		-1		-51.5003		0.00151295
HBA		-1		-1851.15		0.00602462
HBA1		-1		-3498.99		0.00441061
HBB		-1		-1362.76		0.000593792
HBM		-1		-9.41438		0.00564128
HBS1L		-1		-117.13		0.025299
HCN2		-1		-61.9107		0.00101664
HCST		-1		-75.696		0.00141763
HDAC1		-1		-531.06		0.000271088
HDAC11		-1		-40.6778		0.000335858
HDAC6		-1		-294.929		0.000992647
HDAC7		-1		-824.368		0.000335104
HDAC9		0		32.0609		0.230693
HDGFL2		-1		-165.813		0.00829042
HDGFL3		0		36.025		0.140327
HDHD5		-1		-123.044		0.00111992
HEATR1		0		-133.714		0.113062
HEATR5A		0		-51.1535		0.152047
HEATR6		0		-48.8364		0.251286
HEBP1		0		-28.2145		0.178619
HECTD3		-1		-127.518		0.00554436
HEMK1		-1		-149.907		0.00117984
HERC4		-1		-114.255		0.0371839
HERC5		1		907.441		7.75913e-05
HERC6		1		2301.58		0.000113298
HES4		1		1046.22		0.000387081
HEXA		-1		-84.1122		0.0403537
HFE	4.9439	0	0	-11.044	1769.7	0.190479	0.224337
HGF		-1		-20.6151		0.00102231
HHLA2	4.96785	0	0	0.83471	853.54	0.419435	0.203333
HIF1A		1		245.712		0.0705476
HIF1AN		0		-67.8497		0.135296
HINFP		-1		-245.181		0.0386247
HINT1	4.98225	0	0	-36.349	-22635	0.298615	0.125784
HIPK3		-1		-237.056		0.0694917
HIST1H2BN		0		-0.773805		0.117519
HIST2H2AA4		-1		-14.9523		0.0536745
HIST3H2A		-1		-11.7167		0.0303319
HIST3H2BB		-1		-2.49116		0.0178609
HJURP		-1		-122.833		5.28294e-05
HK2		0		49.2305		0.22207
HLCS		-1		-42.3464		0.00650383
HMG20A		0		-61.8976		0.235076
HMG20B		-1		-100.703		0.0433248
HMGA1		-1		-484.918		0.000814376
HMGB3		-1		-15.0634		0.00508677
HMGCR		-1		-554.99		6.54759e-05
HMGXB4		0		-18.9201		0.24675
HNRNPA1		-1		-2004.74		0.0215421
HNRNPC		-1		-587.2		0.01366
HNRNPDL		-1		-696.682		0.0545039
HNRNPM		-1		-932.741		0.00952683
HOOK3		0		-222.932		0.140131
HOXC9		-1		-2.56198		0.0400576
HP		1		548.105		0.0378188
HPCA	3.99495	0	0	5.3033	-55.289	0.277832	0.110407
HPDL		-1		-4.32744		0.00132598
HPGD	4.87662	1	0	63.855	-2422.2	0.0989983	0.347728
HPRT1		-1		-153.12		0.0123371
HRH2		-1		-184.015		0.00244798
HSCB		-1		-193.623		0.020903
HSD17B1		0		-3.81515		0.137378
HSD3B7		1		4.12128		0.0192844
HSH2D		1		406.359		0.00225672
HSPA12B		-1		-36.6553		0.000175554
HSPA8		0		-5230.76		0.250263
HSPA9		-1		-408.722		0.0490628
HTRA2		-1		-148.325		0.0038545
HYI		-1		-46.3791		0.00208177
IARS		0		-123.146		0.150769
IBA57		-1		-50.7715		0.0261494
IBTK		0		-63.7616		0.179303
ICA1		0		12.4955		0.142836
ICK		-1		-68.7689		0.0760748
ICMT		-1		-84.2128		0.00521924
ID1		1		6.6644		0.0172168
IDE		0		-72.5624		0.100187
IDH3G		-1		-204.592		0.0026437
IDI1		-1		-204.37		3.44731e-06
IDS		-1		-51.6082		0.0241442
IER2		-1		-448.875		0.0492742
IFI16		1		2133.22		0.0060479
IFI27		1		1023.6		0.0507182
IFI35		1		130.109		0.0946603
IFI44L	4.97236	0	0	1555	392660	0.203969	0.195301
IFI6		1		1704.19		3.42395e-05
IFIH1		1		1095.45		0.000577825
IFIT2	4.96477	0	0	1953.3	444080	0.205641	0.17133
IFIT3		0		183.031		0.112852
IFIT5		1		926.062		0.000190783
IFITM1		0		800.333		0.275332
IFITM2	4.83213	0	0	20.365	5955.7	0.436451	0.412072
IFITM3		1		1655		0.0639478
IFITM5		1		2.43981		0.0467428
IFNAR2		0		-154.219		0.273249
IFT172		-1		-39.3734		0.00396931
IFT27		0		-35.9219		0.155157
IFT81		0		-6.21763		0.206951
IGF2BP2		-1		-5.34912		3.57512e-07
IGF2BP3		-1		-241.409		1.21101e-08
IGF2R		0		-148.191		0.145358
IGFBP1		0		-1.4331		0.205114
IGFBP4		-1		-97.0713		0.0180105
IGHMBP2		-1		-231.152		0.0162385
IKZF4		0		-10.2626		0.259054
IKZF5		-1		-128.048		0.0595837
IL10RA		0		-331.116		0.106725
IL10RB		0		-170.376		0.243578
IL11RA		-1		-2.83488		0.00538874
IL12B		-1		-4.72678		0.0710559
IL15RA	4.9865	0	0	1.9881	8242.8	0.439082	0.168268
IL16		-1		-623.717		0.001083
IL18RAP		-1		-42.0847		0.0493207
IL1B		-1		-462.07		0.0255362
IL1R2		-1		-36.0774		0.011158
IL21R		-1		-270.531		0.000909279
IL22RA2		0		3.03245		0.170771
IL27		1		12.2977		0.00902537
IL5RA	4.94195	1	0	238.1	-12511	0.0733586	0.261347
IL7R		0		-616.39		0.165349
IL9R		-1		-327.858		0.0108353
ILKAP		-1		-320.272		0.00498958
IMPA2		-1		-106.654		0.0109948
IMPAD1		-1		-191.76		1.6392e-05
INAFM2		-1		-36.8302		0.0606687
INCENP		-1		-169.604		0.00189812
INF2		-1		-613.797		0.00243852
ING1	4.97881	0	0	1.1108	-12079	0.489244	0.181589
ING3		0		-26.5664		0.223758
INO80		0		-78.7193		0.202718
INPP5E		-1		-35.5565		0.0332713
INSIG1		-1		-152.679		0.00222978
INTS10		-1		-166.287		0.00369189
INTS7		0		-64.24		0.233647
INTS9		-1		-67.0842		0.0363928
INTU		-1		-3.14461		0.051412
IP6K2		-1		-149.059		0.000944267
IQCC		-1		-34.355		0.0101428
IQCD		0		3.02813		0.15335
IQCG		1		5.63535		0.0695432
IQGAP2		-1		-403.487		0.00495392
IREB2		-1		-121.24		0.0554111
IRF5		0		244.316		0.264233
IRF7		1		1030.12		0.00147032
IRF9		1		456.707		0.00558262
IRS2		-1		-122.684		0.0719251
ISCA2		-1		-11.525		0.0698204
ISCU		-1		-147.081		0.00146299
ISG15		1		2701.22		3.17904e-05
ISG20		1		287.372		0.0166395
ISM2		0		-0.879638		0.156808
ISY1		-1		-161.435		0.00112475
ITCH		-1		-198.87		0.0218202
ITFG2		0		-89.5481		0.111268
ITGA5		-1		-328.35		0.000506299
ITGAV		0		-31.9667		0.172939
ITGB3BP		-1		-13.8797		0.00933977
ITGB5		-1		-15.4549		0.0258554
ITIH4		-1		-5.82393		0.00708095
ITPA		-1		-87.5858		0.019173
ITPKA		0		-1.00159		0.252035
ITPKB		-1		-394.196		0.00566132
ITPKC		-1		-26.6252		0.0826048
ITSN1		1		34.4077		0.018139
IVD		-1		-210.572		0.00695946
IVNS1ABP		-1		-454.941		0.0172821
IZUMO4		-1		-3.12618		0.0275323
JAG1		-1		-13.653		0.0531788
JAK2		0		-83.5964		0.20556
JAK3		-1		-785.657		0.0452346
JAM3		-1		-49.0873		0.00154879
JARID2		-1		-332.803		0.00308728
JKAMP		-1		-50.2457		0.0586542
JMJD1C		-1		-456.626		0.0211685
JMJD6		0		-80.5667		0.18441
JRKL		-1		-37.752		0.0509838
KARS	4.97509	0	0	-189.31	-65345	0.269853	0.16014
KAT8		-1		-338.375		0.00253415
KATNBL1		-1		-52.6423		0.00307801
KBTBD11		-1		-13.1464		0.0385703
KCNAB2		-1		-180.133		0.0896117
KCNC3		0		-44.2248		0.232195
KCNIP2		0		-10.9528		0.288415
KCNJ16		-1		-20.2333		0.0211257
KCNJ2		0		-93.694		0.122047
KCNK7	4.84923	0	0	-0.1703	-53.412	0.431963	0.424852
KCNS1		0		-1.89943		0.240193
KCTD10		-1		-208.771		0.00161888
KCTD13		-1		-67.6028		0.0208224
KCTD19	5.00865	0	0	-1.7805	3627.2	0.227281	0.150573
KCTD5		-1		-67.8999		0.033398
KDM5A		0		-181.981		0.1873
KEH36_t16		-1		-17778.3		0.0221085
KEH36_t21		-1		-4202.05		0.00140414
KHK		0		-30.9438		0.146188
KIAA0141		0		-62.1024		0.130126
KIAA0513		-1		-281.772		0.0799574
KIAA0586		0		-35.7763		0.195654
KIAA0754		-1		-5.16008		0.0285762
KIAA1143		0		-23.826		0.183573
KIAA1147		-1		-278.075		0.01713
KIAA1211L		-1		-172.181		9.18176e-06
KIAA1257		-1		-43.6902		0.00160025
KIAA1468		-1		-67.5449		0.0918841
KIAA1522		-1		-14.2562		0.00672517
KIAA1551		1		3640.45		0.0015032
KIF11		-1		-178.387		9.16217e-05
KIF12		-1		-4.64737		0.0809428
KIF18B		-1		-108.728		7.28249e-05
KIF24		-1		-28.0213		0.000259083
KIF2A		0		-79.5382		0.151807
KIF2C		-1		-61.6925		4.42741e-05
KIF4A		-1		-89.6427		8.36072e-05
KIF5B		-1		-239.425		0.0419807
KIF5C		1		10.1466		0.000219107
KIFC2		-1		-28.5703		0.00454435
KIRREL3		-1		-92.29		0.0343959
KLC4		-1		-77.8778		0.0529031
KLF13		-1		-739.018		0.0279132
KLF2	4.96352	0	0	734.52	-255330	0.235692	0.194313
KLF4		-1		-79.7171		3.35487e-05
KLF6		-1		-553.994		0.0107098
KLF8		-1		-13.3781		0.0240002
KLF9		0		-9.61291		0.255963
KLHDC1		-1		-10.2584		0.0457732
KLHDC4		-1		-139.051		0.00458114
KLHDC8B		-1		-17.3249		0.00103662
KLHDC9		-1		-2.08736		0.00601413
KLHL12		-1		-103.845		0.0074841
KLHL22		-1		-974.712		8.73377e-05
KLHL24		0		-103.39		0.194651
KLHL25		-1		-15.9228		0.00132888
KLHL28		-1		-98.6719		0.0583846
KLHL8		0		-181.292		0.201185
KMT5A		-1		-56.7734		0.0559742
KMT5C		-1		-75.3504		0.00133847
KNDC1		-1		-4.75279		2.40439e-05
KNSTRN		-1		-57.4569		5.85515e-05
KNTC1		-1		-76.6352		5.25611e-06
KPNA2		-1		-228.76		0.000186166
KRCC1		-1		-188.838		0.0263218
KRR1		-1		-43.265		0.0901221
KRT23		1		12.7688		0.0309495
KRT25		0		40.672		0.155819
KRT27		0		18.7653		0.136088
KRT42		-1		-4.69377		0.0295592
KRT6A	5.00617	0	0	-2.6267	11490	0.320231	0.196927
KRT71		0		66.1831		0.138716
KRT85		0		24.9637		0.118612
KRTCAP3		-1		-6.17681		0.0736784
KTN1	5.00939	0	0	-93.862	208080	0.195027	0.13128
KYNU		0		92.924		0.139988
LACTB2		-1		-15.4433		0.00417014
LAMTOR1		-1		-102.757		0.0789615
LAMTOR5		0		-27.4934		0.221893
LAP3		0		-242.682		0.171023
LARGE2		0		-24.9893		0.10454
LARP4		0		-68.1218		0.159237
LATS1		0		-37.9582		0.208355
LBR		0		-352.273		0.181388
LCK		-1		-1095.28		0.000375105
LCMT1		-1		-61.7993		0.0111909
LDB1		-1		-460.137		0.0319044
LDLR		-1		-84.7212		0.0265987
LEMD3		0		-61.6366		0.180888
LENG1		0		-10.5946		0.306224
LENG9		-1		-32.2384		0.0147028
LGALS3BP		1		648.477		0.00355532
LGALS4		-1		-160.45		0.00292383
LGALS8		0		-110.637		0.140786
LGALS9		1		1117.56		0.0329038
LGR6		-1		-34.8182		0.000191445
LIF	4.58629	0	0	-1.118	-114.83	0.415791	0.465211
LIFR		0		-4.93402		0.166545
LILRA4		0		-7.80713		0.13928
LIMS1		-1		-110.597		0.0751447
LIN37		-1		-36.9532		0.0157695
LIN7B		-1		-17.8256		0.00362398
LIN7C		-1		-69.0004		0.0284336
LINGO3		-1		-2.52565		0.00544281
LIPC		0		1.74791		0.123939
LIPE		-1		-45.7841		0.00324865
LLGL1		0		-76.4016		0.192526
LLPH		-1		-46.5283		0.0473028
LMBRD2		0		-26.8761		0.152241
LMLN		-1		-11.6653		0.0525585
LMNA	4.97736	-1	0	-88.766	12332	0.0974529	0.124227
LMNB2		-1		-127.241		0.0107823
LMTK2		-1		-150.384		0.056779
LNPEP		0		-572.738		0.20668
LOC100138864		0		-38.1252		0.162727
LOC100138951	4.9522	0	0	28.216	-3634.2	0.132727	0.198871
LOC100139115		-1		-68.1756		0.00332127
LOC100139548		-1		-196.886		0.00763303
LOC100139881		-1		-68.6719		0.00457878
LOC100140372		-1		-1.36561		0.0450965
LOC100141036	4.85628	0	0	6.3269	-197.29	0.102356	0.326095
LOC100141064		0		-2.95479		0.221888
LOC100294792		-1		-15.0757		0.00689406
LOC100295712		0		-25.7446		0.239454
LOC100296952		-1		-40.8875		0.00117404
LOC100297044	4.01537	1	0	693.62	-2229.1	0.0717513	0.4784
LOC100298064		1		8.2237		0.0183433
LOC100298356		1		171.566		0.00115058
LOC100298871	4.97393	0	0	0.91226	-266.05	0.201359	0.174286
LOC100298923		-1		-7.71041		0.051512
LOC100299025		-1		-8.75417		0.0341956
LOC100299705		0		-3.068		0.105785
LOC100300760		-1		-427.584		0.000744359
LOC100336013		-1		-2.79889		0.0334668
LOC100336369		0		1.13987		0.252709
LOC100337507		-1		-9.67773		0.00035192
LOC100847159		-1		-808.68		0.00101852
LOC100847236		-1		-6.46865		0.0809106
LOC100847469		-1		-8.63285		0.00114889
LOC100847609		0		-11.6263		0.170375
LOC100847695		1		16.136		0.051466
LOC100847700		-1		-20.7857		0.00946489
LOC100847724		-1		-10.7426		0.0132533
LOC100847773		-1		-30.1002		0.00273809
LOC100847831		-1		-32.6791		0.000200282
LOC100847934		0		-0.89877		0.267565
LOC100847946		-1		-19.9097		0.0482537
LOC100848017		-1		-4.33862		0.0427639
LOC100848122		-1		-29.5404		0.00765615
LOC100848208		-1		-18.1132		0.000150336
LOC100848212		-1		-162.737		0.00189969
LOC100848320		-1		-1.51985		0.00215205
LOC100848357		-1		-40.5151		0.000167405
LOC100848368	4.01679	0	0	76.611	-300.77	0.125831	0.483025
LOC100848405		0		-54.4521		0.108101
LOC100848419		1		493.111		0.0129763
LOC100848478		0		-3.30754		0.123785
LOC100848538		-1		-22.3411		0.000341819
LOC100848872		0		-4.85469		0.295697
LOC100848906		0		-14.3904		0.27185
LOC100850659		-1		-29.9168		0.00741241
LOC101901983		0		-33.5598		0.166161
LOC101902036		-1		-12.5729		0.000432434
LOC101902043		-1		-80.9266		0.0174448
LOC101902154		0		40.5246		0.147511
LOC101902172		-1		-46.8785		0.0135055
LOC101902276		0		-2.5417		0.101205
LOC101902346		0		31.6252		0.159363
LOC101902490		0		-15.1119		0.273386
LOC101902681		-1		-4.65317		0.0155598
LOC101902757		1		17.9583		0.0187111
LOC101902807		0		-1.41709		0.215698
LOC101902808		0		-6.40284		0.101992
LOC101902869	4.96086	0	0	3.9168	-580.4	0.176909	0.203333
LOC101902926		-1		-18.4936		0.0731058
LOC101902998		-1		-2.15345		0.0571503
LOC101903098		-1		-8.31514		0.000195006
LOC101903248		-1		-8.45801		1.18233e-05
LOC101903281		0		-0.887836		0.182112
LOC101903340		-1		-74.7638		0.0111491
LOC101903402		0		5.42102		0.111572
LOC101903616		-1		-25.8025		0.006878
LOC101903877		-1		-20.9085		0.00101418
LOC101903913		-1		-45.5177		0.0026667
LOC101903997		-1		-4.90976		0.00100528
LOC101904042		-1		-3.8259		0.0588611
LOC101904166		0		-9.15281		0.16369
LOC101904227		-1		-6.35934		0.06494
LOC101904548		-1		-1.84173		0.0946236
LOC101904569		0		-97.5837		0.16408
LOC101904825		0		-10.7893		0.189242
LOC101904842		-1		-4.04641		0.0724096
LOC101905099		-1		-16.975		0.0418335
LOC101905141		1		1.3671		0.0523408
LOC101905162		-1		-62.058		0.00590875
LOC101905179		0		10.7863		0.288415
LOC101905203		-1		-63.2713		0.0821049
LOC101905222		-1		-81.5481		1.75508e-07
LOC101905239		0		-8.01916		0.167044
LOC101905303		-1		-31.4099		0.0236169
LOC101905711		0		-1.98854		0.222593
LOC101905875		-1		-9.05987		0.00116292
LOC101906012		0		-33.552		0.226584
LOC101906067	4.97956	0	0	-1.1426	486.39	0.253812	0.153732
LOC101906086		0		-2.77997		0.293945
LOC101906195		-1		-39.2863		1.01536e-06
LOC101906317		-1		-141.679		0.0302111
LOC101906347		-1		-13.9944		0.0113369
LOC101906364		-1		-14.6461		1.78214e-05
LOC101906463		-1		-211.454		0.0140761
LOC101906603		0		-25.7579		0.248521
LOC101906756		-1		-108.954		0.0109366
LOC101906837		-1		-16.2062		0.0860635
LOC101906914		-1		-12.3691		0.00669756
LOC101907089		1		3.60153		3.62096e-05
LOC101907118		-1		-4.63021		0.000563673
LOC101907294		-1		-0.682242		0.0926262
LOC101907320		-1		-4.55584		0.00424401
LOC101907338	4.95167	0	0	0.75398	459.25	0.393585	0.277957
LOC101907503		-1		-11.4916		0.0268599
LOC101907518	3.99935	0	0	3.1926	-14.236	0.129513	0.115999
LOC101907540	4.96232	0	0	-3.2825	2178.9	0.361479	0.188023
LOC101907697		-1		-12.3342		0.000690913
LOC101907799		1		358.182		0.00472463
LOC101907822		1		7.04335		0.0283508
LOC101907853		0		-2.16357		0.141141
LOC101907886		-1		-21.9551		0.0208793
LOC101908075		0		1.24209		0.208682
LOC101908134		0		-1.09169		0.187104
LOC101908144		-1		-223.184		0.096026
LOC101908182		-1		-41.5132		0.0056252
LOC101908759		-1		-11.4125		0.0134035
LOC101910148		-1		-1.01581		0.0783473
LOC104968671		-1		-7.83256		0.0341451
LOC104968946		-1		-3.17091		0.0145736
LOC104969002		1		17.9832		3.27083e-06
LOC104969028		-1		-29.6325		0.012663
LOC104969177		0		-10.5178		0.188239
LOC104969334		0		2.79361		0.147946
LOC104969351		-1		-104.945		0.000478908
LOC104969366		0		-25.8569		0.257062
LOC104969596		-1		-101.678		0.00846811
LOC104969670		-1		-6.64825		0.0157471
LOC104969735		-1		-4.09859		0.000132661
LOC104970450		1		56.7985		0.000334964
LOC104970830		-1		-175.733		0.0938125
LOC104971122		0		5.22388		0.125519
LOC104971236		1		35.5646		0.000723229
LOC104971238		1		2.71323		0.0728026
LOC104971266		0		23.6437		0.190522
LOC104971390		0		-37.5283		0.142564
LOC104971926		-1		-4.52493		0.0690281
LOC104972128		-1		-21.0075		0.0147799
LOC104972780		-1		-51.8549		0.000699409
LOC104973139		-1		-16.8737		0.0413154
LOC104973209	4.97706	0	0	-51.721	9433.1	0.143062	0.141569
LOC104973427		-1		-227.452		2.82406e-05
LOC104973517		-1		-86.2147		0.00579442
LOC104973604		-1		-4.47003		0.00816764
LOC104973781		-1		-12.7555		0.0765074
LOC104973920		0		-11.4847		0.166695
LOC104973964		1		15.8999		0.000128321
LOC104974348		-1		-352.011		0.000201935
LOC104974542		-1		-80.2243		4.61003e-05
LOC104974755		-1		-2.9932		0.0348408
LOC104975122		-1		-3.01794		0.0621962
LOC104975162		-1		-1.6501		0.0706769
LOC104975366		-1		-3.98845		0.00478233
LOC104975377		0		-2.19611		0.234476
LOC104975686		0		1.05059		0.141865
LOC104975925		-1		-437.537		0.0219692
LOC104975977		-1		-21.3803		0.00103114
LOC104976141		-1		-1.93417		0.0813827
LOC104976293		0		-3.58425		0.238753
LOC107131489		-1		-16.0354		0.0129642
LOC107131510		-1		-6.31602		0.000144066
LOC107131542		-1		-37.6622		0.0302109
LOC107131573		-1		-13.1661		0.0674503
LOC107131579		-1		-4.01165		0.012366
LOC107131699		0		-25.7972		0.160864
LOC107131703		-1		-131.162		0.0452456
LOC107131715		-1		-3.59671		0.0651064
LOC107131788		0		-0.660596		0.188173
LOC107131864		1		12073.5		0.000173293
LOC107131941		0		-2.46508		0.282759
LOC107131975		-1		-16.8974		0.0296934
LOC107132224		0		-1.14624		0.25369
LOC107132435		-1		-5.13472		0.0413149
LOC107132458		-1		-25.6659		0.011882
LOC107132783		-1		-52.0972		0.010637
LOC107132917		-1		-3.72415		0.0770076
LOC107132938		-1		-213.074		0.0549526
LOC107133048		0		-2.616		0.11421
LOC107133095		-1		-10.4892		0.00710768
LOC107133158		0		-7.35748		0.153435
LOC107133180		0		-2.77027		0.237567
LOC107133207		1		1.74455		0.0712121
LOC112441457		0		-14.6368		0.115878
LOC112441476		-1		-3.34852		0.0878116
LOC112441482		0		-6042.55		0.126345
LOC112441484		1		349.601		0.0552734
LOC112441507	4.93642	0	0	76.501	13436	0.277524	0.28854
LOC112441526		-1		-3.12082		0.000282189
LOC112441602		1		22.9487		0.00202877
LOC112441633		0		2.04194		0.125834
LOC112441655	4.94431	0	0	30.384	-4201	0.172373	0.242162
LOC112441663		1		50.6478		0.0048792
LOC112441665	4.9978	0	0	-2.3746	1942.1	0.177033	0.131824
LOC112441682		0		-11.3302		0.271095
LOC112441825		-1		-29.3454		0.0119919
LOC112441847		1		1009.76		0.000301114
LOC112441879		-1		-18.7753		8.83273e-05
LOC112441888		0		1.21563		0.188277
LOC112441944		-1		-8.04902		0.000144863
LOC112442046		1		9.10545		0.00415803
LOC112442048		-1		-2.8649		0.00775011
LOC112442082		-1		-12.2191		0.0312704
LOC112442093		0		-33.4978		0.160257
LOC112442095		-1		-1.77915		0.0685784
LOC112442099		0		-0.538121		0.162544
LOC112442141		-1		-4.32773		0.0142434
LOC112442205	4.99816	0	0	-23.882	8380.9	0.106915	0.167326
LOC112442226		-1		-314.957		0.00076779
LOC112442269		-1		-123.466		0.0392216
LOC112442276		-1		-92.845		0.00484405
LOC112442290		-1		-5.26573		0.0163839
LOC112442298		-1		-3.57806		0.0113326
LOC112442322		1		2.94198		0.00452811
LOC112442323		-1		-535.249		0.0600624
LOC112442347	4.96087	0	0	77.22	-63071	0.38799	0.180573
LOC112442350		-1		-174.617		0.00461813
LOC112442386		-1		-7.17352		0.0461904
LOC112442387		-1		-8.17847		0.0326334
LOC112442425		-1		-4.52866		0.0502649
LOC112442436		0		-0.638025		0.197599
LOC112442483		-1		-2.65738		0.0445964
LOC112442484		-1		-9.1609		0.00830845
LOC112442485		-1		-3.75112		0.0350896
LOC112442540		-1		-19.418		0.00693731
LOC112442598		-1		-5.65815		0.0594545
LOC112442619		-1		-5.94744		0.0539468
LOC112442696		-1		-4.02491		0.00362045
LOC112442701		1		4.77351		0.0112188
LOC112442703		-1		-19.2592		0.0147839
LOC112442714		-1		-4.53302		0.0169081
LOC112442719		-1		-169.182		0.0328971
LOC112442735		-1		-26.2228		0.00816211
LOC112442737		0		-18.9547		0.140843
LOC112442748		-1		-18.1124		0.0337184
LOC112442786		1		2.53205		0.0148211
LOC112442793		-1		-2.84006		0.0369497
LOC112442805		-1		-9.1346		0.00367386
LOC112442809		-1		-62.3773		0.000752971
LOC112442839		-1		-4.54377		0.0174205
LOC112442999		0		-1.22125		0.116224
LOC112443007		-1		-14.0373		0.00849314
LOC112443137		0		-5.65886		0.199979
LOC112443141		0		-4.40063		0.150731
LOC112443170		-1		-23.6684		0.00187612
LOC112443181		-1		-109.953		0.000395414
LOC112443219		0		-34.0904		0.184318
LOC112443236		1		9.98279		0.0752343
LOC112443240		0		-0.68003		0.11459
LOC112443325		-1		-40.853		0.00375668
LOC112443469		-1		-66.389		0.0823926
LOC112443485		-1		-195.119		0.0111312
LOC112443486		-1		-3.91965		0.0162973
LOC112443651		-1		-476.605		0.00132639
LOC112443696		-1		-4.60394		0.0104292
LOC112443728		-1		-25.8522		6.27888e-05
LOC112443735		0		-58.8606		0.2874
LOC112443877		-1		-145.706		0.00645674
LOC112444252		-1		-1.63312		0.0522555
LOC112444285		-1		-7.42655		0.0121532
LOC112444352		-1		-6.12901		0.000234504
LOC112444382		-1		-8.92029		0.00131301
LOC112444383		-1		-1.65614		0.0925414
LOC112444391		-1		-2.5748		0.0325662
LOC112444485		0		-30.8547		0.224813
LOC112444488		0		-34.5855		0.107225
LOC112444493		0		-1.12763		0.254975
LOC112444505		-1		-68.2501		0.0328837
LOC112444633		-1		-1.423		0.0877542
LOC112444877		0		-1.43968		0.212863
LOC112444889		-1		-31.8126		0.0303443
LOC112444891		-1		-6.85177		0.0148045
LOC112444920		-1		-4.51843		0.000293864
LOC112444952		-1		-2.50142		0.00605746
LOC112444958		0		-0.953769		0.159348
LOC112444959		-1		-5.2617		0.0191175
LOC112444967		-1		-7.17584		0.00307569
LOC112445001		-1		-38.6805		0.029525
LOC112445075	4.88418	0	0	-1.8292	81.076	0.118265	0.31426
LOC112445076		-1		-27.8264		0.0107214
LOC112445177		0		-29.4772		0.239065
LOC112445189		1		5.872		0.0405398
LOC112445265		-1		-52.3244		0.000302102
LOC112445943		-1		-69.7969		0.00435749
LOC112445946	4.01395	0	0	-2.0715	11.438	0.179758	0.486398
LOC112445994		-1		-16.7176		0.000890017
LOC112446104		-1		-6.72158		0.00776566
LOC112446351		0		-50.6945		0.251117
LOC112446357		0		-4.93448		0.155692
LOC112446365		-1		-38.7888		0.0106916
LOC112446426	4.5609	1	0	50.735	-406.2	0.075106	0.44692
LOC112446427		1		126.888		0.0217156
LOC112446452		-1		-2.90987		0.0556287
LOC112446454		0		-19.348		0.156531
LOC112446470		0		-13.3333		0.136549
LOC112446475		-1		-856.853		0.0550011
LOC112446642		-1		-92.146		0.0262543
LOC112446745		0		-66.9917		0.115078
LOC112446756		0		1.35992		0.154243
LOC112446759		-1		-142.466		0.00344323
LOC112446779		0		-1.81606		0.169908
LOC112446780		-1		-3.59656		0.0981888
LOC112446796		-1		-67.1995		0.00709173
LOC112446798		-1		-1.00617		0.0700916
LOC112446843		1		147.221		0.00304343
LOC112446882		-1		-8.11052		0.00114699
LOC112447043		-1		-3.54071		0.0137327
LOC112447079		0		-1.85291		0.134798
LOC112447104		0		-1.49528		0.142995
LOC112447137		-1		-3.96758		0.0178606
LOC112447308		1		14.2411		0.00946592
LOC112447320		-1		-6.82538		0.0619444
LOC112447323		-1		-9.55102		0.00204906
LOC112447330		0		-42.7057		0.279482
LOC112447352		-1		-60.3894		0.0061676
LOC112447359		-1		-76.5081		0.00450986
LOC112447372		-1		-106.67		0.00195313
LOC112447375		-1		-3.71468		0.0017674
LOC112447385		0		-1.70095		0.21766
LOC112447459		0		-2.1142		0.116576
LOC112447488		-1		-71.8718		0.00150486
LOC112447599		-1		-5.82726		0.00399651
LOC112447602		0		-1.55039		0.101784
LOC112447626		-1		-10.8639		0.0516381
LOC112447728		-1		-12.1769		0.0068267
LOC112448005		-1		-11.5434		0.0517593
LOC112448056		-1		-159.054		0.00835332
LOC112448092		0		-0.738654		0.262979
LOC112448094		-1		-78.295		0.000698509
LOC112448117		-1		-2.67646		0.00284725
LOC112448155		-1		-152.058		0.000346802
LOC112448165		-1		-25.7903		0.000306875
LOC112448166		-1		-4.54567		0.00295388
LOC112448168		-1		-3.59149		0.0659179
LOC112448381		1		69.0725		0.0456521
LOC112448488		0		3.25373		0.235635
LOC112448507		-1		-10.7844		0.00646063
LOC112448531		0		-22.4868		0.135301
LOC112448536		0		-7.32913		0.260345
LOC112448540	4.98658	0	0	23.618	-13108	0.213762	0.196053
LOC112448582		-1		-58.1591		0.0239998
LOC112448734		-1		-26.3165		0.00373681
LOC112448737		-1		-48.4014		0.000861751
LOC112448767		-1		-43.3097		0.0232197
LOC112448789		-1		-47.1064		0.064756
LOC112448792		-1		-0.857227		0.0942233
LOC112448824		1		394.326		0.043057
LOC112448847		0		-1.25321		0.130528
LOC112448863		1		302.176		0.000382329
LOC112448923		-1		-3.82221		0.0190631
LOC112448928		-1		-268.527		0.0870986
LOC112449033		1		11.8061		0.00549402
LOC112449172		-1		-2.66941		0.0659487
LOC112449256		-1		-9.27925		0.032392
LOC112449275		-1		-50.3153		0.0171591
LOC112449343		1		2.43119		0.00140561
LOC112449363		-1		-8.58032		0.00187861
LOC112449404	5.00672	0	0	0.85516	2319.7	0.327325	0.239924
LOC112449405		1		19.9069		0.0872446
LOC112449452		1		18.4762		0.0139288
LOC112449457		-1		-2.1517		0.00624734
LOC112449511		-1		-1.91265		0.0044947
LOC112449549		0		-1.02343		0.299579
LOC112449553		-1		-8.30178		0.0156072
LOC504858		-1		-5.24801		0.0338078
LOC505972		0		5.20197		0.307221
LOC507247		0		-118.087		0.277245
LOC507787	5.00217	0	0	-10.659	18855	0.226981	0.155193
LOC508628		-1		-177.728		0.00615801
LOC509118		0		-2.73021		0.240629
LOC509283		1		8195.28		0.00121876
LOC510193		-1		-49.6129		0.000254776
LOC510520		0		-522.806		0.147267
LOC511229		-1		-481.396		0.00118091
LOC512286		0		85.5411		0.266661
LOC512627		1		2.45887		0.00344844
LOC513508		-1		-205.748		0.000834218
LOC514406		0		-2.48764		0.125473
LOC514978	3.998	0	1	-22.586	210.13	0.253262	0.0979293
LOC515150		0		42.7364		0.101889
LOC524181		0		-11.5232		0.110655
LOC526769		-1		-28.1394		0.088199
LOC527744		0		47.9153		0.293351
LOC528040		0		3.53669		0.181539
LOC529196		0		-284.794		0.226328
LOC530599		-1		-87.7739		0.000883966
LOC530973		-1		-61.6509		0.00182769
LOC532875		-1		-347.891		0.00311523
LOC539973		-1		-2.39593		0.0795431
LOC614625	4.95078	0	0	8.9696	-848.8	0.140249	0.25459
LOC614695		-1		-4.02815		0.0287093
LOC616281		-1		-41.0729		0.00808042
LOC616364		-1		-39.8505		0.0225047
LOC616782		0		-332.186		0.149828
LOC616948		0		56.8902		0.111257
LOC616971		-1		-2.11862		0.0311048
LOC617785		-1		-138.436		0.0206867
LOC617905		1		9.01758		0.0494212
LOC618220	4.97655	0	0	3.5813	-8758.3	0.454202	0.179258
LOC618409	5.00946	1	0	872	878150	0.0927823	0.142703
LOC618737		1		438.104		0.000517057
LOC619159		-1		-163.664		0.00653904
LOC782101		-1		-36.4437		0.0375707
LOC782177		0		-3.43184		0.296637
LOC782437		-1		-47.6552		0.028924
LOC782527		0		10.6771		0.198005
LOC782601		-1		-11.7401		1.12875e-06
LOC783253		0		-0.787964		0.132202
LOC783255		-1		-19.0625		0.0315797
LOC783261	4.89765	0	0	1.125	-67.989	0.17762	0.344645
LOC783376		-1		-75.1049		0.0117645
LOC783604		0		1677.37		0.124461
LOC783680		0		-5747.71		0.130919
LOC784208		-1		-84.9644		0.0587052
LOC784251		-1		-22.3677		0.00290203
LOC784329		0		-8.90762		0.304101
LOC784768	5.00559	1	0	3.7422	-1468.2	0.0532905	0.140725
LOC785216		0		2.70788		0.130322
LOC786254		-1		-3656.28		0.000614733
LOC786353		-1		-1.71657		0.0772222
LOC786417		0		14.9708		0.182894
LOC787210		-1		-2.94042		0.0106353
LOC788205		-1		-2.11479		0.0127707
LOC788541		-1		-37.4236		0.0788294
LOC788565		-1		-45.0034		0.048544
LOC788724		-1		-4.27029		0.0869803
LOC789587	4.96167	0	0	2.8828	-381.1	0.146195	0.246506
LOC789738		-1		-7.86969		0.000254642
LOC789867		0		-176.173		0.173947
LONP2		0		-86.9729		0.231859
LONRF3		0		-90.3375		0.128041
LPAR2		-1		-19.8885		0.0110402
LPCAT1		-1		-106.13		0.0600478
LPIN1	4.8418	0	0	18.298	-1242.2	0.222414	0.363785
LPIN2		-1		-212.513		0.0632828
LPXN		-1		-190.058		0.0190633
LRCH1		0		-37.2232		0.149746
LRCH4		-1		-411.899		0.0155951
LRFN4		-1		-4.55888		0.0149507
LRP1		0		527.139		0.123361
LRP12		0		-16.843		0.217292
LRP5		-1		-69.6575		0.080425
LRPPRC		-1		-117.494		0.0606164
LRR1		-1		-18.9591		0.000228879
LRRC40		-1		-42.6349		0.040568
LRRC58		0		-85.874		0.105774
LRRC8D	5.00594	0	0	-136.71	-216800	0.238337	0.123498
LRRFIP1		0		-455.843		0.168915
LRRFIP2		-1		-56.8839		0.0165413
LRWD1		-1		-78.2969		0.0548639
LSM6		-1		-50.4278		0.0253069
LSS		-1		-43.5332		0.0429436
LTA4H		-1		-85.9555		0.0323599
LTB		-1		-835.491		0.0500156
LTB4R		-1		-4.60074		0.0604132
LTF		0		-5.50313		0.1499
LUZP1		-1		-27.21		0.00926948
LY6E		1		1302.19		0.00478147
LY6G5B		0		-108.147		0.112293
LY6L		1		22.7229		0.0156546
LYN		1		1311.82		0.0768005
LYPLAL1		0		-15.6186		0.147303
LYSMD1		0		-34.7342		0.115421
LZTFL1		-1		-35.7179		0.000159058
LZTR1		-1		-563.381		0.00597894
MACROD1		-1		-21.4094		0.0163422
MADD		-1		-277.744		0.0202091
MAFB		1		106.714		0.0684428
MAFK		-1		-88.3993		0.0054799
MAGED4B		-1		-61.2038		0.000252314
MAGEE2		-1		-9.05091		0.0172165
MAGT1		0		-116.895		0.208383
MAK		0		-0.976553		0.289751
MAK16		0		-48.0329		0.108016
MAMDC4		-1		-27.5033		5.9632e-05
MAML1	5.00848	0	0	-49.344	-337240	0.321767	0.155782
MAN1A2		-1		-94.0678		0.0981688
MAN1B1		-1		-363.886		0.0117493
MAN1B1-2		-1		-49.8567		0.00447782
MANEA		-1		-30.1507		0.035787
MAOA		0		-36.2525		0.205709
MAP1B		-1		-3.57256		0.0972967
MAP1LC3A		-1		-117.744		0.00446796
MAP2K3		-1		-136.745		0.0600699
MAP2K6		-1		-34.7226		0.000118143
MAP3K10		-1		-40.9703		0.0832107
MAP3K20		0		-38.3745		0.107829
MAP3K4		0		-132.607		0.12875
MAP3K5		0		-40.1388		0.297922
MAP3K7		-1		-79.245		0.0854483
MAP4K4		-1		-439.337		0.0846525
MAPK13		-1		-17.8271		0.0248935
MAPK14		-1		-488.787		0.00208859
MAPK3		0		-75.0345		0.134358
MAPK6		0		-60.3365		0.215535
MAPK8IP2		-1		-37.3346		0.0585544
MAPK8IP3		-1		-432.213		0.0170497
MARCHF1		1		85.8403		0.00778439
MARCHF5		-1		-59.7377		0.0493159
MARCHF7		-1		-235.621		0.0757411
MAST3		1		169.676		0.0174537
MBD6		-1		-166.162		0.048954
MBLAC1		-1		-213.44		0.0199327
MBLAC2		-1		-9.75129		0.0213737
MBNL1		0		-390.496		0.226692
MBOAT1		-1		-133.354		0.0167282
MBP		-1		-111.797		0.0949713
MBTPS1		-1		-238.269		0.00444725
MCM2		-1		-456.977		2.54913e-06
MCM3		-1		-472.916		5.62241e-05
MCM3AP		-1		-442.739		0.0265618
MCM4		-1		-401.502		5.74838e-06
MCM5		-1		-377.565		0.000104512
MCM9		0		-56.1186		0.246332
MCOLN2		-1		-117.124		0.0032754
MCRIP1		-1		-328.363		0.00491322
MCRIP2		-1		-53.9266		0.0253603
MDFIC		0		-42.19		0.108097
MDM1		-1		-23.7682		7.53419e-05
ME2		-1		-333.096		0.049578
MECP2		0		885.831		0.160019
MED13L		0		-236.605		0.126606
MED15		-1		-615.853		0.040601
MED17		-1		-73.7643		0.0163017
MED19		-1		-75.7006		0.00975033
MED20		-1		-47.0818		0.000783815
MED22		-1		-70.0759		0.0358549
MED25		-1		-546.97		0.00658433
MED28		0		-22.6206		0.178221
MED31		0		-42.5663		0.103557
MEFV		-1		-49.7648		0.0390022
MEMO1		-1		-106.549		0.000603256
MET		-1		-35.2268		0.0438066
METAP2		-1		-138.293		0.0498558
METTL1		-1		-39.7233		0.00181024
METTL13		-1		-37.8118		0.0528757
METTL14		0		-41.7356		0.127112
METTL22		-1		-111.248		0.000728425
METTL25	5.01131	0	0	-3.8439	9384.1	0.179813	0.412571
METTL3		-1		-174.546		0.00138574
METTL8		-1		-24.0038		0.0122567
MEX3D		-1		-32.3871		0.0172769
MFN1		0		-124.341		0.117733
MFNG		0		-427.808		0.24456
MFSD14A		-1		-115.811		0.0688365
MFSD6		0		-48.7781		0.225
MFSD8		-1		-37.5753		0.0587436
MGAM		0		-28.5332		0.289976
MGAT3	4.01866	1	0	12.988	-40.435	0.0706071	0.121356
MGAT5		-1		-393.762		0.0265586
MGC127055		0		6.77534		0.158643
MGC137036		0		-1.1399		0.216873
MGRN1		-1		-467.285		0.00303901
MIA2		0		-48.6613		0.238619
MIB2		-1		-209.689		0.00341856
MICAL1		-1		-214.131		0.00889869
MICAL3		-1		-36.5322		0.00321845
MICALL1		-1		-98.9122		0.0675876
MICU2		-1		-102.434		0.0676728
MICU3		-1		-12.0075		0.00557965
MID1IP1		-1		-103.997		0.0780724
MID2		1		25.3402		0.0152797
MIER1		-1		-146.422		0.0594075
MIER2		-1		-118.16		0.000560492
MIF		-1		-132.539		5.38509e-05
MIIP		-1		-211.853		0.0118232
MINDY3		-1		-242.99		0.091812
MINDY4		-1		-1.3422		0.0730044
MINK1		-1		-253.932		0.0452928
MIOS		0		-34.3737		0.171404
MIPEP		-1		-78.6166		0.00838864
MIS18A		-1		-32.8773		4.28275e-06
MISP3		-1		-10.1431		0.00453602
MITD1		0		-41.568		0.123456
MIXL1	4.01978	0	0	1.8893	-17.148	0.225923	0.486529
MKL1		-1		-530.661		0.0254193
MKNK2	4.9702	0	0	294.65	-85742	0.19057	0.182353
MKRN1		-1		-232.248		0.00445006
MLEC		0		-230.939		0.120283
MLH3		0		-22.1935		0.300458
MLKL		1		66.7597		0.0555167
MLLT1	5.00647	0	0	-96.551	-180080	0.143769	0.126129
MLLT10		0		-60.3244		0.258334
MLLT6		-1		-952.503		0.0205925
MLX		-1		-295.016		0.00191046
MLXIP		-1		-651.626		0.0226468
MMAB		-1		-26.3185		0.00736253
MMADHC		-1		-84.5164		0.0354436
MMD		-1		-223.18		0.0343241
MMGT1		-1		-49.3207		0.0483832
MMP19	4.96984	0	0	-65.375	8938	0.120499	0.22273
MMP9		-1		-50.3227		0.0300275
MMS19		-1		-148.777		0.00599644
MOB1B		0		-30.9642		0.275525
MOB2		-1		-185.636		0.0371577
MON1A		-1		-21.733		0.0925939
MORC3		1		321.36		0.0638482
MOSPD2		0		-32.5936		0.219631
MOV10		0		463.061		0.184804
MPC1		-1		-103.757		0.00230918
MPEG1		1		1572.35		0.00441719
MPG		-1		-55.7922		0.0579283
MPHOSPH10		0		-34.8786		0.114334
MPLKIP		-1		-56.897		0.00895125
MPND		0		-33.297		0.101339
MPP1		-1		-148.638		0.0700276
MPPE1		-1		-212.18		0.00276123
MRC2		-1		-7.99171		0.0104256
MRE11		-1		-134.158		0.00668226
MRM3		0		-25.1682		0.116631
MROH1		-1		-415.66		0.00398097
MRPL1		0		-17.928		0.172364
MRPL10		0		-7.33828		0.298615
MRPL14		-1		-76.4884		0.00573177
MRPL21		-1		-76.5825		0.00599062
MRPL49		0		-17.1578		0.162223
MRPL55		-1		-123.663		0.000520696
MRPL57		-1		-4.08565		0.0530635
MRPL58		-1		-80.783		0.00235721
MRPS17		-1		-28.2707		0.00078971
MRPS9		0		-47.0725		0.125521
MS4A2		-1		-43.7443		0.0145811
MSH2		-1		-193.931		8.42348e-05
MSH3	5.01516	0	0	17.506	-219170	0.364371	0.146002
MSH6		-1		-270.213		0.00854312
MSL1		-1		-532.701		0.00082847
MSMO1		-1		-224.96		5.96883e-05
MTA1		-1		-981.847		8.54165e-05
MTAP		-1		-157.359		0.0141897
MTARC1		1		37.6512		0.00351029
MTDH		-1		-314.225		0.0633789
MTERF2		0		-29.2677		0.122161
MTF2		-1		-105.819		0.00505044
MTM1	4.9848	0	0	-16.977	7184	0.20278	0.136738
MTMR10		0		-82.2745		0.152963
MTMR12		-1		-69.4511		0.0390443
MTMR14		-1		-305.46		0.00918767
MTMR9		-1		-194.749		0.00744471
MTURN		-1		-196.561		0.000251331
MTX1		-1		-40.6665		0.00318783
MUC15		-1		-11.3794		0.00205551
MUM1		-1		-115.296		0.00128781
MUS81		-1		-66.6394		0.00144345
MUTYH		-1		-92.5767		1.49243e-05
MVD	4.02062	0	0	-64.593	-1106.2	0.298264	0.479963
MVK		-1		-65.8845		0.0133761
MX1		1		12477.6		2.69439e-05
MX2	4.96989	0	0	3540.9	850790	0.181691	0.15472
MXD3		-1		-47.6227		2.42264e-05
MXD4		-1		-335.684		0.0166068
[truncated: 1,601 more rows]

## Sheet: NOVAX_DIR
Gene Name	Breakpoint1	Segment1.Trend	Segment2.Trend	Segment1.Slope	Segment2.Slope	Segment1.Pvalue	Segment2.Pvalue
A2M		1		489.075		0.0544315
AAAS		0		-21.1551		0.265282
AAED1		0		2.39422		0.118795
AARSD1		0		-40.1008		0.187972
ABCA1		1		222.889		0.0472648
ABCC3		0		14.3815		0.233614
ABCE1		0		-66.0586		0.288529
ABCG1		1		102.615		0.0266203
ABHD17A		0		-114.971		0.24271
ACAD11		0	0	-43.96	9852.3	0.125145	0.116703
ACAD9		0		-83.2673		0.105206
ACADM		0		-44.9749		0.157385
ACAP1		0		-327.152		0.18062
ACAP3		-1		-105.75		0.0875778
ACAT2		0		-35.6449		0.184947
ACKR4		0		-0.837964		0.193642
ACOD1		1		197.276		0.0828545
ACOT2		0		-5.54233		0.290834
ACP5		0		-156.392		0.221469
ACP6		0		-14.4947		0.20506
ACRBP		0	0	-1.6153	7575.3	0.392949	0.136106
ACSL6	4.92951	0	0	-155.98	24778	0.234926	0.268365
ACSS1		0		-160.093		0.166228
ACTA1	5.01402	0	1	7.4514	288040	0.308176	0.0349193
ACTR5		0		-58.7511		0.138199
ACTR8		0		-35.4352		0.183935
ACTRT3		0	0	-4.8082	647.19	0.14812	0.159088
ACVR1		0	0	-11.385	61.153	0.164035	0.479523
ACVR1B		1		139.807		0.0134487
ADAM9		-1		-37.6205		0.0841889
ADAMDEC1		0		78.4844		0.138876
ADAMTS12	4.01979	1	0	13.761	-26.04	0.0689677	0.481879
ADAMTS2		1		130.812		0.00848735
ADAMTSL2		0		-1.1528		0.144781
ADAP2		0	0	1.8349	54428	0.33622	0.136358
ADARB1		0		10.2632		0.205332
ADCK5		0		-159.827		0.106604
ADCY9		1		38.0123		0.09246
ADGRE5		1		1663.43		0.0411776
ADGRV1		0		29.5119		0.105766
ADRB2		1		47.6944		0.0028472
ADRB3		0		-4.27459		0.143736
ADSL		-1		-164.955		0.0908037
AFF1		0		68.661		0.309543
AGAP1		0		11.7576		0.279705
AICDA		-1		-3.45747		0.00919927
AIG1		0	0	-21.828	2346.3	0.16856	0.227527
AIP		0		-75.6241		0.119771
AK4		0	0	-1.9658	18.364	0.249587	0.484173
AKAP17A		0		-100.226		0.163276
AKAP8L		0		-183.977		0.308168
ALAS2		0		-58.8529		0.142963
ALG6		0		-44.2978		0.133107
ALOX15		1		2465.5		0.0948997
ALOX5		1		196.066		0.0961566
ALPL		0		76.2462		0.132827
AMIGO1		0		0.813089		0.20169
AMMECR1		0		-32.8412		0.146947
ANAPC5		-1		-107.474		0.0626478
ANKRA2		0		-19.3613		0.297857
ANKRD10		-1		-143.672		0.0822567
ANKRD29		0		1.3207		0.135397
ANKRD39		0		-44.8791		0.199114
ANLN		0		-16.3355		0.193779
ANO8		0		-44.7995		0.256418
ANXA9		0	0	3.8376	-236.54	0.110481	0.228998
AP1S3		0		-19.8262		0.148746
AP4M1		0		-31.7226		0.245024
APBA1		1		18.6249		0.0673726
APOBEC3Z1		0		-59.7202		0.148534
APOOL		0	0	-51.053	6555.8	0.128288	0.158782
APTX		0		-7.37567		0.233063
AQP9		1		12.0846		0.0557722
ARAP3		1		90.8026		0.0621788
ARCN1		0	0	-175.99	256180	0.209034	0.265242
ARG1		0		-6.7343		0.242267
ARHGAP17		0		-351.781		0.145845
ARHGAP18		0		43.2654		0.245425
ARHGAP22		0		3.80723		0.307177
ARHGAP33		0		-15.8529		0.119654
ARMC6		-1		-34.9839		0.0541197
ARPC5L		0		-167.229		0.16418
ARPIN		0		-2.36141		0.149708
ARRDC2		1		58.4098		0.0458415
ARSG		1		178.301		0.057524
ASAP1		0		97.9334		0.104554
ASB2		0		22.4621		0.188812
ASB6		0		-23.2186		0.237103
ASCC2		0		-69.9586		0.190932
ASF1B		0		-43.8021		0.174042
ASMTL		-1		-67.2951		0.0849357
ASPRV1		0	0	11.826	-35.642	0.117659	0.485081
ATAD1		0		-162.053		0.16187
ATAD3A		0		-42.9242		0.141586
ATG2A		0		156.562		0.2643
ATG4B		0		-52.1615		0.194689
ATG9B		0		-4.06998		0.252449
ATP4B		0		-87.3074		0.114292
ATP5F1E		-1		-104.837		0.0942349
ATP5IF1		0		-178.423		0.173304
ATP6V1G1		0		15.2621		0.179798
ATP8B2		0	0	-570.07	95444	0.16402	0.173692
ATP8B4		0		-280.065		0.1512
ATP9A		1		29.2849		0.0730685
ATXN3		0		-53.6604		0.235914
ATXN7		0	0	-221.51	18834	0.13129	0.224846
AUP1		0		-118.055		0.205877
AURKB		-1		-53.4923		0.0373437
AXDND1		1		2.39339		0.0353144
AZI2		-1		-104.174		0.0904377
B3GNT2		0		-41.4642		0.301855
BAHCC1		0		-23.4749		0.296253
BASP1		1		308.87		0.027678
BATF3		1		38.7192		0.0210481
BAZ1A		0		-138.823		0.243573
BBS5		0		-2.37065		0.112722
BCAP31		0		-85.6985		0.101821
BCAS4		1		28.4628		0.0117925
BCAT2		-1		-20.4279		0.0470388
BCS1L		0		-11.8955		0.130551
BDA20		0	0	101.4	-300	0.107576	0.482117
BDH1		0		-4.69868		0.275527
BEGAIN		-1		-23.8297		0.0260669
BEND5		0		-4.51803		0.229679
BID		0		-80.5657		0.213871
BIRC5		0		-35.5205		0.119697
BLOC1S5		1		38.1218		0.0111687
BMP1		1		3.93657		0.0682449
BMPR2		0		47.2298		0.12477
BNC2		1		1.39546		0.0240507
BOLA2B		0		66.872		0.172756
BORCS7		0		-14.9533		0.222184
BPNT1		0		-40.1437		0.127952
BRD1		0		-114.635		0.250532
BRD9		0		-104.221		0.227005
BRI3BP		0		-26.427		0.319759
BRICD5		0		-1.08712		0.200503
BTG1		-1		-1478.03		0.0276802
C15H11orf58		0		-100.047		0.241719
C16H1orf174		0		-24.8992		0.200841
C16H1orf53		-1		-24.8528		0.0783821
C1D		-1		-38.9406		0.0981949
C1S		0		1.86429		0.195878
C26H10orf88		0		-4.50216		0.317009
C2CD4D		0		-1.02184		0.14715
C3		1		258.016		0.01725
C3AR1		0		-10.313		0.262875
C3H1orf162		0		87.4971		0.261622
C3H1orf216		0		5.26416		0.10047
C3H1orf50		0		-11.5868		0.293578
C5AR1		0		155.389		0.288712
C9H6orf163		0		-0.93587		0.110914
CAAP1		0		-19.4086		0.249788
CAB39L		0		-84.3508		0.277693
CACHD1		1		5.06855		0.0964418
CACNA1E		1		9.6965		0.0173096
CACNA2D4		0		2.41706		0.105443
CACNB1		0		-8.84254		0.216004
CACYBP		0		-110.657		0.144049
CALCRL		1		38.2252		0.0198274
CALD1		0		39.412		0.145839
CAMK1		0		60.5152		0.223059
CAMSAP1		0		-67.6682		0.246946
CAMSAP3		1	0	3.1105	-9.5857	0.0961655	0.483145
CAND2		0		-2.30525		0.257934
CAPN10		0		-6.2551		0.222407
CARHSP1		0		-49.5668		0.154707
CARMIL2		0		-173.114		0.170726
CASKIN1		0		-8.33951		0.182933
CASP6		-1		-78.0997		0.0787036
CASP7		0		-60.6977		0.197128
CAST		0	0	-396.38	130530	0.212988	0.136193
CAVIN1		0		5.68783		0.203104
CAVIN3		1		8.18761		0.0205268
CBLL1		0		-59.3714		0.226876
CBLN3		0		-99.6434		0.145141
CBX2		0		-4.84013		0.10297
CBX7		0		80.6423		0.304765
CCAR2		0		-276.232		0.245346
CCDC102A		0		-19.2045		0.222197
CCDC126		0		-4.94255		0.233491
CCDC134		0		-17.7732		0.120618
CCDC146		0		35.3633		0.295489
CCDC184		1	0	4.119	-148.31	0.0932871	0.294086
CCDC191		-1		-8.29396		0.0656536
CCDC51		0		-55.0427		0.249365
CCDC58		0		-9.19552		0.146402
CCDC77		0		-37.8974		0.262217
CCDC88A		0		74.6971		0.103801
CCHCR1		-1		-34.6327		0.0749222
CCKAR		0		1.97989		0.191402
CCL8		-1		-15.0548		0.0945859
CCM2		0		-128.315		0.166819
CCND1		0		3.89567		0.261669
CCNE1		0		-8.55111		0.216702
CCNF		-1		-37.3002		0.0826253
CCNJ		0	0	-28.744	2317.9	0.123167	0.215449
CCNJL		0	0	-26.619	4486.6	0.288393	0.306291
CCNL2		0		-323.218		0.186054
CCNT2		0		-115.537		0.267891
CCR2		1		174.923		0.0326135
CCRL2		1		26.9469		0.0082751
CCS		-1		-111.916		0.0672431
CCSER1		1		2.49962		0.0896557
CCT7		0		-162.679		0.101527
CD163		0	0	-246.68	57238	0.253907	0.21469
CD19		0		-253.908		0.178758
CD2AP		0		-70.3228		0.228119
CD300LB		1	0	321.43	-2165.1	0.086616	0.454445
CD320		0		-13.9608		0.217026
CD3G		0		40.4001		0.216658
CD44		1		459.431		0.0992793
CD58		0		158.532		0.257566
CD68		1		78.9051		0.0364818
CDA		1		65.6447		0.00303786
CDADC1		0		-75.7523		0.24509
CDAN1		0		-56.7974		0.243499
CDC20		-1		-47.3015		0.0582546
CDC25A		-1		-23.1252		0.0839437
CDC25B		0		-528.076		0.301121
CDC34		0		-60.3788		0.199352
CDC42EP3		0		53.6944		0.119923
CDC42EP4		0		12.3956		0.255779
CDC45		0		-46.367		0.134725
CDCA2		0		-26.5747		0.112266
CDCA3		-1		-23.1342		0.0449499
CDCA7		-1		-489.998		0.0377577
CDCA8		-1		-37.8283		0.0415689
CDH1		0	0	44.572	-95.399	0.115504	0.146183
CDH24		0		-26.695		0.210063
CDK10		0		-14.2307		0.317174
CDK16		0		-167.681		0.187936
CDK2		0		-28.8072		0.200441
CDK2AP2		0		-84.4496		0.31187
CDK5		0		-11.9713		0.181592
CDK5RAP3		0		-44.3088		0.224818
CDK9		0		-134.944		0.239921
CDKN2AIP		-1		-161.642		0.0696798
CDKN3		0		-16.4493		0.164273
CDT1		0		-30.5639		0.149849
CDV3		0		-193.477		0.260101
CEBPA		1		70.9861		0.059836
CEBPE		0		42.4286		0.145768
CENPB		0		33.5557		0.285692
CENPE		0		-40.0273		0.166076
CENPF		0		-115.336		0.257002
CENPL		-1		-11.5404		0.0896986
CENPM		0		-44.0256		0.146207
CENPO		0		-19.4761		0.203959
CENPS		0		-11.9		0.184562
CENPT		0		-12.0812		0.215325
CENPV		0		-66.0051		0.111835
CEP131		0		-27.147		0.24244
CEP290		0		-36.8009		0.311585
CEP295NL		1		3.06645		0.0217302
CEP72		-1		-19.186		0.0222825
CEP85		0		-21.3398		0.196017
CEPT1		0		-51.0421		0.26408
CETN2		0		-37.9687		0.207574
CFAP45		1		2.59662		0.0119557
CFAP54		1		23.4169		0.0107665
CFB		-1		-32.466		0.0636148
CGAS		-1		-59.3476		0.0544984
CHAF1A		0		-54.266		0.106385
CHIC1		-1		-38.3741		0.0702621
CHID1		0		-62.8544		0.188048
CHMP4B		-1		-161.145		0.00777228
CHMP5		0		-34.8227		0.243736
CHRM3		1	0	11.803	-313.12	0.0823772	0.334861
CHST3		0		-35.6045		0.16059
CHTF18		-1		-18.7068		0.0798012
CIAPIN1		0		-48.3001		0.136367
CISD2		0		-35.5747		0.144475
CISH		0	0	91.658	-13173	0.119438	0.150185
CIT		0		-26.6718		0.294286
CITED4		1		1.49549		0.093036
CKS1B		-1		-25.3357		0.0357762
CKS2		-1		-33.9311		0.0674043
CLCN5		0		8.65779		0.318796
CLDN12		1		3.02374		0.0224969
CLEC10A		0		-4.63738		0.213951
CLEC17A		0		-129.773		0.250318
CLEC4D	4.94486	0	0	-1.3571	1501.2	0.445933	0.249285
CLEC4E		1		13.4024		0.0826902
CLIP1		0		84.199		0.283807
CLK1		-1		-725.053		0.0398109
CLK3		0		-115.739		0.163997
CLMN		1	0	11.456	-23.705	0.0899585	0.485681
CLN3		0		-73.5071		0.275851
CLSPN		0		-37.2173		0.195043
CNIH4		0		-21.1917		0.293267
CNOT3		0		-68.2145		0.313991
CNTLN		0		-1.56869		0.211083
CNTN3		0		1.10854		0.278722
COA1		0		48.5156		0.254783
COL14A1		1		8.08579		0.0462842
COL1A1		1		226.973		0.0906887
COL1A2		1		101.199		0.084163
COL20A1		-1		-49.8622		0.0975666
COL3A1		0		58.741		0.248251
COMMD5		0		-16.0374		0.30539
COMMD8		0		-58.0112		0.203586
COMT		0		38.4486		0.263502
COPS7B		0		-54.0543		0.124851
COQ8A		0		30.5747		0.318837
COX18		0		-9.66168		0.206712
COX2		0		-1833.05		0.26053
COX20		-1		-36.0786		0.0362985
CPD		1		333.458		0.00289629
CPEB2		0		17.5606		0.141937
CPED1		0		-1.57589		0.227478
CPM		0		22.9211		0.215152
CPNE2		0		10.3539		0.114265
CPNE5		1		4.05819		0.0785168
CPOX		0		-32.2202		0.189224
CPSF1		0		-215.276		0.173027
CPSF6		-1		-423.971		0.069632
CPT1A	4.88076	-1	0	-973.27	38463	0.0817461	0.279696
CPT1B		-1		-147.517		0.0935719
CRB3		-1		-187.032		0.0347862
CREB3L2		0		24.8686		0.312753
CREB5		0		5.42771		0.302392
CREBL2		0		41.7748		0.293249
CROCC		0		-93.787		0.27748
CROT		1		13.8624		0.0456958
CRYBA4		0		-4.2749		0.189615
CSF1R		0		399.359		0.110795
CSF2RB		1		533.726		0.0147623
CSGALNACT1		0		12.7608		0.272173
CST6		0		-1.42466		0.18415
CTNND1		0		35.5163		0.198892
CTSB		0		641.325		0.124323
CTSK		0		-15.7829		0.162067
CTSS		0	0	-751.32	199970	0.203832	0.127912
CUEDC1		0		10.4759		0.278464
CXADR		1		1.49248		0.0229397
CXCL10		0		-46.6791		0.305651
CXCL16		0		20.0987		0.160161
CXCR4		-1		-281.952		0.0217106
CXXC1		0		-163.947		0.149319
CYC1		0		-76.4414		0.184176
CYP2D14		0	0	-9.0373	10082	0.207572	0.162708
CYP51A1		0	0	144.22	-14105	0.173342	0.241498
CYSLTR2		0		16.1292		0.217147
CYTH2		0		-28.6819		0.302217
CYTH4		1		442.665		0.0392129
DAB2		0	0	-11.05	865.05	0.15593	0.261883
DACH1		0		6.76709		0.124004
DAPK2		1	0	111.64	-330.35	0.0997357	0.485686
DBP		0		-31.0711		0.307882
DCAF15		0		-102.671		0.138161
DCAF4		0		-89.865		0.293691
DCBLD1		1		14.6257		0.0901584
DCK		-1		-62.7455		0.0394811
DCN		1		9.02588		0.00906649
DCSTAMP		1		44.5629		0.000467117
DCTN3		-1		-63.1704		0.0864219
DCUN1D1		0		-93.8661		0.262153
DCUN1D2		0		-17.4054		0.236945
DDN		0		-1.10292		0.108606
DDX39A		-1		-37.708		0.0253513
DENND6B		-1		-81.5932		0.0414203
DERL2		0		-63.4882		0.166351
DESI1		0		-41.9383		0.193695
DGCR2		0		-312.497		0.201133
DHCR24		0		-204.772		0.179605
DHRS9		1		32.388		0.00861432
DHX30		0		-139.028		0.272213
DHX34		0		255.747		0.103647
DIRAS3		0		2.29154		0.22418
DISC1		0		8.59149		0.160186
DMD		1		13.9089		0.0590597
DNAH14		-1		-4.17069		0.0580297
DNAJB2		0		-48.3275		0.288115
DNAJB5		0		-3.90468		0.171385
DNAJB6		0		-105.251		0.127691
DNAJC1		-1		-90.9815		0.0104104
DNAJC10		0		-95.6572		0.293886
DNASE1L1		0		58.3211		0.253954
DNASE1L3		0		-4.76972		0.149295
DNMT3A		0		-319.432		0.17995
DNPEP		0		-37.5182		0.311011
DOCK1		0		20.1012		0.113621
DOCK4		0		9.97712		0.245626
DOK4		0		-6.24038		0.118831
DOLPP1		0		-13.2222		0.224472
DPH2		0		-27.1082		0.135449
DPY19L1		1		49.9156		0.0997767
DPY19L3		0		20.9076		0.262531
DPY30		0		-18.827		0.283401
DPYD		0		41.1007		0.119429
DPYS		1		23.5765		0.000814805
DQX1		0		-5.43872		0.214367
DRG2		-1		-47.5013		0.0628123
DTD2		0		-8.95848		0.133867
DTL		-1		-15.0442		0.0889249
DTYMK		0		-27.2742		0.102061
DUS1L		0		-39.3813		0.224522
DUSP16		1		26.0839		0.065337
DUSP26		0		1.12991		0.129851
DUSP4		1		2.82995		0.0560955
DUSP6		1		93.1482		0.0891306
DUT		-1		-102.754		0.0686293
DYNLL1		0		-88.5536		0.117894
E2F3		0		22.5755		0.271949
E2F7		-1		-10.8875		0.0824345
E2F8		0		-17.96		0.259938
EAF1		0		253.881		0.107259
EAF2		-1		-33.5285		0.0699318
EBF1		0		-105.12		0.14647
ECI1		0		-19.2425		0.300784
EDA		0		2.88201		0.123462
EDNRB	4.01178	1	0	9.4416	-20.7	0.062712	0.481962
EED		0		-54.8433		0.172884
EFCAB9		0		-0.904538		0.124794
EFNA1		0		-7.74882		0.296034
EFNB1		0		11.7149		0.234631
EGR1		0	0	-17.537	90283	0.222177	0.345257
EIF2AK2		0		-736.003		0.293871
EIF2B4		0		-67.9093		0.102115
EIF3I		-1		-112.405		0.072785
ELANE		0		307.674		0.177825
ELK1		-1		-8.02315		0.0558954
ELL2		0		74.0124		0.273321
ELOVL6		0		-7.86084		0.283149
EMB		1		382.637		0.00174201
EMC8		0		-26.3835		0.306105
EMC9		0		-22.0536		0.308673
EMILIN1		1		7.26489		0.00788399
EMILIN2		0		162.741		0.214188
EMP1		-1		-164.92		0.0717919
ENGASE		0		-47.0754		0.256787
ENHO		0	0	47.886	-118.47	0.100073	0.182512
ENKD1		0		-1.34489		0.29178
ENKUR		0	0	-6.3459	220.48	0.174191	0.404094
EPB41L4A		1		3.33565		0.0322405
EPHB1		0		-1.14551		0.251451
EPHX1		1		66.5435		0.0997976
EPSTI1		0		-473.563		0.264709
ERAL1		0		-44.6979		0.131317
ERCC6L		0		-14.0739		0.121862
ERGIC2		0		-49.1296		0.168461
ERLIN2		0		-51.9939		0.239713
ESAM		0		1.56496		0.122076
ESPL1		0		-56.5572		0.125203
ESPN		0		-52.8476		0.100489
EVA1A		-1		-9.40456		0.0750302
EVA1C		1		7.60587		0.0655885
EVI5		0		19.5316		0.184205
EVL		0		-994.875		0.296864
EWSR1		-1		-794.856		0.0716863
EXO1		-1		-12.0825		0.0791657
EXOC3		0		-150.03		0.188807
EXOG		0		-53.8799		0.149011
EXOSC1		0		-24.2339		0.15762
EZH2		-1		-104.883		0.0346634
F13A1		0		1015.11		0.179566
F5		1		387.363		0.0462939
FAAP20		-1		-45.371		0.0401385
FABP5		0		-9.49236		0.123629
FAH		0	0	-4.4423	173.69	0.2362	0.413521
FAM114A1		0		12.9285		0.130701
FAM129A		1		187.043		0.0632278
FAM161B		-1		-8.05925		0.0692887
FAM167B		1		29.4324		0.0653219
FAM172A		0		-53.9399		0.294944
FAM173A		0		-25.9278		0.283284
FAM193B		0		-115.413		0.253139
FAM207A		0		-110.953		0.231402
FAM20C		0		9.67016		0.298758
FAM212B		0		-1.51467		0.215672
FAM216B		0	0	-0.47834	4776.7	0.392295	0.144794
FAM234A		0		-32.5578		0.232975
FAM49A		0		142.514		0.127957
FAM50A		0		-99.7855		0.126284
FAM76A		0		-46.6218		0.262955
FAM76B		0		-44.0487		0.218099
FAM83D		-1		-6.97656		0.048928
FAM96A		0		-28.8364		0.288274
FANCD2		0		-16.559		0.303955
FANCI		0		-25.4458		0.167951
FARSA		-1		-63.9044		0.0873541
FAT1		1		17.0319		0.0813366
FBL		0		-158.759		0.132208
FBP1	4.43894	1	0	72.046	-354.37	0.0680501	0.450393
FBXL6		0		-24.8859		0.12926
FBXO32		1		14.0583		0.0253571
FBXO33		0		-43.0149		0.227471
FBXO45		0		-12.6289		0.267133
FBXW12		0		-141.201		0.159295
FCER1A		1	0	37.499	-2412.6	0.0992392	0.189034
FCGRT		-1	0	-640.31	31087	0.0980491	0.247223
FCHSD2		0		-154.116		0.107061
FCN1		0		1053.74		0.170369
FCRL3		0		-262.199		0.204616
FEN1		-1		-60.3744		0.0775451
FFAR2		1		13.0959		0.012702
FGD4		1		87.2588		0.0434808
FGGY		1		13.7116		0.0283179
FIZ1		0		-51.8061		0.188142
FKBP4		0		-145.468		0.113558
FKBP5	4.991	0	1	-311.87	306190	0.16576	0.0650015
FKBP8		0		-157.913		0.301676
FLT3	4.96313	0	0	-1.2424	1938.1	0.443512	0.164952
FMN1		1		1.86912		0.0201562
FMNL2		0		-11.5648		0.321661
FMO2		0		1.22934		0.110932
FMR1		0		-127.685		0.174257
FN1	4.92723	0	0	-36.546	9667.3	0.309478	0.241754
FNDC3B		1		32.5069		0.0515975
FNIP2		1		168.362		0.00750858
FOLR2		1		3.66569		0.0998235
FOSB		-1		-30.0047		0.0366014
FOXD2		0		41.9868		0.140739
FOXM1		-1		-22.4325		0.0982216
FOXO3		0		153.99		0.108891
FOXRED2		0		-21.7523		0.254195
FOXS1		0		-42.441		0.194942
FPGT		-1		-66.9491		0.0062162
FRRS1		0		3.42509		0.179377
FUNDC1		-1		-18.6426		0.0727158
FUS		0		-359.966		0.274674
FUZ		0		-18.8885		0.113983
FYB1		0		332.208		0.27326
FZD7		1		2.81451		0.032807
G0S2	4.01425	0	0	-2.4348	24.981	0.238131	0.132973
GAB1		0		7.60372		0.301475
GAB2		0		158.04		0.275257
GAB3		1		68.4048		0.037153
GADD45G		0		10.6497		0.113042
GAL3ST4		0		-27.3964		0.258921
GALC		0		15.0258		0.206295
GALK2		0		-19.3701		0.148314
GAS1		1		10.8036		0.0539518
GAS2		0		-2.87079		0.17332
GAS8		-1		-19.5197		0.0636068
GATA1		0		41.3689		0.18266
GATA2		1	0	122.05	-271.8	0.0915319	0.483648
GATB		0		-23.1079		0.31443
GATD1		0		-44.5062		0.204038
GBP4		-1		-224.347		0.0820906
GBP5		-1		-121.604		0.0454787
GCDH		0		-54.97		0.219869
GCH1		0		14.7855		0.179509
GCSAML		1	0	95.413	-1991.6	0.0953522	0.388527
GDAP1		0		-2.47559		0.168914
GDF11		0	0	58.256	-2380.6	0.100152	0.285736
GEMIN2		0		-6.62069		0.27605
GFI1B		1		29.983		0.0770518
GFM2		-1		-42.533		0.0953177
GGT5		0		24.1233		0.259689
GINS1		-1		-28.2311		0.0888653
GINS2		0		-29.0601		0.138915
GINS4		0		-5.69703		0.311271
GJB2		1		10.1353		0.00937956
GJC2		0		-6.76104		0.175003
GK		0		25.0935		0.191829
GLA		0		27.8849		0.276659
GLIPR1		0		85.4869		0.160188
GLIS3		0		2.39459		0.15869
GLOD5		1	0	19.018	-38.629	0.098272	0.150871
GLUL		0		251.159		0.297419
GM2A		0		97.6366		0.126221
GMNN		-1		-35.6273		0.0716734
GMPPB		-1		-75.754		0.0726178
GNB1L		0		-81.7874		0.190816
GNB4		0		16.425		0.302842
GNG12		0		5.48771		0.120823
GNG7		1		311.87		0.00994095
GNL2		0		-31.8565		0.261158
GNPAT		0		-56.258		0.285031
GNPTG		0		-85.3091		0.250479
GOLIM4		0		12.9828		0.297969
GOLM1		1		46.5717		0.0201963
GPCPD1		0		314.778		0.107211
GPD2		0		15.3505		0.300628
GPR137		0		-26.3257		0.312825
GPR155		0		-28.1721		0.105354
GPR162		-1		-16.6636		0.0463892
GPR27		1		5.3889		0.0296792
GPR34		1		11.0263		0.0856779
GPR35		0		-201.203		0.168344
GPR4	4.87503	1	0	149.5	-3493.8	0.0710552	0.321513
GPR84		1		12.2644		0.0519682
GPX3		1		31.5299		0.0460157
GPX4		0		22.4174		0.107284
GRAMD4		0		-306.093		0.130847
GRTP1		0		-13.4482		0.24786
GTF2E1		0		-34.1233		0.165094
GTF2H2		0		-12.5909		0.119904
GTF3C5		0		-34.2964		0.296404
GTPBP3		0		-48.0719		0.243876
GTPBP6		0		-56.278		0.305536
GTSE1		0		-26.1989		0.11854
GUK1		0		-256.542		0.118771
GYG2		0		-27.3542		0.239424
GYS1		1		262.217		0.0547461
GZMB		1	0	201.38	-1861.7	0.0841286	0.440172
H2AFV		0		-131.532		0.306209
H2AFX		-1		-82.1514		0.0900817
H2AFZ		-1		-113.901		0.0662692
H3F3B		0		-375.154		0.22795
HAL		0		9.3768		0.111022
HARS		0		-30.3287		0.288673
HASPIN		-1		-11.3063		0.0453513
HAUS5		0		-100.275		0.306303
HBA		0		-1322.75		0.171652
HBA1		0		-2551.73		0.174748
HBB		0		-1132.19		0.130412
HBM		0		-8.45097		0.130435
HCN2		-1		-33.3019		0.0401255
HDAC11		0		16.6856		0.215377
HDAC6		0		-81.3965		0.248163
HDAC7		0		-268.728		0.18502
HDAC9		0		-36.0355		0.1882
HDHD5		0		-35.7379		0.309665
HEBP1		0	0	-18.626	166860	0.224243	0.128572
HEMK1		-1		-69.6219		0.0880465
HEXA		0		-53.1329		0.142175
HGF		1		8.42745		0.0659218
HHLA2		0		-4.45974		0.239945
HIP1		0		32.5005		0.251317
HIPK3		0		191.088		0.131719
HIST1H2BD		0		-18.3265		0.297813
HIST3H2A		-1		-7.94122		0.0693283
HJURP		-1		-50.6776		0.0379984
HK2		0		72.9076		0.13532
HMG20B		0		-64.1015		0.171844
HMGA1		0		-174.644		0.214933
HMGB3		-1		-5.3043		0.0910531
HMOX1		0		31.2242		0.298851
HNMT		1		66.8302		0.00661963
HNRNPA1		0		-812.435		0.313095
HNRNPDL		0		-304.986		0.302763
HNRNPM		0		-499.611		0.102826
HOOK2		0	0	11.489	-493.01	0.14632	0.322772
HPCA		0		-3.46611		0.28724
HPGD		0		47.0356		0.130887
HPRT1		0		-62.9868		0.218624
HRH4		1	0	194.21	-1140.1	0.083039	0.457655
HSCB		0		-65.032		0.117245
HSD11B1		1		6.2834		0.00948349
HSD17B1		0		-1.64325		0.205087
HSD17B4		0		-72.0004		0.112767
HSPA8		-1		-3198.64		0.0420098
HSPH1		0		-211.685		0.191604
HTR7		0		1.38414		0.192227
HTRA2		-1		-78.1637		0.0863762
HYI		0		-23.2415		0.114564
IDH1		0		19.9872		0.257535
IDH3G		0		-75.4022		0.255759
IDI1		-1		-77.1877		0.0941858
IDS		0		27.3531		0.233155
IER2		0		-265.983		0.204245
IFIT2		0		-104.881		0.140047
IFIT3		0		-120.18		0.244506
IFIT5		0		-982.206		0.201861
IFITM2		0		-165.722		0.163227
IFITM5		0		-3.12007		0.153182
IFNGR1		1		265.704		0.088644
IFT172		0		-14.8675		0.292129
IGF2BP2		0		-2.21051		0.129925
IGF2BP3		-1		-135.994		0.00347469
IGF2R		1		172.149		0.0400987
IGFBP5		0		2.88059		0.15187
IL10RB		0		165.505		0.125151
IL12B		1		7.8859		0.0241879
IL13RA1		1		459.473		0.00667152
IL18RAP		1		27.3324		0.0477219
IL1B		0		211.42		0.2614
IL1R2		1		20.4161		0.0935507
IL1RAP		1		35.4133		0.0781969
IL1RN		0		246.447		0.102487
IL22RA2		0		3.85471		0.20595
IL23A		0		-41.9584		0.189779
IL2RA		1		88.9766		0.0412948
IL5RA		1		135.717		0.088792
IL7		0		-10.0072		0.160949
IL9R		0		-137.111		0.245987
ILKAP		0		-111.706		0.240317
INAFM2		1		36.8551		0.0505718
INCENP		0		-51.6482		0.28256
INF2		0		-264.887		0.177754
INTS7		0		-63.3475		0.170024
INTU		0		-2.03124		0.129274
IP6K2		0		-66.5972		0.112535
IQGAP3		-1		-20.4853		0.0575832
IQSEC2		1		15.3273		0.0829044
IRF3		0		-208.058		0.152293
IRF7		0		-398.566		0.234282
IRF9		0		-201.086		0.184693
IRS2		0		80.4545		0.179669
ISM2		0		1.11254		0.157155
ISY1		0		-67.1975		0.20237
ITFG2		0		-42.6672		0.250618
ITGA9		1		7.97821		0.0740714
ITGB3BP		0		-6.89411		0.285954
ITGB5		0		6.53936		0.229605
ITPA		0		-44.6674		0.141724
ITPKA		0		-1.20917		0.226854
ITSN1		0		23.8442		0.211173
JMJD6		0		-30.9412		0.276545
KAT2A		0		-103.176		0.118075
KCNAB2		0		128.543		0.168451
KCNC3		-1		-64.3582		0.0919257
KCNJ2		1		125.115		0.0352873
KCNK7		0		0.798837		0.112702
KCNS1		0		1.97358		0.187001
KDM4A		0	0	-28.646	412260	0.321251	0.196863
KHK		0		39.6541		0.10596
KIAA0513		1		344.875		0.00531351
KIAA0754		1		3.34504		0.0951659
KIAA1143		0	0	-61.783	7221.7	0.134664	0.144304
KIAA1147		1		160.834		0.0919665
KIAA1211L		0	0	-36.803	58113	0.29887	0.215362
KIAA1257		-1		-17.1346		0.0958285
KIAA1551		0		-1450.14		0.195033
KIF11		0		-48.9388		0.248573
KIF12		0		-3.08951		0.256495
KIF18B		-1		-42.4047		0.0421874
KIF2C		-1		-18.879		0.0903987
KIF4A		0	0	-68.616	16034	0.107496	0.164236
KIF5C		0		-3.17752		0.306434
KLF11	4.96687	-1	0	-257.05	31073	0.0795447	0.104437
KLF17	4.00676	0	0	-4.5047	54.704	0.283619	0.120121
KLF9		0		-5.54132		0.317048
KLHDC4		-1		-86.6179		0.0665357
KLHL25		-1		-7.7139		0.0306883
KLHL30		0	0	-0.50514	1169.4	0.3966	0.152926
KLHL8		0		134.513		0.212901
KMT5C		0		-25.1663		0.207438
KNTC1		0		-27.1471		0.135714
KPNA2		-1		-92.8481		0.0887789
KREMEN1		1		34.8018		0.0158692
KRR1		0		-24.3046		0.300225
KRT17		1	0	18.872	-50.326	0.0985697	0.223631
KRT42		-1		-3.02459		0.0548469
KRT5		0	0	34.388	-97.539	0.102739	0.166663
KRTCAP3		0		-3.83679		0.116146
KYNU		0		-64.991		0.189649
LAMA5		1		3.09899		0.0660716
LAMTOR1		0		66.7435		0.138011
LAMTOR2		0		-47.0258		0.102562
LAP3		0		-158.005		0.161958
LAPTM4B		1		13.1242		0.0195067
LARGE1		0		6.31036		0.126239
LEKR1		-1		-12.6493		0.0956869
LGALS4		-1		-89.534		0.0832279
LIFR		0	0	-2.5736	22.395	0.237045	0.48073
LILRA4		0		-6.23063		0.139896
LINGO3		0		-1.19544		0.164986
LIPA		1		218.577		0.0317376
LIPC		0		-0.826711		0.265147
LLPH		0		-34.242		0.143559
LNX1		0		4.57722		0.127323
LOC100138951		0		27.8114		0.163084
LOC100139881		0	0	161.88	-441.15	0.110256	0.238648
LOC100141036		1		5.1636		0.00992371
LOC100141064		1		3.51062		0.0414711
LOC100294792		0		-9.11282		0.141413
LOC100295130		1		13.1411		0.0373763
LOC100295712		-1		-30.8486		0.0763758
LOC100295883		1		112.278		0.0162619
LOC100296952		0		-15.7597		0.249646
LOC100297044		1	0	1477.8	-9550.7	0.0814453	0.459289
LOC100297676		0		-150.222		0.202356
LOC100298331		1		7.78225		0.0948592
LOC100300760		-1		-94.5008		0.0939222
LOC100336669		-1		-98.1339		0.0487234
LOC100847159		-1		-370.347		0.0735068
LOC100847171		1		47.7431		0.00261877
LOC100847453		1		5.12951		0.0021792
LOC100847469		-1		-7.37578		0.0162408
LOC100847700		-1		-17.6236		0.0220206
LOC100847759		-1		-103.081		0.0334113
LOC100847773		0		-13.9121		0.131949
LOC100847835		1		48.7424		0.016423
LOC100848006	4.78713	1	0	482.29	-6050.9	0.066696	0.382365
LOC100848017		0		-2.53012		0.127868
LOC100848320		0		-0.711574		0.130651
LOC100848353		-1		-17.0983		0.0406644
LOC100848357		0		-13.4172		0.208943
LOC100848368		0		54.0536		0.105461
LOC100848419		0		-271.727		0.103199
LOC100848517		-1		-135.184		0.0667247
LOC101901983		0		-26.8676		0.153834
LOC101902043		1		66.8546		0.0670705
LOC101902172		-1		-21.6185		0.0868642
LOC101902346		0		-22.0014		0.238851
LOC101902681		0		-1.73282		0.298686
LOC101902869		1		4.27895		0.0210458
LOC101902998		-1		-1.58487		0.0925051
LOC101903098		0	0	-4.6388	4019.2	0.12869	0.181989
LOC101903193		1		0.949341		0.0160198
LOC101903281		0		-1.01865		0.104786
LOC101903290		1		8.95578		0.0978377
LOC101903340		1		51.0012		0.0973844
LOC101903402		0		-4.80959		0.238087
LOC101903526		1	0	11.13	-547.75	0.0972422	0.294356
LOC101903832		1		160.482		0.00711218
LOC101903877		0		-6.56042		0.30718
LOC101903913		-1		-24.7711		0.0836494
LOC101904166		1		8.56858		0.0889781
LOC101904227		0		-2.76331		0.264515
LOC101904290		1		13.9932		0.0192436
LOC101904442		0		-1.42263		0.147879
LOC101904825		0		-9.73681		0.181742
LOC101905162		0		36.8309		0.13687
LOC101905179		0		-15.3249		0.151971
LOC101905203		0		-47.7854		0.140789
LOC101905222		0		-15.8898		0.296481
LOC101905239		0		8.84639		0.144488
LOC101905303		0		-14.6351		0.147975
LOC101905776	4.00812	0	0	0.69562	195.36	0.489188	0.150481
LOC101906195		0		-8.68524		0.317925
LOC101906226		0		5.48249		0.123899
LOC101906317		1		184.655		0.0530089
LOC101906347		0		-5.78318		0.226796
LOC101906463		1		125.008		0.0774259
LOC101906603		1		46.8557		0.00969599
LOC101906756		0		43.2707		0.211739
LOC101906837		0		-9.41404		0.276951
LOC101906914		0		-6.31229		0.133324
LOC101907294		-1		-0.739294		0.0580993
LOC101907518		0		-1.42397		0.112562
LOC101907697		0		-5.06559		0.132489
LOC101907799		0		-170.619		0.222016
LOC101907853		-1		-2.44385		0.0526876
LOC101908014		0		-4.17957		0.300273
LOC101908075		0	0	-0.47907	451.23	0.383371	0.139334
LOC101908144		1		311.132		0.0227325
LOC101908182		-1		-14.142		0.0934989
LOC101908759		-1		-6.65781		0.0494299
LOC104968411		0		9.55553		0.266478
LOC104968946		0		3.51696		0.101663
LOC104969028		0		-6.82358		0.22186
LOC104969351		0		-35.3201		0.224503
LOC104969384		0		0.743659		0.163387
LOC104969589	4.02066	0	0	-0.16382	15.706	0.460323	0.480846
LOC104969596		1		67.0926		0.0931243
LOC104969670		0		3.60818		0.149081
LOC104969735		1		2.00399		0.0927659
LOC104970598		-1		-86.0862		0.0528824
LOC104970830		0		142.54		0.147919
LOC104971122		1		5.04611		0.037592
LOC104971238		0		-2.42023		0.16691
LOC104971266		0		-18.3902		0.21427
LOC104971307		0	0	-3.5614	888.42	0.277119	0.225896
LOC104971364		1		10.6536		0.0152464
LOC104971390		1		61.9452		0.0207119
LOC104971647		-1		-4.07365		0.0702844
LOC104971926		0		-2.09209		0.194233
LOC104972128		0		7.11034		0.274234
LOC104972402		0		-0.547234		0.197405
LOC104972780		0		-16.2083		0.13381
LOC104973105		0		6.99475		0.289922
LOC104973139		0		-8.90112		0.109305
LOC104973209		0		-25.8344		0.183748
LOC104973218		1		9.73574		0.0285959
LOC104973427		0		-103.684		0.11772
LOC104973517		-1		-36.9055		0.0748978
LOC104973526		1		17.5155		0.0256162
LOC104973781		1		13.4699		0.0626779
LOC104973829		1		11.9371		0.0105103
LOC104974348		0		-118.227		0.132951
LOC104974542		-1		-30.0132		0.0177183
LOC104974562		1		2.90473		0.00635768
LOC104975162		0		0.922053		0.265033
LOC104975366		1		2.51331		0.0504119
LOC104975377		1		3.63174		0.00822356
LOC104975977		-1		-12.1585		0.0505121
LOC104976076		1		93.7334		0.0199121
LOC107131489		0		-8.473		0.161469
LOC107131510		-1		-3.38353		0.0258399
LOC107131573		0		-5.97783		0.14907
LOC107131579		0		2.26289		0.262079
LOC107131623		0		-1.74565		0.132878
LOC107131699		0		-11.2991		0.307146
LOC107131941		0		4.16683		0.111358
LOC107132045		0		-33.3021		0.319766
LOC107132224		1		3.08194		0.0343049
LOC107132262		1		5.70399		0.000635281
LOC107132458		0		17.5409		0.103009
LOC107132508		1		7.22254		0.0274923
LOC107132719		0		2.41056		0.160517
LOC107132767		0		-0.623661		0.258941
LOC107132901		1		2.38124		0.0107283
LOC107132917		1		4.18513		0.0267463
LOC107132924		0		-9.26825		0.209753
LOC107132938		0		147.395		0.131899
LOC107132982		0		-4.15991		0.141217
LOC107132994		0		2.06951		0.182032
LOC107133088		1		3.09438		0.0287057
LOC107133095		0		-3.52355		0.303698
LOC107133158		0		6.70978		0.125655
LOC107133180		1		7.46328		0.0141384
LOC112441457		0		-11.7603		0.136406
LOC112441482		-1		-6887.33		0.0644109
LOC112441494		0		22.6014		0.211235
LOC112441507		0		-69.8659		0.216548
LOC112441602		-1		-14.0367		0.0262558
LOC112441655		0		-17.5625		0.2352
LOC112441663		1		50.1733		0.00712293
LOC112441665		1		3.29447		0.0117104
LOC112441682		-1		-10.0238		0.0529475
LOC112441825		1		14.5053		0.0877201
LOC112441944		-1		-3.47942		0.0453188
LOC112442046		0		-2.97034		0.226905
LOC112442095		-1		-1.53102		0.0524542
LOC112442141		0		-1.79421		0.227954
LOC112442205		0		-7.57309		0.173198
LOC112442226		-1		-158.592		0.0766602
LOC112442264		0		1.88065		0.186576
LOC112442269		-1		-95.8696		0.00991132
LOC112442271		1		2.83903		0.0488407
LOC112442309		0		2.27653		0.195518
LOC112442322		0		-1.37096		0.202696
LOC112442323		-1		-400.064		0.0966501
LOC112442336		1		17.6808		0.0455226
LOC112442386		0		-3.09218		0.224419
LOC112442387		-1		-6.69504		0.0160418
LOC112442425		-1		-3.60047		0.0765159
LOC112442436		0	0	0.67916	-26.933	0.214182	0.390144
LOC112442483		-1		-1.97199		0.0770231
LOC112442484		0		-3.83438		0.228982
LOC112442485		-1		-3.31651		0.0298288
LOC112442619		0		-3.70963		0.153952
LOC112442623		0	0	-0.99544	50.889	0.263851	0.411731
LOC112442696		0		1.83343		0.143337
LOC112442703	5.01053	0	0	6.6541	78034	0.323846	0.146014
LOC112442713	5.00699	0	0	2.6281	10813	0.279263	0.133715
LOC112442719		0		-90.1044		0.17648
LOC112442735		1		17.9611		0.0522072
LOC112442737		1		21.8588		0.0801487
LOC112442786		0		-1.95979		0.206485
LOC112442805		0		-3.91673		0.127604
LOC112442839		0		-2.04297		0.110959
LOC112442999		0		0.597839		0.321654
LOC112443007		0		-5.46012		0.238864
LOC112443141		0		3.82669		0.218486
LOC112443194		0		0.602365		0.279249
LOC112443219		0		36.634		0.185824
LOC112443414		0		-1.15727		0.265994
LOC112443469		0	0	52.64	-15235	0.230527	0.138657
LOC112443486		1		2.86665		0.0678705
LOC112443491		1		17.622		0.0206051
LOC112443735		1		94.5539		0.0323417
LOC112444252		-1		-1.44429		0.0468663
LOC112444285		0		-3.84373		0.13574
LOC112444352		-1		-3.7421		0.0135398
LOC112444382		0		-2.77057		0.244633
LOC112444391		0		-1.80242		0.123773
LOC112444485		1		54.1658		0.0304993
LOC112444488		1		52.0068		0.0148918
LOC112444877		0	0	-1.4849	736.21	0.249	0.170846
LOC112444889		0		-19.1803		0.173491
LOC112444891		0		-3.40548		0.146845
LOC112444924		1		22.2941		0.0299478
LOC112444959		-1		-3.82092		0.0567706
LOC112444967		0		-2.69835		0.228021
LOC112444970		-1		-9.83754		0.0351115
LOC112445076		0		12.8426		0.290046
LOC112445089		1	0	92.331	-4352.8	0.0808442	0.252667
LOC112445189		0		-3.77084		0.177172
LOC112445265		0		-15.1617		0.304742
LOC112445941		1		4.44572		0.0363101
LOC112445943		-1		-43.5107		0.0687697
LOC112445946		1		1.91818		0.0372729
LOC112446028	4.01101	0	0	-20.999	218.88	0.227431	0.479868
LOC112446104		0		-3.40718		0.145237
LOC112446107		-1		-1.422		0.0163667
LOC112446357		0		3.93583		0.23727
LOC112446365		-1		-27.9699		0.0309749
LOC112446404		1		2.79709		0.0513219
LOC112446426		1		27.5126		0.0236725
LOC112446427		0		-63.9981		0.20444
LOC112446452		0		-1.72707		0.108252
LOC112446470		0		-9.03989		0.247436
LOC112446475		0		484.948		0.136113
LOC112446759		0		-46.5746		0.26536
LOC112446780		0	0	-2.204	724.29	0.282772	0.17729
LOC112446796		0		-41.6717		0.118176
LOC112446882		-1		-3.56077		0.0706352
LOC112447043		1		3.43892		0.0546404
LOC112447080		0		3.40695		0.126172
LOC112447104		1		2.72894		0.0805677
LOC112447135		0		1.34832		0.288901
LOC112447217		0		-161.191		0.312154
LOC112447295		0		-394.594		0.307109
LOC112447308		0		-5.67354		0.157081
LOC112447320		0		4.28088		0.118784
LOC112447323		1		7.08663		0.0824951
LOC112447330		0		-36.6472		0.316822
LOC112447359		-1		-52.6182		0.0191317
LOC112447372		-1		-45.7579		0.0856624
LOC112447385		0		1.78294		0.137843
LOC112447599		0		-2.44275		0.213388
LOC112447626		-1		-9.4751		0.0638409
LOC112447854		0		0.919769		0.229866
LOC112448005		0		5.26511		0.302289
LOC112448092		1		1.26167		0.0291439
LOC112448165		0		-6.96446		0.252857
LOC112448166		0		-2.53251		0.109928
LOC112448168		-1		-2.32095		0.0657354
LOC112448488		0		-2.22653		0.251614
LOC112448536		1		11.6365		0.0737692
LOC112448582		0		-31.9173		0.241262
LOC112448734		-1		-20.9509		0.0128494
LOC112448767		0		21.7138		0.225479
LOC112448847		1		1.80976		0.0529531
LOC112448863		0		-93.5135		0.172303
LOC112448923		-1		-5.06077		0.0330732
LOC112449172		-1		-2.42481		0.0186747
LOC112449275		0		25.5977		0.228607
LOC112449300		1		73.9891		0.0285056
LOC112449342		1		1.59968		0.0314791
LOC112449348		0	0	-4.7962	5784.4	0.412857	0.138306
LOC112449363		-1		-3.7549		0.0788246
LOC112449403		-1		-7.60052		0.00462076
LOC112449404		0		-1.93482		0.101966
LOC112449405		0		-13.8782		0.198709
LOC112449452		0		-8.56796		0.112473
LOC112449457		-1		-1.72937		0.0288534
LOC112449511		0	0	3.3472	-206.31	0.120529	0.268909
LOC112449549		0		1.04071		0.138308
LOC112449553		0		-5.06684		0.170871
LOC112449608		0		47.8606		0.144373
LOC407171		1		515.414		0.0583492
LOC504861		1		26.4412		0.0115462
LOC505972		1		10.1536		0.021625
LOC507247		1		214.406		0.0614339
LOC507787		0		-10.9287		0.181023
LOC509118		-1		-3.92126		0.0282692
LOC509881		0		8.20065		0.236899
LOC510193		-1		-34.1114		0.00868168
LOC510520		1		420.3		0.0667876
LOC511531		0		-141.394		0.279376
LOC512440		0		-17.5112		0.280443
LOC512486		-1		-571.018		0.0559415
LOC513508		0		-80.9068		0.228338
LOC513659		0		-73.5653		0.201715
LOC514978		0	0	-60.992	1967.9	0.1287	0.375354
LOC515150		1		41.5245		0.0789396
LOC518080		0		15.7181		0.12021
LOC526769		1	0	74.25	-2556.9	0.0778894	0.262522
LOC529196		1		462.176		0.0131699
LOC530653		0		-0.778536		0.296565
LOC530973		0		-20.5217		0.313902
LOC534181		0		-8.17133		0.14938
LOC614376		1		2.87125		0.0572516
LOC616281		-1		-22.2484		0.0924897
LOC616364		1		35.0909		0.0802901
LOC616971		0		-1.21732		0.149581
LOC617503		0		5.60669		0.107885
LOC617785		0		57.1155		0.253522
LOC617905		0		5.20263		0.206053
LOC618409		0		-396.625		0.189593
LOC619159		1		171.917		0.0607521
LOC781663		0		2.32195		0.166569
LOC781710		0		-59.5009		0.295435
LOC781741		-1		-4.98974		0.0786545
LOC782101		0		-17.113		0.298814
LOC782601		-1		-6.17062		0.0577846
LOC783604		-1		-1579.48		0.0990165
LOC783920		0		-855.681		0.233955
LOC784251		0		-10.0687		0.234372
LOC785761		0		-14.7632		0.128823
LOC785873		0		-181.326		0.191529
LOC786353		0		-1.16602		0.225832
LOC786372		-1		-256.349		0.0219248
LOC786417		0		11.5527		0.215325
LOC787210		0		-1.1108		0.222475
LOC787269		0		-18.8448		0.105963
LOC787554		0		45.7106		0.29261
LOC788205		-1		-1.76535		0.00889844
LOC788334		0		-660.791		0.234464
LOC788565		1	0	109.94	-1487.4	0.0946996	0.432599
LOC788602	4.96357	0	0	-0.71022	1045.9	0.436191	0.157366
LOC789738		-1		-3.9806		0.0903652
LONRF3		1		85.6711		0.0635315
LPIN1		1		25.7675		0.058958
LPL		1		101.572		0.000107205
LPXN		0		-78.1513		0.284275
LRCH4		0		-212.122		0.17413
LRIF1		0		-74.0958		0.114224
LRMDA		0		5.27707		0.218701
LRP1		1		764.89		0.0555246
LRP12		1		30.7853		0.0209406
LRP6		0		6.95612		0.256958
LRRC40		0		-22.5217		0.294832
LRRC8D		0		125.393		0.299029
LRWD1		-1		-65.9709		0.052169
LSM6		0		-33.3921		0.132208
LSS		-1		-33.8301		0.048266
LTA4H		0		42.8572		0.275604
LTBR		0		34.962		0.143405
LUZP1		0		-8.85124		0.146821
LY6E		0		-832.92		0.134573
LY6H		-1		-1.58599		0.0348723
LY6L		-1		-16.584		0.058347
LYPD3		0	0	-2.9994	47923	0.338086	0.120126
LYPD6		1	0	35.858	-763.53	0.0958901	0.358882
LYZ		0	0	1924.6	3586200	0.223219	0.356066
LZTFL1		0		-16.786		0.101868
MAFK		0		-32.1544		0.265795
MAMDC4		-1		-11.1955		0.0762987
MAN1B1		0		-126.152		0.311108
MAOA		1		77.0513		0.0054866
MAP1B		1		3.02872		0.0832884
MAP2K6		0		-9.83982		0.277871
MAP3K10		0		-22.5638		0.319018
MAP4K1		0		-226.977		0.212471
MAP4K4		0		237.083		0.299185
MAPK13		1		15.0162		0.0167284
MAPK6		0		44.5116		0.278009
MAPK8IP2		-1		-41.8809		0.0130633
MBNL2		0		37.1327		0.18622
MBOAT1		0		51.1104		0.320928
MBP		1		119.111		0.0458345
MCF2L2		0		-293.859		0.303037
MCM2		0		-138.279		0.110599
MCM3		0		-161.028		0.134659
MCM3AP		0		-168.487		0.288431
MCM4		0		-140.906		0.100343
MCM5		0		-118.368		0.15042
MCRIP1		0		-147.976		0.1597
MED17		0		-34.625		0.251299
MED20		-1		-27.186		0.0555091
MED21		0		-36.415		0.120927
MED25		0		-193.863		0.228949
MED28		0		-17.9884		0.261828
MED31		0		-36.144		0.119957
MEF2A		0		73.1729		0.236257
MEFV		0		18.5558		0.303075
MERTK		1		11.8782		0.0719123
METAP2		0		-85.6087		0.210575
METTL1		0		-18.4856		0.112437
METTL13		0		-18.0471		0.286988
METTL22		0		-59.7987		0.119067
METTL3		-1		-98.0475		0.0456827
METTL8		0	1	-25.602	11665	0.128053	0.0937838
MFSD8		0		-21.4572		0.164078
MGAM		1		67.7675		0.000517718
MGAT3	4.8096	1	0	17.14	-291.85	0.0554557	0.313948
MGAT5		1		271.972		0.0494118
MGC137030		-1		-7.485		0.0699827
MGC137036		0		1.54201		0.143036
MGRN1		0		-175.196		0.235077
MIB2		0		-75.1955		0.254846
MIER2		0		-36.7202		0.219318
MIF		0		-42.7797		0.176917
MIIP		0		-115.024		0.184725
MIS18A		-1		-13.425		0.0675784
MITD1		-1		-57.1993		0.0247755
MITF		1		72.3011		0.0436296
MIXL1		0		1.03753		0.27225
MLEC		1		234.74		0.0799202
MMAB		0		-12.1357		0.101556
MMADHC		0		-37.5353		0.320581
MMP9		0		14.4031		0.232525
MNAT1		0		-11.9772		0.218649
MOB2		0		-84.66		0.255792
MORC3		0		-156.311		0.288595
MOV10		0		-416.282		0.234215
MPG		0		-30.7141		0.232784
MPHOSPH10		0	0	-70.601	13463	0.132633	0.132492
MPLKIP		0		-25.0544		0.261808
MPND		0		-19.6459		0.317802
MRO		0		-4.57404		0.296798
MRPL1		0		-16.7847		0.153593
MRPL10		0		-14.1771		0.188305
MRPL14		0		-31.9592		0.215728
MRPL21		-1		-43.9134		0.0783197
MRPL47		0		-47.5457		0.105529
MRPL55		0		-51.1786		0.110636
MRPL57		-1		-5.31103		0.0721294
MRPL58		0		-35.1035		0.198135
MRPS17		-1		-16.0722		0.0306167
MRPS9		0		-36.8364		0.207373
MS4A2		0		26.3706		0.131524
MSH2		0		-64.6347		0.23297
MSMO1		0		-80.2113		0.176158
MTA1		0		-301.567		0.138046
MTERF2		-1		-25.519		0.0741165
MTX1		0		-20.9849		0.100867
MUS81		0		-34.9435		0.115806
MUTYH		-1		-52.2533		0.0155994
MYADM		1		726.803		0.0965116
MYC		-1		-308.447		0.0858
MYH7		1		29.1742		0.0283321
MYO16		0		1.26033		0.180943
MYO1G		0		-382.102		0.218805
MYOF		0		48.4867		0.229107
MYORG		0		17.2075		0.126559
MYOZ1	5.01376	0	0	-0.35394	11845	0.388336	0.277976
MYRF		1		20.2379		0.00140419
N6AMT1		0		-4.74626		0.205224
NACC2		1		52.453		0.0653732
NAF1		0		-66.3272		0.307418
NAIP		1		480.402		0.0724889
NAMPT		0		-77.312		0.279699
NANOS1		-1		-8.54079		0.0721129
NANS		0		-21.7078		0.306669
NAP1L4		0		-202.462		0.124773
NAPB		-1		-101.64		0.0721898
NAPSA		0		-289.494		0.176659
NARFL		0		-39.3414		0.264434
NASP		0		-119.817		0.137444
NBN		0		-48.1206		0.317275
NCAPG2		-1		-51.798		0.0932566
NCAPH2		0		-103.623		0.117404
NCOA4		0		153.068		0.129004
NCOA5		0		-71.2412		0.264646
NDC80		-1		-29.3739		0.0980341
NDE1		0		-57.8145		0.318224
NDOR1		-1		-363.853		0.0445209
NDUFA10		0		-84.309		0.118412
NDUFAF3		-1		-53.3877		0.0900977
NDUFS3		0		-46.2827		0.145999
NDUFS6		-1		-61.5207		0.0899216
NECTIN2		0		19.8887		0.173891
NEDD8		0		-96.8371		0.11939
NEK2		0		-16.9035		0.10931
NELFA		0		-151.263		0.211514
NEMP2		0		-97.7009		0.13756
NEURL4		0		-168.753		0.159939
NF1		0		45.2873		0.302827
NF2		0		-34.6544		0.273349
NFAM1		1		167.094		0.0473933
NFATC2IP		0		-58.9853		0.281798
NFIA		1		4.082		0.0541104
NFIC		0		69.4462		0.31905
NFKBID		0		-44.9064		0.14546
NFYC		0		-65.6453		0.228543
NICN1		-1		-167.386		0.0882339
NID1		0	0	-1.7326	2142.2	0.352699	0.110279
NIPA2		0		-56.2146		0.286992
NIT1		0		-8.49055		0.245972
NLE1		-1		-19.0452		0.0971827
NLGN3		-1		-13.9874		0.0303651
NLRC4		0		28.2431		0.186584
NLRC5		0		-424.019		0.216879
NLRP1		0		117.607		0.257302
NLRP3		0		22.7133		0.296953
NME2		0		-120.504		0.107033
NME8		0		2.28821		0.212187
NMI		-1		-285.724		0.0427318
NOCT		0		-5.74422		0.189748
NOD2		0		23.884		0.211224
NOL6		0		-43.0205		0.210736
NOP14		0		-133.325		0.225304
NOP56		-1		-176.578		0.0723565
NOP9		0		-37.4534		0.128362
NOS1AP		1		25.0933		0.0533485
NOSIP		0		-90.1502		0.268228
NOTCH3		0		-26.5625		0.252217
NOXA1		0		-38.6862		0.219307
NRADD		0		765.994		0.163594
NRG1		0		18.113		0.175044
NRP1		1		150.452		0.00277796
NRP2	3.99753	0	0	-101.58	1085.4	0.235287	0.169261
NSD2		0		-161.495		0.103607
NSDHL		0		-49.0494		0.107314
NSUN3		0		-23.123		0.150913
NSUN5		0		-18.1983		0.17098
NT5C3A		0		-95.3296		0.111319
NTHL1		0		-48.7269		0.297457
NUBP2		0		-174.133		0.20014
NUDT1		-1		-51.0721		0.0608848
NUDT12		0		-24.1303		0.266637
NUDT17		-1		-39.7476		0.0635864
NUDT3		0		195.459		0.280279
NUDT8		0		-37.2357		0.18641
NUGGC		-1		-60.8375		0.0841418
NUMB		0		76.8866		0.146784
NUP133		0		-41.4222		0.17023
NUP85		0		-72.6072		0.12783
NUP88		0		-64.5732		0.23436
NUTF2		-1		-102.093		0.0684173
NXT1		0		-19.9664		0.120965
NXT2		0		-25.9675		0.131563
ODR4		0		-20.8111		0.127003
OGFOD1		0		-32.4906		0.27225
OGFOD2		0		-55.238		0.145738
OGFRL1		0		85.3746		0.286872
OGN		0		-37.8094		0.16056
OLFM4		1		8.10189		0.080939
OLR1		1		75.3213		0.000423493
OPHN1		0		3.86796		0.17168
OR52B2		1		3.92229		0.00361511
ORC1		0		-26.7535		0.273732
ORC6		0		-25.8124		0.196808
OSBPL3		0	0	3.111	81643	0.430081	0.150435
OSGEP		-1		-61.4787		0.0152429
OSTM1		0		37.0487		0.2736
OTUB1		0		-175.282		0.272345
OTUD4		0		-125.637		0.282916
OTX1		0		-0.764088		0.144443
P3H1		0		-75.849		0.207768
P4HA2		1		6.07229		0.0387832
PABPC4		0		-86.6501		0.228738
PABPN1		-1		-390.89		0.0908597
PADI3		1		18.2236		0.0918694
PADI4		1		170.005		0.0759528
PALM3		0		-14.1564		0.229091
PAM		0		72.2204		0.288119
PAN2		0		-83.8647		0.250345
PAOX		0		-214.933		0.105726
PAPD4		0		-81.64		0.201961
PAPD7		-1		-125.999		0.0606462
PAPSS2		0		162.266		0.110412
PARP10		0		-571.961		0.179279
PARP12		0		-752.99		0.161416
PARP8		0		56.4813		0.306017
PARVG		0		-124.344		0.298148
PASK		0		-41.5149		0.245925
PAX8		0		7.204		0.233403
PAXBP1		0		-194.644		0.250718
PAXIP1		0		-30.8607		0.165998
PCED1A		0		-34.921		0.134773
PCED1B		0		-23.3586		0.198405
PCGF3		0		-41.6156		0.167492
PCGF5		0		-231.533		0.110731
PCID2		0		-41.357		0.271856
PCK2		1		15.6841		0.0324969
PCLAF		0		-54.9331		0.108952
PCYT2		0		-17.3934		0.156043
PDCD6		0		-83.715		0.141366
PDCD7		0		-34.7358		0.161226
PDE12		0		-47.6042		0.222656
PDE6D		0		-21.0927		0.295577
PDE7A		0		-98.1126		0.249747
PDE7B		1		7.71741		0.020661
PDK4		0		-123.05		0.290016
PDXK		1		137.615		0.0771657
PDZD2		0		-3.21685		0.25756
PDZD3		1		20.9644		0.0971668
PELI2		1		26.3825		0.0633643
PET117		-1		-75.1452		0.049155
PEX10		0		-72.9161		0.135898
PEX11B		0		-40.7248		0.267086
PEX16		0		-42.8973		0.185158
PEX2		0		-27.0265		0.199332
PFKFB4		0		71.0431		0.204245
PFN2		0		-7.64272		0.298914
PGA5		1		59.0805		0.0609816
PGAP3		0		-93.0202		0.150867
PGM2		0		93.2986		0.11086
PHF19		0		-152.461		0.127081
PICALM		0		324.792		0.123406
PIGM		0		-32.6557		0.261377
PIGV		0		13.8387		0.308526
PIK3AP1		-1		-374.817		0.0830441
PILRA		1		341.616		0.0439793
PIM3		0		-69.5201		0.242835
PIMREG		0		-1.32714		0.228053
PIP4K2C		0		-90.4091		0.303652
PIP5K1C		0		27.4727		0.267562
PKD2L1		0	0	6.5714	-452.28	0.122396	0.28286
PKLR		0		-7.33985		0.21611
PKP1		1	0	14.699	-42.347	0.0965303	0.208655
PLA2G4F		1		6.17285		0.00110716
PLAC8		0		-1303.58		0.165307
PLB1		0		100.905		0.268061
PLBD1		1		222.139		0.0285904
PLBD2		0		205.342		0.123484
PLCB1		1		1.81684		0.0185706
PLCD1		0		13.4373		0.206449
PLCD4		-1		-90.3229		0.0243531
PLEKHG2		0		-58.8578		0.290434
PLEKHG3		1		93.7569		0.0974505
PLEKHJ1		-1		-160.356		0.0860633
PLIN2		0		-90.3284		0.220464
PLPP6		0		1.66241		0.106252
PLRG1		0		-56.6916		0.292604
PLSCR2		0		-122.318		0.224136
PLXDC2		1		51.8631		0.0873087
PLXNA1		0		13.59		0.196253
PMAIP1		-1		-50.2705		0.0187731
PMEPA1		0		-211.869		0.222801
PNKP		0		-106.65		0.254015
PNPT1		0		-176.767		0.213109
PODXL		0		-1.97905		0.231042
POFUT2		0		-50.9208		0.311956
POLA2		0		-19.7812		0.243936
POLD1		-1		-92.455		0.067509
POLE		0		-44.8219		0.251088
POLR2C		0		-80.7359		0.218942
POLR2H		0		-67.7444		0.144254
POLR3D		0		-22.5604		0.237501
POLR3G		-1		-8.95059		0.0699312
POLR3H		0		-7.10471		0.186137
POLR3K		0		-12.255		0.261453
POMT1		0		-54.9246		0.11442
POP1		0		-16.7622		0.157455
POP4		0		-17.6505		0.304016
POP5		0		-9.58665		0.311059
POR		0		52.2489		0.254523
PPARA		0		34.0396		0.207874
PPCDC		0		-15.9409		0.133994
PPHLN1		0		-19.067		0.299438
PPIA		-1		-624.01		0.0903462
PPP1CA		0		-212.338		0.186343
PPP1R11		0		-50.9324		0.305855
PPP1R3B		1		162.105		0.0310464
PPP1R7		-1		-46.7362		0.0487556
PPP2R3B		0		-17.1727		0.113178
PPP2R3C		-1		-34.9165		0.0754976
PPP2R5B		0		-18.3402		0.29588
PPP5C		-1		-94.9008		0.0994885
PRAF2		0	0	-6.124	14213	0.222638	0.162601
PRC1		-1		-53.1595		0.0312859
PRDM15		0		-15.6885		0.307871
PRDM16		0		-22.6948		0.254701
PRKCG		0		37.0002		0.132242
PRKCI		0		-13.3765		0.201822
PRKRIP1		0		-58.8717		0.124545
PRMT7		0		-53.0903		0.154659
PRODH		0	0	9.5868	338170	0.458193	0.13032
PRORSD1		0		-11.8537		0.106019
PROX2		0		-0.803687		0.152517
PRPF40B		0		-27.5081		0.279594
PRPF4B		0		-425.045		0.136325
PRPF6		0		-115.681		0.287784
PRPS2		0		-25.4918		0.165698
PRR11		0		-11.4945		0.207675
PRR33		0		-32.9554		0.262638
PRR5L		0		77.5887		0.123265
PSMA2		0		-93.532		0.105757
PSMA4		0		-53.7962		0.303654
PSMB8		0		-292.224		0.26376
PSMB9		-1		-219.409		0.031872
PSMC3		-1		-101.674		0.0932423
PSMC4		0		-66.7506		0.165453
PSMC6		0		-41.3672		0.273182
PSME1		0		-363.293		0.263514
PSME2		-1		-174.107		0.0535032
PSMG3		-1		-21.0628		0.037612
PSMG4		0		-93.2083		0.113392
PSPN		0		-0.758457		0.13325
PSRC1		0		-1.73247		0.318955
PTGDR2		0		51.835		0.24959
PTGER2		1		11.3359		0.0246174
PTK2		0		-64.7858		0.165873
PTMS		0		-214.136		0.226211
PTOV1		-1		-59.1192		0.0475793
PTPN18		0		-140.438		0.155862
PTPRCAP		0		-340.306		0.122065
PTPRE		0		143.692		0.320864
PTTG1		0		-21.5673		0.116957
PTX3		0		10.4052		0.155755
PUS1		-1		-73.9396		0.0663358
PUS3		0		-32.9802		0.218413
PWWP2B-2		0		8.22246		0.250608
PXMP2		0		-66.7313		0.152887
PXMP4		-1		-130.203		0.0499264
PYM1		-1		-17.4475		0.0821445
QRICH2		1		3.89288		0.0988911
QRSL1		0		-51.8071		0.215734
QTRT2		0		-18.083		0.170047
RAB11FIP1		1		140.358		0.049526
RAB31		1		325.552		0.0291691
RAB33A		0		-5.70375		0.183296
RAB33B		0		-23.7761		0.227881
RAB39A		-1		-38.3113		0.079317
RAB43		0		74.8695		0.292665
RAB44		1	0	79.514	-166.31	0.0748874	0.21412
RAB7B		0		14.6241		0.175079
RABEP2		0		-84.4565		0.21629
RABGGTB		-1		-54.2159		0.0370494
RABL3		0	0	-16.844	33999	0.192642	0.223233
RAC3		0		-16.105		0.2347
RAD51		0		-14.0707		0.30274
RAD51AP1		0		-26.9119		0.109187
RAD51C		0		-27.2503		0.161956
RALY		0		-204.964		0.211033
RANBP10		0		-54.8266		0.160613
RANGAP1		-1		-238.19		0.0385181
RARS		-1		-86.6232		0.099253
RASGRP2		-1		-1223.81		0.0708279
RASGRP4		0		115.712		0.315138
RASSF7		0		-8.00241		0.298194
RAVER1		-1		-105.052		0.0973827
RAVER2		0		3.26984		0.276618
RBBP6		0		-230.719		0.191228
RBBP7		0		-124.94		0.140123
RBM10		0		-289.2		0.165165
RBM26		0		-126.138		0.177063
RBM28		-1		-39.6645		0.0766816
RBM34		-1		-26.6493		0.0999706
RBM39		-1		-611.038		0.094605
RBM4		0		-418.596		0.131532
RBM43		-1		-277.47		0.0351222
RBM47		1		107.276		0.0508917
RBM7		0		-29.0875		0.259262
RBPJ		0		145.325		0.16573
RBPMS2		0		4.99542		0.172539
RCN2		0		-36.3725		0.249604
RD3		1		41.0947		0.0380847
RDH13		0		138.47		0.292485
RDH5		0		-41.3176		0.223941
RDX		0		-49.6428		0.275663
RECQL4		-1		-18.5886		0.0641737
REEP1		0		-7.81408		0.115011
REEP4		-1		-34.4708		0.0668369
RELB		0		-78.5868		0.321871
RENBP		0		-80.9191		0.142922
REX1BD		0		-42.8298		0.243685
REXO1		0		-98.4059		0.311728
RFC4		-1		-24.0907		0.0799775
RFNG		0		-68.359		0.320493
RFXANK		0		-92.9401		0.16126
RGCC		0		-26.2834		0.307342
RGS1		0		-18.5202		0.232808
RGS2		0	0	-359.12	33022	0.134434	0.209034
RHBDD2		0		65.8385		0.220995
RHOQ		0		57.7055		0.136649
RING1		0		-79.4233		0.228531
RIOK1		0		-71.0524		0.311152
RIPK3		-1		-200.227		0.0703107
RMI2		0		-12.8422		0.138871
RNASEH2A		0		-173.86		0.146567
RNASEH2C		0		-18.401		0.29192
RNF121		-1		-76.8301		0.0915817
RNF126		0		-84.1828		0.145945
RNF128		0		1.74026		0.258496
RNF138		0		-21.015		0.135063
RNF139		0		-34.7997		0.263585
RNF149		0		773.672		0.21349
RNF19B		0		-87.1069		0.233205
RNF207		-1		-4.20097		0.0442624
RNF215		0		-17.7063		0.212396
RNF217		0		12.3703		0.181414
RNF223		0		32.8759		0.148039
RNF25		0		-32.1639		0.263713
RNF26		0	0	-68.817	12069	0.180692	0.196074
RNFT2		0		-3.8811		0.269881
RPAIN		0		-8.65695		0.185221
RPF2		0		-39.5627		0.116103
RPP30		0		-32.5974		0.163731
RPS12		0		-1428.31		0.221248
RPS15		0		-679.37		0.250941
RPS15A		0		-678.458		0.13609
RPS17		0		-579.997		0.242045
RPS21		0		-186.254		0.275304
RPS6KA2		0		41.114		0.238168
RPS6KB2		0		-42.6839		0.230873
RPS6KL1		0		-69.7255		0.306468
RRAGD		1		10.8218		0.0406172
RRM1		0		-121.873		0.173307
RRM2		0		-156.543		0.121101
RRP15		0		-19.4381		0.12618
RRP36		0		-80.3778		0.176998
RSAD1		0		-13.4361		0.124638
RSAD2		0		-1194.72		0.313897
RSRP1		-1		-98.9741		0.0635535
RTN2		1		2.54877		0.0492254
RTN3		0		105.926		0.261048
RTP4		0		-260.26		0.275307
RUSC1		-1		-167.832		0.0243219
RUVBL1		-1		-85.1235		0.031651
RXFP4		0		6.07399		0.214174
S100A12		1		1145.49		0.0193559
S100A8		0	0	-169.44	236810	0.3787	0.142202
S100A9		1		656.279		0.0835556
SAFB2		0		-296.071		0.265715
SAMD1		0		-124.495		0.211713
SAPCD2		-1		-9.37628		0.0801221
SASS6		0		-68.2191		0.199149
SBDS		0	0	-116.94	144200	0.122976	0.111088
SBF2		0		13.1823		0.266041
SCAI		0		-20.0604		0.253467
SCAMP1		0		-31.6997		0.268211
SCAMP3		0		-186.891		0.181536
SCARB1		0	0	-264.31	18638	0.163396	0.321064
SCARB2		0		83.539		0.109718
SCARF2		0		-1.80655		0.158116
SCD		0	0	208.82	-5400.8	0.109303	0.356321
SCG5		-1		-47.3081		0.070523
SCLY		0		-169.919		0.233381
SCN2B		1		8.98881		0.0333573
SCN4A		0		-7.72646		0.200901
SCN4B		0		276.164		0.148557
SCN9A		0		-1.13627		0.20413
SCNN1D		0		-19.5031		0.198384
SCO2		0		-30.5574		0.108361
SCOC		0		-11.4186		0.237173
SCRIB		0		-166.637		0.180795
SCX		-1		-3.42424		0.0715308
SDAD1		0		-38.6181		0.170083
SDC4		0		4.66579		0.264408
SDSL		1		41.7907		0.065339
SEC16B		0		3.22102		0.164355
SEC61A2		0		-96.1164		0.230214
SELE		1		1.48127		0.0436803
SELENOH		-1		-112.975		0.0798023
SELENON		0		53.7335		0.211318
SEMA3C		1		23.2146		0.00764834
SEMA4C		0		-8.78458		0.196693
SEMA7A		0		66.2489		0.159882
SENP8		0		-6.00514		0.142399
SEPTIN4		1	0	14.681	-36.737	0.0783403	0.194995
SEPTIN7		0	0	-755.56	126100	0.130013	0.13323
SERBP1		0		-368.7		0.293214
SERPINB2		1	0	68.659	-1980.5	0.0953716	0.326267
SETD7		1		39.4099		0.080052
SETDB1		0		-83.5415		0.214059
SETMAR		0	0	-17.156	1465.3	0.11098	0.186864
SFPQ		-1		-1057.48		0.0522701
SFT2D3		0		-13.3943		0.161243
SH2B1		0		-76.1028		0.182921
SH3GLB2		-1		-235.514		0.0554396
SH3TC1		0		-34.0309		0.267443
SHTN1		0		49.8399		0.141895
SIGIRR		-1		-299.529		0.0836926
SIGLEC1		0		-255.285		0.216062
SIGLEC10		0		-96.4657		0.237713
SIRPB1		1		815.945		0.00969395
SIT1		0		-179.181		0.259065
SIVA1		-1		-22.1584		0.0807162
SKA1		0		-5.5749		0.235971
SKA2		0		-31.2148		0.199489
SKA3		0		-3.89984		0.10843
SKAP2		0		127.968		0.14081
SLC10A7		0		-17.9132		0.292542
SLC11A1		0	0	-369.53	58016	0.275947	0.275065
SLC12A4		-1		-354.308		0.0911112
SLC13A5		0		226.263		0.208402
SLC15A3		0		48.2291		0.271136
SLC15A4		0		-138.937		0.120839
SLC16A1	4.96596	0	0	-129.83	18577	0.105243	0.120909
SLC16A12		1		81.4358		0.0810112
SLC16A2		1		1.2966		0.0409469
SLC16A3		1		133.855		0.0323782
SLC16A6		0		105.575		0.224566
SLC18A2		1		10.3191		0.0510206
SLC1A4		0		-52.7314		0.263619
SLC25A10		0		46.2053		0.261617
SLC25A12		0		-23.8111		0.305701
SLC25A22		0		-96.2395		0.10232
SLC25A26		0		-35.7504		0.188852
SLC25A28		-1		-125.303		0.0557148
SLC25A29		0	0	154.6	-3911.6	0.111207	0.355605
SLC25A33		0	0	-19.192	4843.8	0.226193	0.156008
SLC25A35		0		-3.67172		0.23551
SLC25A36		0		-189.086		0.285853
SLC25A38		0		-79.7488		0.235886
SLC25A44		0		73.0205		0.214097
SLC26A8		1		5.59947		0.00385164
SLC28A3		1		176.69		0.000758016
SLC29A1		-1		-34.0109		0.0377846
SLC2A13		0		3.65691		0.248731
SLC35A3		0		-21.218		0.28454
SLC35C1		0		15.5852		0.137551
SLC35C2		0		-36.3799		0.29939
SLC38A5		-1		-42.4586		0.0266172
SLC38A6		0		-4.73358		0.257832
SLC40A1		0		183.863		0.129486
SLC46A2		1		89.9578		0.0238015
SLC52A2		0		-63.2985		0.101073
SLC6A6		1		234.11		0.0137978
SLC6A9		0		48.2457		0.135054
SLC7A11		1	0	36.048	-656.18	0.0718134	0.350138
SLC7A7		0		57.2211		0.191815
SLC9A3		0		-0.727781		0.155409
SLCO2B1		-1		-30.6283		0.0860281
SLCO4A1		1		66.2233		0.0265313
SLCO5A1		-1		-5.92745		0.0474668
SLFN11		0		-533.956		0.184162
SMIM11A		-1		-18.474		0.0709235
SMIM14		0		-64.9502		0.312974
SMIM26		0		-72.4829		0.146822
SMIM30		0		-4.20027		0.200787
SMIM32		0		-3.97701		0.215912
SMNDC1		0		-26.6946		0.320984
SMO		1		1.97438		0.0744068
SMPD3		1	0	313.37	-712.35	0.083126	0.135122
SMPD4		0		-140.315		0.191278
SMUG1		0		-52.9258		0.192158
SNAI1		0		1.90017		0.145198
SNAPC1		0		-11.0076		0.191589
SNRNP27		1		1079.2		0.0778311
SNRNP70		-1		-587.816		0.0907046
SNRPA		0		-212.878		0.293382
SNUPN		-1		-51.3291		0.0888846
SNX20		0		48.927		0.280713
SNX21		0		1.81505		0.230703
SNX22		-1		-45.3544		0.0346468
SNX30		0		53.1803		0.217153
SNX33		1		3.96249		0.0274991
SNX6		0		-93.998		0.235468
SOAT1		1		117.767		0.0339532
SOCS2		1	0	48.882	-2091.7	0.0793234	0.247819
SOCS6		0		9.17038		0.171043
SORD		0		-14.2542		0.31851
SORL1		0		556.38		0.186887
SORT1		1		42.7679		0.051312
SOWAHB		0	0	-2.0013	598.71	0.143708	0.126343
SP140		0		-967.846		0.153238
SP140L		0		-697.897		0.193699
SPAG5		0		-41.1585		0.122878
SPATA46		0		2.27203		0.304225
SPATA6		0		9.79886		0.152787
SPC24		0		-16.1374		0.125855
SPECC1		0		24.3906		0.262176
SPEF1		0		-1.22219		0.160736
SPG7		0		-117.833		0.267195
SPHK1		0		42.4054		0.241175
SPINDOC		0		-23.907		0.215586
SPNS1		0		-267.595		0.22194
SPOCD1		0		1.16785		0.298062
SPON1		0		-19.7819		0.117356
SPPL2B		0		-31.456		0.189811
SPRED1		0	0	-0.27763	9362.1	0.464516	0.170025
SPRN		0		-38.8062		0.125065
SQLE		0		-84.8107		0.239047
SRA1		-1		-101.129		0.0955701
SRBD1		0		-28.1791		0.312957
SREBF1		1		141.271		0.0157139
SREBF2		0	0	969.57	-94581	0.168552	0.24321
SRRT		0		-180.966		0.174201
SRSF3		0		-311.803		0.12428
SRSF6		-1		-1031.89		0.0394691
SRSF7		-1		-476.466		0.0157598
SRSF9		-1		-125.082		0.0962105
SSNA1		0		-25.4715		0.211938
SSRP1		0		-194.567		0.172183
SSSCA1		0		-393.358		0.200397
SSX5		0		-6.49387		0.151679
STAB1		0		91.6217		0.149829
STAT1		0		-1030.95		0.253122
STAT2		0		-288.516		0.31899
STAT5A		0		-220.264		0.211139
STEAP4		1		322.452		0.0906119
STIP1		0		-194.107		0.106694
STK19		0		-210.33		0.123696
STK25		-1		-80.6751		0.0922024
STKLD1		0		-4.85041		0.245845
STMN1		0		-303.88		0.163189
STOM		0		73.2487		0.200159
STOML1		-1		-165.175		0.0760967
STOML2		0		-60.4483		0.121871
STPG3		0		-106.103		0.245914
STRBP		-1		-188.243		0.0999048
STS		0		-2.94931		0.312035
STX10		0		-38.7268		0.170597
STX3		1		111.932		0.0496246
SUCNR1		1	0	170.54	-6613.5	0.0968493	0.315075
SUFU		0		-51.0922		0.297672
SUSD1		1		70.3765		0.083574
SUSD3		0		-266.489		0.172138
SUV39H1		0		-45.3849		0.142473
SV2B		1		11.0192		0.0271129
SWT1		0		27.1411		0.269663
SYAP1		0		-30.024		0.277642
SYCE1L		0		-166.711		0.316285
SYCE2		-1		-15.9402		0.0594339
SYCP1		0		-1.28282		0.148983
SYMPK		0		-132.183		0.301348
SYNE1		0		417.461		0.139206
SYNGAP1		0		-162.53		0.155334
SYNJ2BP		0		-46.1718		0.26465
SYP		-1		-4.83799		0.088932
SYT5		0		-1.09362		0.269544
SYT7		0		19.9744		0.256971
SYVN1		0		-523.57		0.118138
TACC3		0		-140.829		0.120209
TAF1C		0		-63.1511		0.114459
TAF6		0		-115.808		0.161042
TAF9		0		-61.2332		0.176992
TARBP2		0		-50.3474		0.122132
TBC1D2		0		11.0837		0.292576
TBC1D22A		0		-29.3167		0.257402
TBC1D2B		0		50.6947		0.18355
TBC1D7		0		-22.2445		0.159485
TBXAS1		1		98.1873		0.0226084
TCERG1		0		-135.222		0.208572
TCF19		-1		-36.7305		0.0993408
TCHP		0		-28.2301		0.117607
TCOF1		0		-120.4		0.231516
TCP11		0		-9.51873		0.312238
TDP1		0		-17.5777		0.206647
TECPR1		0		-169.08		0.245233
TEDC1		0		-30.9521		0.205793
TEDC2		0		-30.4423		0.1209
TELO2		0		-53.169		0.205705
TERT		0		-52.1301		0.134128
TET1		0		-39.4536		0.162451
TFDP1		0		-188.189		0.10866
TFG		0		-35.0513		0.266991
TFPT		0		460.48		0.161945
TGFA		1		62.1858		0.00919235
TGFBI		0		795.281		0.131142
TGM3		1		1298.09		0.0118506
TGS1		0		-53.8414		0.225164
TH		1	0	111.51	-1646.9	0.0862793	0.3909
THADA		0		13.7931		0.197061
THBD		1		71.7998		0.000249143
THBS1		1		182.922		0.0439862
THEM6		-1		-5.63142		0.0459529
THNSL2		1		4.145		0.0123025
THOP1		-1		-39.5595		0.0628806
THRB		1		11.7214		0.0519224
THYN1		0		-42.3762		0.243042
TIMM10		-1		-22.5097		0.0697926
TIMM9		0		-10.8547		0.275252
TK1		-1		-125.127		0.0433199
TKT		0		670.035		0.176846
TLE4		0		-101.317		0.126666
TM2D2		0		-38.3609		0.174068
TM2D3		0		-25.752		0.184074
TM7SF3		-1		-117.51		0.0715034
TMA16		0		-93.4487		0.159651
TMBIM1		0		45.188		0.162336
TMC8		0		-277.984		0.230663
TMCO6		0		-47.8351		0.230086
TMED10		0		210.527		0.275074
TMEM106A		0		-104.102		0.314246
TMEM132A		1		12.3179		0.0202644
TMEM134		-1		-45.691		0.0399858
TMEM143		0		-40.1771		0.312547
TMEM144		0		6.91586		0.293296
TMEM156		0		287.887		0.289247
TMEM160		0		-16.4101		0.180696
TMEM161A		0		-28.284		0.136954
TMEM170B		1		50.5548		0.0108649
TMEM175		0		-75.3668		0.278875
TMEM216		0		-82.4566		0.148981
TMEM222		0		-68.3261		0.194064
TMEM223		0		-292.382		0.136305
TMEM229B		1		229.642		0.0351228
TMEM242		0		-13.2295		0.203632
TMEM243		0		-13.6094		0.315513
TMEM255A		0		-2.09801		0.31897
TMEM255B		0		-2.51544		0.189749
TMEM260		0		-42.1846		0.224955
TMEM42		-1		-38.6019		0.0793839
TMEM65		0		-14.4438		0.30209
TMIGD3		0		11.273		0.21485
TMUB1		-1		-34.9433		0.0950132
TNFAIP1		-1		-26.8811		0.0591038
TNFRSF13B		0		-14.5177		0.291306
TNFRSF13C		0		-118.39		0.154721
TNFRSF1A		0		183.624		0.164784
TNFRSF25		0		-70.6911		0.205557
TNFRSF8		1		894.355		0.039223
TNFSF13		1		33.4209		0.0759997
TNIP1		0		311.432		0.148384
TNS2		1		12.1188		0.0229515
TNS3		0	0	-66.808	49247	0.362557	0.145256
TOLLIP		0		-217.35		0.301073
TOMM34		-1		-219.67		0.0789646
TOP2A		0		-187.919		0.135584
TOP3A		0		-66.3408		0.281887
TOP3B		0		-160.973		0.224543
TOR3A		0		-48.0373		0.185819
TP53		0		-166.458		0.212319
TP53I11		0		-28.5581		0.226042
TPM1		1		74.2017		0.0372982
TPPP		0		-23.9515		0.301836
TPRA1		0		-78.46		0.185549
TPX2		0		-71.4263		0.202667
TRABD		0		-259.07		0.277844
TRAF2		0		-126.071		0.150797
TRAF5		-1		-175.594		0.0977675
TRAFD1		0		-120.763		0.314536
TRANK1		0		-1452		0.24939
TRAP1		0		-86.5927		0.151687
TRAPPC4		0		-23.961		0.290514
TRAPPC5		0		85.7815		0.280036
TRAPPC6A		0		-48.6487		0.234962
TRAT1		0		-71.9111		0.305358
TRH		0		-136.436		0.155132
TRIB3		-1		-452.547		0.0304246
TRIM14		-1		-172.871		0.0277863
TRIM21		0		-136.295		0.24544
TRIM25		0		-241.363		0.231375
TRIM34		0		-179.583		0.141425
TRIM5		-1		-993.446		0.065575
TRIP13		0		-25.7369		0.136023
TRIR		0		-179.069		0.134418
TRMT10A		0		-5.79072		0.218777
TRMT13		0		-115.478		0.196961
TRMT44		0		-63.4533		0.277414
TRMU		0		-64.9491		0.152013
TRNAG-CCC-15		-1		-50.8814		0.041124
TRNAG-CCC-54		0		-6.04626		0.270217
TRNAY-GUA-17		0		34.8339		0.255019
TROAP		-1		-54.6845		0.0217886
TRPM6		0	0	55.56	150240	0.157797	0.149074
TRPS1		0		51.6131		0.17785
TRUB1		-1		-15.9489		0.0733414
TRUB2		0		-23.1154		0.23209
TSC22D3		0		-1332.15		0.149759
TSNARE1		0		-65.5975		0.131863
TSPAN2		0		34.6766		0.213835
TSPOAP1		0		-86.2364		0.224852
TSSK1B		0		-0.831469		0.305417
TTC5		0		-21.0284		0.208787
TTK		0		-12.6715		0.20331
TTLL7		0		3.96174		0.307474
TUBA3E		0	0	-4.3359	43639	0.258117	0.130179
TUBB		-1		-935.835		0.0425304
TUBB4B		-1		-409.117		0.0222363
TUBGCP6		0		-136.816		0.250271
TUFM		0		-99.1087		0.164592
TXNDC17		0		-3.48143		0.239595
TXNL4B		0		-32.77		0.193602
TYMS		0		-39.4677		0.181122
UACA		-1		-1.70404		0.0349066
UBA7		0		-493.221		0.276762
UBALD2		0		-124.765		0.254997
UBE2C		-1		-80.1494		0.0712997
UBE2D2		0		-169.913		0.305996
UBE2I		0		-141.432		0.216238
UBE2J2		0		-86.2813		0.106757
UBE2M		0		-250.19		0.128958
UBE2S		-1		-96.8857		0.0491346
UBL4A		0		-52.4727		0.273952
UBTD1		0		33.3974		0.123462
UCK1		0		-19.0462		0.199358
UCN		0		-29.0536		0.29132
UFM1		0		-33.5659		0.114173
UHRF1		0		-108.903		0.236563
ULK1		0		152.666		0.208153
UMPS		0		-19.3262		0.271131
UNC5A		0		1.25155		0.258752
UNC93A		0		1.88029		0.278153
UNC93B1		0		-238.419		0.284418
UQCC1		0		-29.4319		0.259473
UQCRQ		0		-25.4396		0.105265
USP10		0		-126.145		0.221389
USP11		0		-96.4768		0.288031
USP32		1		197.146		0.0690795
USP48		0		-76.3843		0.311141
USP53		1		5.87389		0.0197441
UST		0		23.5341		0.301388
UTP23		0		-13.2505		0.283757
UVRAG		1		567.899		0.0943268
VAMP8		0		-101.049		0.15219
VAT1L		0		62.3228		0.180103
VCAN	4.97898	0	1	114.24	314500	0.420988	0.0883698
VCP		0		-387.738		0.26125
VIM		0		2016.92		0.166903
VLDLR		0		15.3967		0.140751
VNN1		0	0	-18.636	3671.4	0.277004	0.292421
VNN2		1		953.192		0.0219112
VPS16		0		-71.5492		0.17372
VPS26A		0		-104.824		0.254802
VPS28		0		-165.664		0.173414
VPS51		0		-70.6905		0.197699
VSTM1		1		188.033		0.0341099
VWCE		0		61.402		0.168847
VWF		1		213.144		0.0800982
WBP1		0		-63.337		0.133157
WDFY3		1		140.378		0.0839617
WDR13		-1		-288.65		0.0603485
WDR27		0		-138.369		0.177601
WDR34		0		-14.2036		0.152834
WDR37		0		-149.879		0.171535
WDR43		0	0	-216.01	46875	0.13291	0.124768
WDR5		0		-89.6019		0.177937
WDR5B		0		-164.41		0.2548
WDR6		0		-179.421		0.184169
WDR75		0		-80.8887		0.150795
WDR90		0		-103.861		0.115125
WEE1		0	0	-107.62	27595	0.104239	0.135262
WIPI1		1		10.327		0.0586574
WNK4		0		-7.90137		0.139514
WNT10A		0		-1.66851		0.213717
WRAP73		0		-39.6862		0.271823
WRN		0		-31.9435		0.294102
WRNIP1		0		-137.432		0.254104
WWC2		1		20.3267		0.0252527
XCR1	4.99226	0	0	9.5768	10023	0.281265	0.127393
XKR8		0		28.0752		0.161648
XPC		0		-201.928		0.194169
XPO1		0		-158.598		0.198492
XRCC1		0		-41.6745		0.245154
XRCC2		0		-6.3356		0.190585
XRCC3		0		-24.2151		0.128717
XRCC6		0		-81.1738		0.117852
XRN2		0		-167.745		0.288404
XYLB		0		33.1729		0.154524
YARS		0		-61.1051		0.110839
YEATS2		0		-52.8387		0.214208
YTHDC2		0		-80.4363		0.27911
YTHDF2		0		-118.286		0.282977
YWHAH		0		-133.799		0.164044
ZBP1		0		-2379.08		0.252145
ZBTB10		0		-33.5344		0.199156
ZBTB17		0		-27.1497		0.265905
ZBTB45		0		-18.5397		0.257648
ZBTB47		0		12.2468		0.199979
ZC3H12C		0		19.6279		0.197964
ZC3H12D		0		-149.265		0.231295
ZC3H15		0		-50.8421		0.317726
ZC3HC1		0		-44.0583		0.203501
ZCCHC2		0		-196.448		0.279802
[truncated: 38 more rows]

## Sheet: VAX_DIR
Gene Name	Breakpoint1	Segment1.Trend	Segment2.Trend	Segment1.Slope	Segment2.Slope	Segment1.Pvalue	Segment2.Pvalue
A2M		0		385.776		0.208788
AAAS		-1		-69.262		0.000961578
AACS		-1		-26.0863		0.00894022
AAED1		1		2.678		0.083289
AARSD1		-1		-79.2296		0.0372368
AASDH		-1		-41.1672		0.0748034
ABCA1	3.9998	0	1	-43.516	2294.7	0.39682	0.0605843
ABCB7		-1		-63.6745		0.0801609
ABCC1		0		-188.889		0.205039
ABCE1		-1		-145.759		0.0163486
ABCG1		1		212.95		4.92603e-05
ABCG2		-1		-16.5264		0.0124829
ABHD15		0		6.3357		0.317545
ABHD17A		-1		-180.653		0.0767079
ABHD6		0		8.42694		0.311739
ABI1		0		-97.201		0.290033
ABLIM1		-1		-1136.45		0.0288972
ACAD11		0		-16.324		0.236168
ACAD9		-1		-125.428		0.00408616
ACADM		-1		-70.8817		0.0191882
ACAP1		-1		-478.328		0.081255
ACAP2		0		-158.39		0.168797
ACAP3		-1		-142.581		0.0230791
ACAT2		-1		-81.8619		0.00130729
ACBD3		0		-48.6894		0.30028
ACBD5		0		-40.2466		0.240656
ACER3	4.97489	0	0	-17.071	1995.1	0.11015	0.240253
ACKR4		-1		-0.881792		0.0943256
ACOT2		-1		-10.2923		0.0334267
ACOT7		0		-63.0277		0.134336
ACOT8		-1		-39.0313		0.0806145
ACP5		0		-211.277		0.178268
ACP6		0		-14.4485		0.150191
ACSL4		0		-99.234		0.184963
ACSL5		0		-198.562		0.112486
ACSL6	4.01848	0	0	-166.39	2218.1	0.254039	0.47565
ACSS1		-1		-280.539		0.0277986
ACTG1		-1		-3625.55		0.0630227
ACTN3		-1		-4.27874		0.0262518
ACTR5		0		-63.3037		0.176669
ACTR6		-1		-30.146		0.0545522
ACTR8		0		-40.3007		0.128348
ACVR1	4.98959	0	0	-7.0885	4776.6	0.209082	0.126058
ACVR1B		1		142.105		0.0299327
ACYP2		0		-1.08326		0.135096
ADAM10		0		-177.395		0.142922
ADAM9		-1		-38.6426		0.0903645
ADAMTS12		1		4.77263		0.0397144
ADAMTS2	4.86908	0	0	-13.776	6171.2	0.420106	0.341494
ADAMTSL2		-1		-3.13896		0.000107412
ADARB1		0		10.7085		0.297195
ADCK5		-1		-209.763		0.0543881
ADCY3		1		8.79973		0.0223813
ADCY9		0		29.6801		0.287817
ADGRE5		1		3137.39		0.0018568
ADIPOR2		0		-69.1214		0.164477
ADM	5.00265	0	0	-1.0523	6122.5	0.35986	0.136062
ADO		-1		-49.3492		0.0446861
ADORA2A		0		-35.8547		0.131212
ADPGK		0		-24.8519		0.293259
ADRB2		0		17.4529		0.185611
ADSL		-1		-241.461		0.015221
ADSS		0		-57.5568		0.222907
ADSSL1	4.93154	0	0	-1.084	145.51	0.21683	0.300967
AEBP2		0		-44.5387		0.177539
AGFG2	4.98394	0	0	121.93	-40675	0.197636	0.152858
AGMAT		0		-7.36492		0.281598
AGPAT1		0		-200.59		0.132683
AHCYL1		0		-82.8982		0.235404
AICDA		-1		-4.03074		0.0304284
AIP		0		-86.2698		0.159045
AK4		1		2.87532		0.0175144
AKAP17A		0		-109.063		0.239599
AKAP7		0		-10.0997		0.230967
AKAP8L		0		-225.972		0.212706
AKR1C4		-1		-5.06428		0.0924264
AKTIP		0		-28.9531		0.131014
ALAS2		-1		-74.5766		7.42202e-05
ALG10		-1		-36.8192		0.0430189
ALG11		0		-22.3511		0.12593
ALG12		0		-106.493		0.129947
ALG6		-1		-70.4097		0.0210335
ALKBH4		0		-35.05		0.262394
ALKBH8		-1		-15.6789		0.0149131
ALOX15	4.01576	1	0	1430.8	-1940.8	0.0678288	0.490031
ALOX5		1		251.472		0.00344922
ALOX5AP		0		40.6444		0.281794
ALPL		0		102.505		0.137089
AMIGO1		0		4.78055		0.181204
AMIGO2		-1		-44.1753		6.40112e-05
AMMECR1		0		-27.4145		0.298581
AMOT		0		-5.78756		0.177903
AMZ2		-1		-72.6692		0.0990558
ANAPC5		-1		-134.168		0.00973438
ANKRA2		0		-26.8159		0.144311
ANKRD10		-1		-185.691		0.0239389
ANKRD13B		-1		-4.62023		5.29763e-05
ANKRD13C		0		-16.6726		0.316194
ANKRD27		-1		-132.873		0.0415123
ANKRD29		1		2.0032		0.0693595
ANKRD39		0		-47.1322		0.157154
ANKRD50		0		-12.6598		0.107813
ANKRD54		0		-22.8018		0.26367
ANLN		-1		-41.2326		2.93848e-06
ANO8		0		-67.5641		0.176248
ANP32A		0		-154.427		0.222562
ANXA11		0		-310.515		0.189869
ANXA4	4.86415	0	0	-106.94	3279.2	0.118382	0.364891
ANXA5		-1		-233.779		0.0665615
ANXA9		0		1.09482		0.231953
AP1AR		0		-30.9694		0.20133
AP1S3		-1		-47.0571		0.00168849
AP2M1		-1		-266.653		0.0958505
AP4M1		-1		-66.6462		0.0187192
AP5Z1		0		-122.033		0.266747
APC2		0		-7.58517		0.199212
API5		0		-139.9		0.11702
APLF		0		-5.57506		0.246189
APLP2		0		-95.4877		0.301168
APOOL		-1		-25.2069		0.0935097
APPBP2		0		-73.6383		0.320773
APPL1		0		-40.2117		0.289394
APTX		0		-10.9352		0.132106
AQP9	4.9741	0	0	-10.641	3378.6	0.194512	0.157797
ARAP3		1		99.7801		0.0958957
ARCN1		0		-173.738		0.194061
ARF5		-1		-53.3643		0.026303
ARFRP1		0		-47.7808		0.113986
ARG1		-1		-11.6996		3.8026e-06
ARHGAP15		-1		-158.969		0.0962486
ARHGAP17		0		-384.681		0.126297
ARHGAP21		0		-20.7146		0.276751
ARHGAP33		-1		-35.3578		4.69813e-06
ARHGAP4		0		-490.49		0.1846
ARHGAP45		0		-1031.13		0.246162
ARID2		0		-140.653		0.152338
ARL1		0		-51.5546		0.150863
ARL16		0		-34.027		0.314632
ARL5A		-1		-342.523		0.00190675
ARL5B		-1		-46.0191		0.0122693
ARL6IP4		0		-22.7773		0.201907
ARMC10		-1		-147.422		0.00432543
ARMC12	4.01945	0	0	-123.94	1145.9	0.2266	0.486077
ARMC2		-1		-11.5452		0.0485141
ARMC6		-1		-40.8593		0.0258655
ARSG		0		164.22		0.178414
ASAP1		0		76.9973		0.234515
ASB2		1		22.3949		0.0509212
ASB6		0		-27.4673		0.189785
ASB7		0		-20.099		0.244444
ASCC2		-1		-119.797		0.0672384
ASCC3		0		-41.0124		0.215914
ASF1B		-1		-122.241		3.1367e-05
ASL		0		-25.4904		0.312661
ASMTL		-1		-114.085		0.00215247
ASPRV1		0		-2.75707		0.258832
ASXL1		0		-253.559		0.152611
ATAD1		-1		-165.196		0.0869439
ATAD2B		0		-76.2269		0.236533
ATAD3A		-1		-53.7472		0.0742411
ATF2		-1		-122.789		0.0340499
ATF3		0		15.1538		0.192867
ATG4B		-1		-83.1046		0.0932747
ATG4C		0		-16.2545		0.145511
ATG9A		-1		-186.886		0.0870611
ATG9B		-1		-8.85623		0.00234029
ATP1B1		0		-36.8675		0.113544
ATP1B3		-1		-139.2		0.0260588
ATP2A2		0		-258.358		0.157121
ATP2A3	4.96873	0	0	897.65	-187550	0.196425	0.198349
ATP4B		-1		-259.844		1.049e-05
ATP5F1E		-1		-198.071		0.0059449
ATP5IF1		-1		-310.222		0.000378086
ATP5MPL		-1		-71.6849		0.0675934
ATP6AP2		0		-117.023		0.131293
ATP6V1G1		0		7.80823		0.288699
ATP8B2		0		-205.358		0.250081
ATP9A		1		32.4268		0.0459167
ATXN3		0		-55.3699		0.136409
ATXN7		-1		-107.006		0.0802394
AUP1		0		-161.619		0.143711
AURKB		-1		-106.563		2.65041e-07
AXDND1		1		3.19014		0.00371709
AXL		0		-12.2408		0.220472
AZI2		0		-109.028		0.167506
AZIN1		0		-191.924		0.128104
B3GALT5		1		51.9555		0.0864995
B3GNT2		0		-53.92		0.175079
B4GALT2		-1		-23.6151		0.0809521
BACH2		-1		-362.898		0.0242876
BAG1		0		-83.7097		0.143119
BAHCC1		-1		-96.2351		0.000137986
BAMBI		0		1.62005		0.166656
BASP1		1		356.115		0.0200667
BATF2		0		-10.0881		0.288467
BATF3	4.01969	0	0	-14.169	282.04	0.301434	0.477575
BAZ1A		0		-178.652		0.156484
BAZ2B		0		-31.5285		0.149399
BBC3		1		19.1381		0.0146876
BBS5		0		-2.07491		0.254355
BCAP31		0		-117.708		0.125581
BCAS4		0		29.6836		0.109524
BCAT2		-1		-28.3087		0.0226432
BCL2A1	4.90584	0	0	16.166	-2881	0.327568	0.356151
BCLAF1		0		-192.514		0.275294
BCS1L		-1		-27.4952		0.00340593
BDA20	5.0128	0	0	-55.039	415390	0.183226	0.10307
BDH1		-1		-14.7665		1.71092e-05
BEGAIN		-1		-35.0158		0.000347805
BEND5		-1		-11.6686		0.00486001
BET1		-1		-29.5929		0.0802952
BID		-1		-162.011		0.0318606
BIRC5		-1		-91.7787		9.04028e-07
BLOC1S2		-1		-40.4098		0.0419089
BOLA2B		1		99.1576		0.0197253
BORCS7		-1		-21.123		0.0969169
BPI	4.01939	0	0	-81.983	794.95	0.215038	0.476111
BPNT1		-1		-47.9802		0.0319927
BRB		0		125.317		0.183627
BRD1		0		-158.134		0.180787
BRD3		-1		-133.907		0.0456795
BRD7		0		-88.1716		0.310073
BRD9		0		-110.289		0.320264
BRF1		0		-83.5984		0.261296
BRI3BP		-1		-80.0334		0.000356212
BRICD5		0		-0.945344		0.301135
BRMS1L		0		-8.26889		0.19677
BROX		0		-86.7162		0.141107
BRWD1	4.93419	0	0	-106.2	6369.4	0.111084	0.280648
BZW1		-1		-903.053		0.00319749
C11H2orf50		1		5.34746		0.0131334
C15H11orf58		-1		-226.451		0.00285492
C16H1orf115		-1		-11.326		0.0723263
C16H1orf174		0		-30.3257		0.121147
C16H1orf53		-1		-33.2319		0.0360187
C17H12orf49		0		-56.7517		0.132382
C17H4orf33		0		-5.18888		0.249645
C1D		-1		-58.2456		0.00589531
C1GALT1C1		0		-23.6107		0.14067
C1H21orf91		-1		-288.985		0.022533
C1QTNF9		0		0.770938		0.23309
C28H10orf105		-1		-98.5118		0.0116298
C2CD5		0		-144.005		0.215699
C3		0		93.128		0.232514
C3AR1		-1		-18.7595		0.00588019
C3H1orf162		0		103.208		0.173193
C3H1orf50		0		-16.5042		0.192672
C5AR1		0		333.831		0.12907
C6H4orf19		0		3.92197		0.181458
C7H5orf15		0		-48.6573		0.239493
C9H6orf163		-1		-1.79652		0.0503938
CA4		1		6.57936		0.0117295
CAAP1		-1		-40.9965		0.00277107
CAB39		0		-142.296		0.252321
CAB39L		1		149.393		0.00912142
CACHD1		1		3.49724		0.0485568
CACNA1A		-1		-10.9118		0.0150445
CACNA1E		1		8.67527		0.0408003
CACNA2D4		1		6.41843		0.00431633
CAD		0		-133.142		0.143937
CALD1		1		60.0225		0.0790041
CALM1		-1		-1079.87		0.00635743
CALM3		-1		-231.333		0.0326539
CAMK1		1		50.1072		0.0100971
CAMSAP1		-1		-128.522		0.0326279
CAND2		-1		-5.13561		0.0160249
CAPN10		0		-10.6196		0.149514
CAPN2		0		-184.619		0.20743
CAPRIN1		0		-325.278		0.115248
CAPZA2		-1		-102.86		0.0541813
CARF		0		-21.9545		0.256134
CARHSP1		-1		-104.662		0.0366215
CARMIL2		-1		-290.387		0.0326558
CARS		0		-49.1079		0.202147
CARS2		0		-78.1955		0.233427
CASK		0		-15.1752		0.123444
CASKIN1		-1		-16.1139		0.00800551
CASP6		-1		-135.549		0.00102028
CASP8		0		-79.4768		0.214942
CASTOR2		-1		-245.554		0.0058884
CATHL1		-1		-8.79383		0.00229551
CBLC		0		8.71581		0.235327
CBLL1		0		-49.275		0.214908
CBR4		0		-49.7462		0.10813
CBX2		-1		-14.9258		1.45276e-09
CBX4		0		-66.77		0.171177
CBX7		1		157.324		0.0519173
CBX8		0		-10.7985		0.123805
CBY1		-1		-10.1139		0.0888192
CCAR2		0		-361.734		0.171393
CCDC120		-1		-20.9164		0.0310939
CCDC126		-1		-8.95612		0.016803
CCDC134		-1		-38.9867		0.00075659
CCDC149		0		-16.3599		0.101436
CCDC157		-1		-5.82924		0.00446642
CCDC191		0		-5.12215		0.302665
CCDC25		0		-69.106		0.264455
CCDC51		0		-65.6008		0.209762
CCDC58		-1		-11.3676		0.0876494
CCDC59		-1		-24.3404		0.0872222
CCDC77		0		-43.2037		0.314617
CCDC8		0		2.06303		0.187609
CCDC85C		0		-4.08248		0.311894
CCDC88A	4.98199	0	0	-178.66	25735	0.108583	0.152128
CCDC88B		0		-139.462		0.216874
CCDC91		-1		-22.4842		0.0594864
CCDC92		0		-2.40078		0.2876
CCDC93		0		-62.9666		0.29493
CCHCR1		-1		-51.367		0.00530492
CCM2		-1		-202.544		0.082946
CCNE1		-1		-19.5631		0.00908661
CCNF		-1		-85.1703		5.61338e-07
CCNJ		-1		-13.5361		0.0513382
CCNJL		1		64.0935		0.0512097
CCNQ		0		-29.8749		0.199326
CCNT2		-1		-198.375		0.0921496
CCR1	4.96892	0	0	-154.84	50548	0.267925	0.184928
CCRL2		1		30.8746		0.00143591
CCS		0		-88.5116		0.26962
CCSER1		1		2.20733		0.0619869
CCT7		-1		-323.288		0.0116712
CD14	4.9245	0	0	-104.07	22852	0.231875	0.226587
CD163	4.92311	0	0	-53.746	44196	0.39918	0.223963
CD209		0		-6.47044		0.289772
CD2AP		-1		-187.543		0.00105966
CD300E		0		-5.14965		0.134411
CD300LB	4.81635	1	0	240.21	-3595.8	0.0661414	0.397092
CD320		-1		-47.3372		0.000208214
CD3G		0		45.6981		0.120021
CD55		0		921.053		0.227004
CD68		1		116.686		0.0428533
CD83		0		16.8617		0.22128
CDA		1		92.1305		0.00988248
CDAN1		0		-72.0042		0.175286
CDC20		-1		-106.99		3.00342e-05
CDC25A		-1		-58.0018		1.16206e-07
CDC25B		-1		-1623.88		0.00217278
CDC27		0		-61.7742		0.147224
CDC40		-1		-45.4855		0.0897785
CDC42EP3		0		42.6939		0.21844
CDC45		-1		-80.6798		0.00829649
CDC73		-1		-77.1149		0.0945204
CDCA2		-1		-68.5659		1.16906e-07
CDCA3		-1		-45.9732		8.16086e-05
CDCA7		-1		-844.143		1.04217e-05
CDCA8		-1		-70.7571		1.24692e-07
CDH10		0		13.2845		0.214815
CDH24		-1		-62.6667		0.00317768
CDK10		0		-14.0354		0.317793
CDK19		-1		-75.3306		0.0966158
CDK2		-1		-80.1611		6.19981e-06
CDK2AP2		-1		-218.515		0.0154492
CDK5		-1		-26.8498		0.0251141
CDK5RAP3		0		-47.9495		0.279837
CDK6		-1		-133.991		0.00862644
CDK9		-1		-217.968		0.081207
CDKN1A		1		128.092		0.00025726
CDKN2AIP		0		-81.747		0.228268
CDKN2C		-1		-40.6677		0.0018281
CDKN3		-1		-29.5581		0.00143061
CDR2		-1		-13.3963		0.00890152
CDT1		-1		-91.044		1.88211e-05
CDV3		-1		-367.654		0.020464
CEBPA	4.85508	0	0	-68.578	3773.9	0.206324	0.388108
CEBPD		0		455.767		0.165764
CEBPE		1		54.3709		0.00274689
CELF6		-1		-6.92174		0.0561167
CENPE		-1		-75.6473		5.51277e-06
CENPF		-1		-286.793		7.50396e-06
CENPL		-1		-21.9186		0.000260502
CENPM		-1		-97.6156		0.00297646
CENPO		-1		-46.9429		0.00217418
CENPS		-1		-33.8965		0.000999246
CENPT		-1		-30.6959		0.00117904
CENPV		-1		-152.118		5.89228e-06
CEP120		-1		-97.164		0.0868252
CEP131		-1		-46.1713		0.0500563
CEP164		0		28.1449		0.246298
CEP250		0		-118.374		0.224406
CEP290		-1		-68.21		0.0398089
CEP295NL		1		3.20206		0.0497781
CEP72		-1		-25.2575		0.0028284
CEP85		-1		-46.2539		0.0110018
CEPT1		-1		-97.2458		0.0291772
CERK		-1		-194.493		0.0355394
CERS1		0		3.12765		0.289949
CERS4	4.01908	0	0	163.38	-789.77	0.147558	0.485572
CETN2		-1		-60.9484		0.0326345
CETN3		-1		-44.5779		0.00595711
CFAP45		1		3.00067		0.00191612
CFAP46		0		8.56966		0.213076
CFAP54		0		15.3688		0.233864
CFB		0		-11.6296		0.238659
CFP	4.00657	0	0	-137.06	997.82	0.187638	0.132623
CGAS		0		-26.708		0.274179
CGRRF1		-1		-12.2902		0.0915075
CHAF1A		-1		-125.274		1.28954e-05
CHD3		-1		-1232.41		0.0405746
CHD7		0		-134.704		0.28712
CHEK2		-1		-31.3631		0.0177669
CHID1		0		-76.3417		0.162823
CHMP2B		-1		-46.991		0.00974067
CHMP5		0		-35.63		0.26694
CHMP7		0		-70.6296		0.21088
CHRM3		0		3.29971		0.178555
CHST3	5.00131	0	0	-1.6631	58685	0.476938	0.100259
CHTF18		-1		-37.0196		7.68352e-05
CHTF8		-1		-133.79		0.0590131
CHUK		0		-42.7342		0.191966
CHURC1		0		-35.6515		0.186136
CIAPIN1		-1		-64.722		0.0613519
CISD2		-1		-53.5585		0.0106293
CISH		0		37.2366		0.210491
CIT		-1		-75.9323		0.000258777
CKS1B		-1		-43.7629		4.17922e-05
CKS2		-1		-77.6084		0.00180698
CLASP2		-1		-120.884		0.0876614
CLCC1		0		-23.0321		0.209864
CLDN12	4.47711	-1	0	-6.1495	47.103	0.0891901	0.470297
CLEC1A	4.98203	0	0	-1.6899	2952.1	0.398531	0.121586
CLEC1B		0		1.93751		0.169244
CLEC4A		0		17.7797		0.287975
CLEC4D	4.98805	0	0	-2.3447	6031.7	0.400556	0.128602
CLEC4E	4.99396	0	1	-2.9629	11760	0.39172	0.0874351
CLIP1		0		164.528		0.127317
CLK1		-1		-851.135		0.0285378
CLMN		1		5.25528		0.0183717
CLP1		-1		-34.2524		0.0793648
CLPX		0		-59.397		0.199527
CLSPN		-1		-92.4717		3.46744e-06
CMTR2		0		-36.6439		0.231542
CNDP2		0		154.049		0.150482
CNEP1R1		0		-18.5863		0.131785
CNIH4		-1		-48.8921		0.0477624
CNN2		0		-636.878		0.292239
CNNM3		0		-77.1505		0.294783
CNOT2		0		-72.0788		0.193154
CNOT3		0		-86.9557		0.307794
CNOT6		-1		-171.151		0.0354404
CNOT6L		0		-240.82		0.127356
CNOT7		-1		-163.409		0.0621808
CNOT9		0		-54.5166		0.251568
CNTN3		0		1.16639		0.156545
COG5		0		-26.4245		0.237106
COL14A1		1		9.11061		0.00489431
COL1A1		-1		-339.806		0.0856694
COL1A2		-1		-149.306		0.0811175
COL20A1		-1		-49.5873		0.0697053
COL4A3BP		0		-85.6356		0.132221
COL5A1		-1		-17.5015		0.0440008
COL5A3		1		6.1168		0.0896109
COL9A2		-1		-1.12993		0.0703865
COMMD2		-1		-62.3115		0.00557266
COMMD5		0		-20.8926		0.290504
COMMD8		-1		-91.081		0.0214676
COPS2		-1		-53.5472		0.0184419
COPS7B		-1		-70.5697		0.0725708
COQ8A	4.95631	0	0	77.424	-7598.2	0.10559	0.250335
CORO1A		0		-1413.98		0.196011
CORO1B		0		34.1352		0.321348
CORO2A		0		109.429		0.15917
CORO7		0		-281.47		0.192559
COX1		0		-13556.4		0.13076
COX18		-1		-13.614		0.0374171
COX2		-1		-2982.4		0.0341272
COX20		-1		-38.9777		0.0242548
CPD		1		332.981		0.0169761
CPED1	4.97446	0	0	-3.4402	558.63	0.13429	0.189434
CPNE2		1		11.3046		0.0706663
CPNE5		0		3.50226		0.103799
CPOX		-1		-48.0589		0.0129857
CPSF1		-1		-284.622		0.0984382
CPSF2		0		-74.0336		0.12754
CPSF6		-1		-648.966		0.00252083
CRADD		0		-10.8176		0.102343
CRB3		0		-164.254		0.13706
CREB5		0		-7.49629		0.155816
CREG1		0		50.8431		0.289866
CRYBA4		0		-5.7446		0.109486
CSF1R	4.90144	0	0	-210.87	31531	0.287839	0.337647
CSF2RB		1		488.085		0.0338129
CSK		0		-523.7		0.251339
CSNK1G3		0		47.9707		0.223457
CST6		0		-3.45181		0.151626
CSTF2		0		-39.749		0.171739
CSTF2T		-1		-78.9535		0.083023
CTBP1		0		-158.575		0.275462
CTDSPL2		-1		-98.6974		0.0897437
CTSB	4.00819	0	0	-732.26	5190.9	0.205055	0.17565
CTSH		1		638.141		0.0126951
CTSK		0		-18.3929		0.10261
CUEDC1		1		13.6903		0.0267917
CUL4A		0		-204.543		0.139643
CUL4B		-1		-132.576		0.0338642
CUL5		0		-40.3885		0.132523
CUL7		0		-229.886		0.232764
CWF19L2		-1		-59.7232		0.0560354
CXADR	4.96223	0	0	-0.63446	348.82	0.338682	0.185708
CXCL16		0		20.666		0.160473
CXCR4		0		180.193		0.288265
CYB561D1		0		-87.2971		0.176686
CYC1		-1		-145.339		0.0408859
CYFIP1		1		88.7041		0.0840754
CYP51A1		-1		-149.098		0.00116902
CYSLTR2		1		28.5357		0.00715251
CYTH2		0		-44.4993		0.174834
CYTH4		1		473.818		0.069357
DAB2		-1		-10.3193		0.0219377
DACH1		1		6.2146		0.0216792
DAPK2		0		51.8129		0.139315
DARS		0		-63.3348		0.182958
DBP		-1		-59.3751		0.0478604
DBR1		0		-32.6767		0.130078
DCAF15		-1		-151.699		0.0396536
DCAF17		-1		-71.895		0.0352474
DCAF6		0		-28.5949		0.146521
DCBLD1		1		14.2983		0.0660537
DCK		-1		-108.94		0.000947839
DCLRE1A		0		-20.1901		0.320642
DCLRE1C		0		-34.3752		0.288598
DCSTAMP		0		53.1835		0.105179
DCTN3		0		-62.8156		0.123902
DCUN1D1		-1		-190.856		0.0300836
DCUN1D2		-1		-36.0071		0.0396673
DDA1		0		-56.8899		0.304316
DDAH2		-1		-1.68842		0.0548466
DDHD1		0		-15.1051		0.212818
DDN		-1		-1.62982		0.0606685
DDX1		0		-112.264		0.146627
DDX10		-1		-32.7348		0.07315
DDX18		-1		-98.0732		0.0465633
DDX21		0		-181.877		0.139658
DDX27		0		-91.8132		0.232253
DDX39A		-1		-66.51		0.000430948
DDX52		-1		-84.7695		0.0889965
DDX6		0		-530.735		0.200332
DECR2		1		19.3893		0.0435041
DENND1C		0		-196.345		0.2583
DENND2A		0		7.38638		0.123471
DENND2D		-1		-237.837		0.065582
DENND5B		0		39.3567		0.284918
DENND6B		-1		-99.5319		0.00886225
DESI1		0		-49.2395		0.215862
DET1		0		-16.1284		0.218515
DGCR2		0		-326.165		0.233216
DGKA		-1		-512.418		0.0385204
DGKZ		-1		-341.011		0.0555807
DHCR24		-1		-586.281		7.24527e-05
DHCR7		-1		-144.503		0.00127377
DHRS9		1		32.481		0.073626
DHX29		0		-61.1884		0.179074
DHX30		0		-182.077		0.193272
DHX34		0		197.082		0.288638
DHX36		0		-58.9098		0.277709
DIABLO		0		-46.696		0.25089
DIAPH2-2		0		-35.0172		0.298643
DIAPH3		-1		-17.4825		6.22829e-06
DIS3L2		0		-29.4412		0.258983
DLC1	4.01614	0	0	-18.646	243.47	0.234178	0.478351
DLG3		-1		-11.5493		0.0137014
DLG4		-1		-91.7558		0.0281792
DMD	4.73368	0	0	-8.257	297.74	0.153335	0.419342
DNAH14		-1		-2.54175		0.0623072
DNAJA2		0		-107.234		0.180619
DNAJB13		0		0.931992		0.289499
DNAJB5		-1		-8.89386		0.0274335
DNAJB6		0		-111.368		0.214245
DNAJC1		-1		-116.859		0.0045625
DNAJC10		0		-127.049		0.119078
DNAJC15		-1		-29.401		0.0712309
DNAJC8		0		-108.052		0.14272
DNASE1L3		-1		-7.95525		0.00129939
DNMT3A		-1		-540.795		0.0278298
DNPEP		0		-51.5222		0.22186
DOCK1	4.89275	0	0	-43.67	1988.8	0.107724	0.328286
DOCK7		-1		-19.7537		0.098701
DOK4		-1		-13.0178		0.000734065
DOLPP1		-1		-25.1081		0.0366584
DPH2		0		-31.7645		0.126666
DPH5		0		-53.1368		0.167309
DPP8		0		-137.861		0.296452
DPY19L1	4.01721	0	0	-95.597	444.56	0.133362	0.48487
DPY30		-1		-48.3628		0.00743684
DPYD	4.96953	0	0	-59.459	11352	0.164322	0.165918
DPYS		1		27.9613		0.0570225
DPYSL2		0		-205.243		0.172788
DQX1		0		-8.97077		0.202316
DR1		-1		-216.225		0.0223014
DRG2		-1		-70.1034		0.0297495
DSE		0		15.6064		0.149509
DTD2		0		-7.40926		0.202279
DTL		-1		-32.3587		8.31967e-07
DTNB		0		43.4934		0.276971
DTYMK		-1		-63.7686		0.000164629
DUS1L		0		-59.4793		0.10002
DUSP1		1		228.124		0.0361163
DUSP11		0		-70.075		0.185628
DUSP12		0		-14.067		0.284693
DUSP16		1		31.2621		0.0687929
DUSP26		-1		-1.53673		0.019173
DUSP4		1		4.87183		5.79106e-06
DUSP6		0		97.7332		0.163168
DUT		-1		-163.286		0.00463267
DVL2		0		-12.1236		0.278
DYNLL1		0		-123.09		0.175369
DYNLL2		-1		-251.461		0.0404995
E2F7		-1		-21.404		9.57954e-06
E2F8		-1		-56.9039		3.26535e-08
EAF1		0		185.032		0.210083
EAF2		-1		-57.7579		0.00832058
EBAG9		0		-13.3227		0.241295
ECHDC1		-1		-64.7961		0.0301938
ECI1		-1		-41.7801		0.0928043
ECM2		0		-4.58295		0.148151
EDA		1		3.70204		0.0546583
EDNRB		1		2.49825		0.0418496
EEA1		0		-37.4455		0.175633
EED		-1		-88.548		0.0411759
EEF1D		0		-274.652		0.244048
EFCAB9		0		-0.586804		0.311285
EFHB		1		29.804		0.0191348
EFNA1		-1		-23.8447		0.00039982
EGLN1		0		-78.5578		0.122923
EGR1		0		-23.8217		0.139961
EHBP1		0		-19.0634		0.289788
EHD4	4.94564	0	0	-91.158	10466	0.139214	0.195196
EHHADH		-1		-29.611		0.0338569
EHMT2		0		-141.419		0.143432
EIF1AD		-1		-47.0183		0.0994707
EIF2B4		0		-64.8169		0.215687
EIF3F		-1		-411.83		0.0634427
EIF3I		-1		-174.983		0.0145947
EIF4A3		-1		-138.233		0.0780218
EIF4E		-1		-94.5083		0.0241934
EIF4E2		0		-76.4985		0.140194
EIF4EBP2		0		-340.032		0.151212
ELF2		0		-75.1605		0.301211
ELMOD3		0		-74.9361		0.252109
ELN		0		44.6003		0.163964
ELOB		-1		-124.421		0.0668345
ELOC		-1		-50.9617		0.0447494
ELOF1		0		-34.6729		0.197686
ELOVL6		-1		-13.0209		0.0238378
ELP3		-1		-40.7079		0.0254745
EMB		1		447.662		7.21233e-05
EMC8		-1		-59.9545		0.0393668
EMC9		0		-30.1577		0.252239
EMD		0		-42.5992		0.228624
EMILIN1	4.96458	0	0	2.016	857.89	0.306111	0.240372
EMP1		0		-123.916		0.229676
ENGASE		-1		-67.8534		0.0917126
ENHO	4.02006	1	0	27.168	-57.697	0.0863158	0.488365
ENKUR	4.98517	0	0	-6.3673	2124.1	0.149094	0.12271
ENOX1		-1		-14.335		9.43639e-08
ENY2		-1		-85.6512		0.0166383
EPAS1		0		24.9561		0.100081
EPB41L3		-1		-48.606		0.044798
EPB41L4A		1		4.03979		2.28123e-05
EPHB1		-1		-3.18666		0.0331476
EPHX3		0		13.9334		0.224594
EPOP		-1		-2.44275		0.0432804
ERAL1		0		-59.2981		0.112002
ERCC2		0		-85.8529		0.175764
ERCC6L		-1		-29.775		1.13507e-05
ERGIC2		-1		-75.4801		0.0312071
ERI1		-1		-19.7231		0.00951001
ERO1A		0		-58.9885		0.159013
ESF1		-1		-44.4802		0.0585328
ESPL1		-1		-136.406		1.35216e-06
ESPN		0		-57.3761		0.156571
ETAA1		-1		-96.3919		0.021381
ETFRF1		0		-10.5966		0.154287
ETV2		-1		-12.3205		0.0845017
EVA1A		0		-7.2867		0.164988
EVI2A		-1		-35.6656		0.0707121
EWSR1		0		-747.726		0.123042
EXO1		-1		-22.2093		6.77543e-06
EXOC1		0		-56.3502		0.248181
EXOC3		0		-177.327		0.181775
EXOC6		0		-32.4835		0.307806
EXOG		-1		-76.4424		0.0600772
EXOSC1		-1		-37.8067		0.0436962
EZH2		-1		-161.355		0.000107445
F13A1	4.95475	0	0	-1437.7	210490	0.188072	0.238102
F2RL2		0		4.04686		0.142763
F5		1		388.291		0.00871195
FAAP20		-1		-50.7511		0.0565831
FABP5		-1		-18.5579		0.0112007
FAF1		-1		-47.1963		0.0654331
FAH	4.89114	0	0	-4.045	457.81	0.242845	0.339964
FAM110A		0		-37.8611		0.128624
FAM114A2		-1		-45.8941		0.0449063
FAM120C		0		-36.3523		0.15772
FAM122B		0		-48.6544		0.271184
FAM129A		0		138.518		0.283532
FAM13A		0		-2.66896		0.252635
FAM151B		0		-8.53177		0.238485
FAM160B1		0		-38.0309		0.303363
FAM161B		0		-5.95805		0.153593
FAM167B		0		23.2286		0.127976
FAM172A		-1		-99.9699		0.024364
FAM173A		-1		-56.3078		0.049975
FAM173B		0		-31.2149		0.217434
FAM181B		0		-0.81911		0.307618
FAM199X		-1		-38.3442		0.0877244
FAM212B		0		-1.51503		0.195161
FAM214B		0		-52.2355		0.181198
FAM216B		0		-1.11388		0.304646
FAM222A		-1		-16.556		0.00429675
FAM228B		-1		-4.32636		0.0174986
FAM229A		0		-85.4922		0.187622
FAM234A		0		-40.4138		0.215111
FAM3B	5.00242	0	0	1.454	4061.1	0.313764	0.19946
FAM3C		0		-17.7526		0.254087
FAM50A		-1		-134.345		0.0948837
FAM76B		-1		-59.5275		0.0832842
FAM83D		-1		-13.4173		2.86714e-06
FAM96A		-1		-78.5532		0.00821997
FANCA		-1		-69.8867		0.0832981
FANCD2		-1		-52.0103		1.26075e-05
FANCI		-1		-62.1372		2.89036e-05
FAR1		-1		-237.903		0.0525904
FARP2		0		-41.0131		0.129293
FARSA		0		-73.4563		0.10297
FASN		-1		-318.739		0.046048
FASTKD2		0		-18.4654		0.143859
FAT1	5.0028	0	0	5.5628	18322	0.290579	0.116016
FBF1		0		-46.133		0.236327
FBL		-1		-208.856		0.0646364
FBP1	4.80234	1	0	71.399	-1073.1	0.0743669	0.389288
FBXL6		-1		-30.9239		0.0884365
FBXO2		0		-2.8967		0.193932
FBXO28		0		-34.5113		0.209091
FBXO32		0		7.07848		0.315307
FBXO33		-1		-67.41		0.0526086
FBXO45		-1		-20.3677		0.018328
FBXO7		0		-62.1394		0.248811
FBXO9		0		-178.899		0.225569
FBXW12		0		-110.099		0.281753
FCER1A		0		8.79178		0.320667
FCF1		-1		-29.3168		0.0475201
FCGR1A		0		-2.13835		0.240674
FCGRT	4.91207	0	0	-331.39	20633	0.150666	0.344635
FCHSD2		0		-109.848		0.223381
FCN1		1		1649.46		0.012613
FCRLB		0		0.869654		0.272729
FDFT1		-1		-213.174		0.000122464
FDXACB1		0		-3.38832		0.178206
FEN1		-1		-129.367		8.64427e-05
FFAR2		1		12.4375		0.00921669
FGD4		1		117.963		0.0382453
FHDC1		-1		-2.16152		0.0312397
FILIP1L	5.00105	0	0	-2.0515	8579.4	0.299511	0.124324
FITM2		-1		-13.788		0.0629618
FIZ1		0		-49.3396		0.248072
FKBP5	4.00201	0	0	-653.32	4109.5	0.177433	0.112964
FKBP8		0		-250.697		0.171448
FLT3	4.01559	0	0	-9.0755	81.529	0.152858	0.468044
FMN1	4.00627	0	1	-1.2172	11.26	0.196393	0.0990329
FMNL2		-1		-42.1674		0.000709261
FMNL3		0		-50.0845		0.272322
FMO2		0		-1.1975		0.104272
FMR1		0		-125.258		0.234916
FN1	5.00857	0	0	19.034	83947	0.328736	0.314213
FNBP1L		-1		-16.0115		4.88758e-07
FNDC10		-1		-5.57973		0.0867805
FNIP2		1		113.452		0.0887523
FOLR2	4.94792	0	0	-7.4038	631.54	0.122088	0.231734
FOS	4.84554	0	0	-141.05	3619.1	0.109019	0.380622
FOXD2		0		42.8449		0.292303
FOXM1		-1		-49.2113		6.74391e-05
FOXP4		-1		-69.2078		0.0308983
FOXQ1		1		2.24286		0.0167362
FPGT		-1		-62.7312		0.0264182
FRMD4B		1		34.8795		0.080484
FRRS1		1		3.00326		0.0927974
FTCDNL1		0		-0.911327		0.107592
FUNDC1		-1		-19.8148		0.0148409
FUZ		-1		-27.6825		0.0163557
FXYD7		-1		-288.774		0.0113149
FYTTD1		0		12.4555		0.20679
FZD4	4.98379	0	0	-0.74037	1359.4	0.410945	0.133827
FZD7		0		-1.41128		0.214732
G0S2	5.01124	1	0	4.5535	4910	0.0993381	0.243332
G2E3		0		-74.8255		0.134432
GAB1		1		16.3807		0.0415255
GAB3		1		75.9366		0.0442516
GABPA		0		-77.8443		0.14043
GADD45G		1		21.0107		0.0721991
GAL3ST4		-1		-47.0733		0.0618632
GALK2		-1		-43.122		0.00255618
GALM		1		9.99587		0.0928732
GALNT1		0		-102.642		0.253744
GAMT		-1		-21.9418		0.0298478
GAS8		-1		-26.1739		0.00662704
GATA1		1		51.1347		0.00417059
GATA2		0		23.733		0.310158
GATB		0		-31.8477		0.195326
GATD1		0		-54.9671		0.176175
GATM	4.9826	0	0	-7.1019	10780	0.389865	0.13183
GBP5		0		-56.9477		0.108546
GCSH		-1		-6.20118		0.0235852
GDA	4.95577	-1	0	-517.13	46536	0.0919123	0.225707
GDAP1		-1		-6.32591		0.000209131
GDAP2		0		-38.507		0.190865
GEMIN2		-1		-16.9523		0.0152782
GFI1B		1		27.614		0.0122134
GFM2		-1		-64.4948		0.0283702
GFOD2		0		-5.52161		0.147351
GGPS1	5.00889	0	0	-40.204	106220	0.189274	0.116601
GGT5		1		54.4175		0.0641699
GGT7		0		13.8189		0.156393
GH1		0		-12.2627		0.24169
GID4		-1		-66.0356		0.0836894
GID8		0		-70.0919		0.128525
GINS1		-1		-58.8046		6.53586e-05
GINS2		-1		-51.0295		0.0093381
GINS4		-1		-19.0404		0.00370636
GIPC3		1		15.5797		0.0525464
GJB2	4.97664	0	0	-7.8339	3430.2	0.218725	0.139592
GJC2		-1		-9.74281		0.0476887
GLI1		0		-14.1934		0.20496
GLIPR1		0		70.6562		0.316399
GLIS3		1		3.00238		0.0118105
GLOD5		1		8.04798		0.00598785
GLUL	4.0159	0	0	-1.4888	4453.9	0.498731	0.480335
GLULP	4.98836	0	0	5.4102	6259.7	0.268642	0.101777
GM2A		1		124.756		0.0452191
GMEB2		0		-60.9447		0.319179
GMNN		-1		-71.7009		5.07096e-06
GMPPB		-1		-98.131		0.068647
GNAI1		-1		-8.48384		0.00448737
GNAO1		0		33.4166		0.211659
GNAS		-1		-803.432		0.0832455
GNAT1		-1		-115.941		0.0146828
GNB1L		-1		-139.931		0.07084
GNB4	4.97686	0	0	-37.649	10955	0.136992	0.105206
GNG10		0		-34.4777		0.164104
GNG12	4.00602	0	0	-8.1195	49.093	0.17464	0.126724
GNG7		1		347.096		0.0116678
GNL1		-1		-61.3449		0.0953559
GNMT		-1		-16.7192		0.0574658
GNPAT		-1		-87.2856		0.0958597
GNPDA1		-1		-102.165		0.0206922
GNPTG		0		-97.816		0.234672
GOLIM4		0		16.1204		0.146827
GOLM1		1		41.9837		0.0785076
GOPC		-1		-90.8551		0.0460131
GORAB		0		-10.048		0.102599
GPAA1		0		-101.04		0.109147
GPATCH11		0		-17.6926		0.27054
GPATCH2		0		-31.8836		0.166709
GPI		0		220.349		0.15292
GPR132		0		-93.6726		0.131775
GPR137		0		-34.5704		0.239773
GPR155		-1		-42.9906		0.0105623
GPR162		0		-10.9106		0.308179
GPR19		-1		-13.9713		0.00303086
GPR35		-1		-456.993		0.00074504
GPR4	4.84669	1	0	121.94	-1732.7	0.0697681	0.39283
GPR84		1		11.2108		0.0692455
GPX3		1		29.8011		0.0986981
GPX4		0		-29.7904		0.231367
GRAMD1B		0		15.6528		0.278061
GRAMD1C		0		-26.6477		0.127143
GRHPR		-1		-16.7246		0.093093
GRK4		0		-3.23855		0.10982
GRN		0		553.209		0.129862
GRTP1		-1		-33.2857		0.00241126
GSAP		0		-50.515		0.290782
GSDMB		0		-3.51702		0.246175
GSE1		0		7.18089		0.172095
GSK3B		0		-88.2726		0.214427
GTF2E1		-1		-39.5882		0.0946267
GTF2H1		0		-35.6073		0.176188
GTF2IRD2		-1		-3.69454		0.021656
GTF3C5		-1		-75.4682		0.0420896
GTF3C6		-1		-31.0254		0.0331435
GTPBP10		-1		-13.3626		0.0497754
GTPBP3		0		-41.5113		0.311072
GTSE1		-1		-66.2497		8.34283e-07
GUCY2C		-1		-5.90635		0.00428778
GUK1		-1		-391.195		0.0214039
GYG2		-1		-86.2084		9.93545e-06
GYS1	4.97706	0	0	-92.721	69350	0.343627	0.152323
GZMA		-1		-207.338		0.0114774
GZMB		0		58.043		0.144916
H2AFV		-1		-439.335		0.00139716
H2AFX		-1		-103.041		0.0320128
H2AFZ		-1		-250.114		2.19709e-06
HACD1		-1		-3.18235		0.0159356
HARS		-1		-68.744		0.0362536
HASPIN		-1		-23.0183		4.67316e-07
HAUS5		0		-154.256		0.161968
HAUS8		-1		-25.0167		0.0758898
HBA		-1		-1380.59		5.15338e-08
HBA1		-1		-2671.45		5.22256e-08
HBB		-1		-1254.1		4.16572e-05
HBM		-1		-10.7868		0.000451268
HBS1L		-1		-96.6786		0.0501929
HCN2		-1		-37.4449		0.0321216
HCST		-1		-58.4772		0.0305086
HDAC1		-1		-294.308		0.0235495
HDAC6		0		-128.41		0.116327
HDAC7		-1		-654.403		0.00100501
HDGFL2		-1		-103.948		0.0960988
HDHD5		0		-60.7399		0.115535
HEATR1		0		-104.655		0.237569
HECTD3		0		-65.7828		0.139052
HEMK1		-1		-88.3318		0.0616225
HERC3		0		57.4677		0.299172
HERC4		-1		-100.508		0.0829988
HFE	4.90455	0	0	-17.507	958.15	0.10078	0.256542
HGF		0		5.74361		0.276226
HIF1A		1		361.787		0.00386649
HINT1		-1		-95.8591		0.0131544
HIPK3		0		162.794		0.296297
HIST3H2A		0		-7.4902		0.153086
HJURP		-1		-92.5908		4.53292e-08
HK2		0		43.5795		0.122499
HMG20A		-1		-86.2445		0.0462884
HMGA1		-1		-353.867		0.00601271
HMGB3		-1		-12.5173		1.64382e-06
HMGCR		-1		-419.319		6.95185e-05
HNRNPA1		-1		-1461.54		0.0727175
HNRNPC		-1		-396.466		0.0810688
HNRNPM		-1		-847.312		0.00874731
HOMER3	4.94556	0	0	-10.426	3533.2	0.326749	0.231255
HP		1		549.716		0.0378172
HPDL		-1		-2.38644		0.0447915
HPGD		1		47.6147		0.0111511
HPRT1		-1		-149.488		0.00721732
HRH4	4.01899	1	0	147.84	-359.73	0.0948448	0.488658
HSCB		0		-111.109		0.193074
HSD11B1	4.90006	0	0	3.6944	324.53	0.204917	0.315522
HSD17B4		-1		-101.427		0.0200171
HSD3B7	5.00622	0	0	-0.10018	4113.5	0.482526	0.137744
HSPA12B		-1		-15.966		0.062625
HSPA8		0		-4717.02		0.230895
HSPA9		0		-170.921		0.307689
HTR7	4.99873	0	0	1.561	1795.7	0.203062	0.145022
HTRA2		0		-86.2272		0.117298
HYI		-1		-30.2999		0.0722196
IARS		-1		-125.873		0.0930224
IBA57		-1		-43.8133		0.089889
ICK		0		-39.1012		0.269481
ICMT		-1		-64.8246		0.0250989
IDE		0		-45.7329		0.183632
IDH1	4.95116	0	0	-50.096	5942.6	0.130918	0.177077
IDH3G		-1		-140.716		0.0462035
IDI1		-1		-164.37		3.76377e-07
IER2		-1		-513.445		0.0254025
IFI16		0		-580.275		0.287512
IFIT2		0		38.4932		0.315303
IFIT3		0		-97.8646		0.259018
IFIT5		0		4.8324		0.3151
IFITM2		0		27.5096		0.232159
IFNGR1		0		260.674		0.168195
IGF2BP2		0		-1.87077		0.188678
IGF2BP3		-1		-232.342		1.54958e-07
IGF2R		0		125.263		0.200734
IGFBP4		-1		-55.7663		0.0841627
IKZF4		0		-10.2814		0.237533
IKZF5		0		-71.824		0.285298
IL10RB		0		196.498		0.16784
IL11RA		0		-1.22867		0.194329
IL12B		1		7.30976		0.0303779
IL13RA1	4.93819	0	0	-200.87	51667	0.292978	0.233749
IL15RA		0		8.78599		0.302317
IL16		-1		-322.388		0.0797899
IL17D		1		6.38113		0.0286929
IL17RC	4.9532	0	0	-0.97024	877.72	0.38108	0.175205
IL18RAP		1		47.9885		0.0348263
IL1R2	4.96757	0	0	-20.975	5299.7	0.189464	0.146077
IL1RAP	4.01924	0	0	-35.067	351.4	0.205388	0.476357
IL1RN		1		295.202		0.0545792
IL21R		-1		-187.289		0.0142313
IL22RA2	4.9641	0	0	-1.1228	1394.8	0.43169	0.239909
IL2RA		1		195.053		0.00273025
IL5RA		1		213.997		0.000191234
IL9R		0		-155.755		0.135885
ILKAP		0		-142.77		0.208234
IMPA2		0		-58.6718		0.137468
IMPAD1		-1		-107.158		0.00849134
INCENP		-1		-114.157		0.00684077
INF2		-1		-390.734		0.0536326
ING3		0		-32.3458		0.117777
INPP5E		-1		-34.7246		0.029646
INSIG1		-1		-107.643		0.00879384
INTS10		0		-78.5925		0.169328
INTS4		0		-29.7194		0.309583
INTS7		-1		-91.0879		0.0427223
INTS9		-1		-69.2257		0.0167648
INTU		-1		-3.53011		0.00245722
IP6K2		-1		-100.256		0.0221664
IQCC		0		-18.0592		0.191984
IQGAP2		0		-144.823		0.20879
IQGAP3		-1		-17.099		0.0658076
IREB2		0		-78.5784		0.218484
IRF3		0		-212.701		0.270871
IRF5		0		268.068		0.246577
IRS2		1		197.271		0.0515969
ISCU		0		-50.898		0.261668
ISM2	4.96978	0	0	0.28931	441.89	0.420934	0.164976
ISY1		0		-83.2517		0.106733
ITGA5		-1		-218.764		0.00952582
ITGA9		1		8.54427		0.000297192
ITGAV	4.99838	0	0	-57.04	27868	0.151224	0.145232
ITGB3BP		-1		-14.9777		0.0147664
ITPA		0		-53.4688		0.161761
ITPKB		0		-219.972		0.110887
ITSN1		1		45.8659		0.00100187
IVD		0		-71.8855		0.27846
JAK3		0		-503.77		0.161066
JAM3		0		-15.0783		0.257837
JKAMP		-1		-51.4791		0.0492828
JRKL		0		-26.8504		0.20366
KARS		-1		-424.591		0.0213272
KAT2A		0		-98.1549		0.243692
KATNBL1		-1		-38.3734		0.0253657
KBTBD11		-1		-6.5682		0.0685594
KCNA3		0		-126.346		0.287209
KCNJ16		0		8.51251		0.206806
KCNJ2		1		127.08		0.0499282
KCTD10		-1		-147.82		0.0135473
KCTD15		0		12.5427		0.119968
KCTD19		0		1.70566		0.298221
KEH36_t21		0		-1315.3		0.211203
KHDRBS1		0		-146.281		0.268094
KHK	4.97396	0	0	-6.7633	15497	0.44349	0.161309
KIAA0141		0		-58.4331		0.115066
KIAA0513		1		424.742		0.00750574
KIAA0586		-1		-45.2712		0.057859
KIAA1143		-1		-33.9421		0.0569471
KIAA1211L		0		-72.5869		0.238591
KIAA1257		-1		-27.8385		0.0493272
KIF11		-1		-149.717		5.06601e-08
KIF18B		-1		-82.1327		1.14089e-07
KIF24		-1		-25.6312		0.000159263
KIF2C		-1		-46.1666		2.54088e-06
KIF4A		-1		-68.7628		1.55681e-07
KIF5B		0		-135.98		0.247161
KIRREL3		0		-41.0576		0.21267
KLF17	4.00513	0	0	-1.5117	65.413	0.424608	0.161859
KLF8		-1		-13.5124		0.0192626
KLF9	4.91478	0	0	-11.838	1629.9	0.259337	0.303984
KLHDC1		-1		-14.1193		0.000137874
KLHDC4		0		-76.5207		0.135309
KLHDC8B		0		-5.47065		0.259034
KLHDC9		-1		-1.81622		0.0105055
KLHL12		-1		-66.3083		0.0851989
KLHL22		0		-312.594		0.18185
KLHL25		-1		-10.2576		0.0112749
KLHL28		0		-94.7883		0.105959
KLHL30	5.01193	0	0	0.81699	4218	0.296244	0.179149
KLHL8		0		198.344		0.174419
KLK1		0		4.30879		0.21113
KMT2E		0		570.881		0.122469
KMT5C		-1		-42.1887		0.0831034
KNDC1		0		-2.66099		0.129893
KNSTRN		-1		-50.3455		5.34932e-05
KNTC1		-1		-58.104		1.41775e-07
KPNA2		-1		-204.477		1.34391e-05
KRCC1		0		-118.747		0.164873
KREMEN1	4.99735	0	0	2.2181	41398	0.463756	0.208561
KRR1		-1		-51.791		0.0237293
KRT42		0		-2.64611		0.16735
KYNU		0		-79.4139		0.109636
LACTB2		-1		-13.7596		0.00424975
LAMTOR2		0		-58.1563		0.165453
LAMTOR5		0		-26.0512		0.237549
LAP3		0		-201.191		0.226475
LAPTM4B	4.96611	0	0	-6.2292	1867.4	0.261885	0.197787
LARP4		-1		-80.1654		0.0573262
LBR		-1		-400.488		0.0939407
LCK		-1		-788.641		0.000697856
LCMT1		-1		-46.7099		0.051096
LDLR		-1		-79.8611		0.00635466
LEMD3		0		-49.8469		0.227633
LGALS4		0		-75.7914		0.151026
LGR6	4.09936	0	0	-29.785	110.22	0.123658	0.483014
LIF		0		5.98855		0.196976
LIFR		0		-1.82903		0.135118
LIN37		0		-28.8412		0.138222
LIN52		0		-13.6626		0.248106
LIN7C		-1		-72.5356		0.0120421
LIPA		0		118.655		0.233679
LLPH		-1		-63.3379		0.00447623
LMBRD1		-1		-35.0354		0.0986898
LMBRD2		0		-26.4401		0.190759
LMLN		0		-8.31343		0.199604
LNX1		1		6.44599		0.0170974
LOC100138864		0		-24.204		0.310876
LOC100138951		1		29.4747		0.0366721
LOC100139115		0		-37.9394		0.157179
LOC100139548		0		-94.6264		0.227443
LOC100140372		-1		-1.30419		0.0639786
LOC100141036		1		6.47095		0.00109412
LOC100294792		-1		-15.015		0.00111598
LOC100295883		1		142.611		0.000835141
LOC100296952		-1		-46.0846		0.0187012
LOC100297044		1		556.357		0.00459734
LOC100297676		0		-74.0258		0.204789
LOC100298331		0		-6.1827		0.165707
LOC100298923		-1		-5.27694		0.0799135
LOC100299025		0		-8.13951		0.103859
LOC100299712		-1		-34.5688		0.0749057
LOC100300760		-1		-257.536		3.69536e-07
LOC100336369		0		-1.176		0.283606
LOC100337507		-1		-8.97355		0.00775443
LOC100847159		-1		-617.798		0.000557669
LOC100847171		1		49.5367		0.0243565
LOC100847453	4.94338	0	0	-0.29607	534.13	0.459123	0.228612
LOC100847469		-1		-6.88929		0.000798896
LOC100847609		-1		-15.4042		0.053711
LOC100847700		-1		-12.7377		0.0997006
LOC100847724		0		-4.44621		0.101283
LOC100847759		-1		-122.522		0.0247755
LOC100847773		0		-16.15		0.148332
LOC100847831		-1		-15.6898		0.0557453
LOC100847835		1		63.8312		0.0194863
LOC100847934		-1		-1.8705		0.0210186
LOC100847946		-1		-21.8679		0.0284753
LOC100847981		1		3.55188		0.00127023
LOC100848006	3.98686	1	0	465.19	-617.37	0.0917037	0.170248
LOC100848072		0		0.674478		0.208587
LOC100848122		-1		-14.0576		0.0926788
LOC100848208		-1		-15.7953		0.00350219
LOC100848320		0		-0.355814		0.282463
LOC100848353		0		-10.8425		0.237014
LOC100848357		-1		-17.0483		0.0905751
LOC100848368		1		72.4445		0.00554635
LOC100848405		0		-31.2683		0.267068
LOC100848517		-1		-188.154		0.00577069
LOC100848538		-1		-14.6922		0.0363822
LOC100848872		0		-3.93565		0.242612
LOC100848906		0		-18.7903		0.169582
LOC101902036		-1		-7.00809		0.0668506
LOC101902043		0		44.0934		0.191106
LOC101902172		-1		-33.5769		0.0802774
LOC101902869	4.96158	0	0	-3.313	679.42	0.216427	0.206231
LOC101902926		-1		-18.718		0.0650123
LOC101903098		-1		-6.34775		0.00143685
LOC101903193	4.01993	0	0	-1.4282	5.0559	0.125845	0.487374
LOC101903248		-1		-6.96095		0.0826124
LOC101903281		0		-0.834254		0.183535
LOC101903290		1		10.0126		0.0488005
LOC101903340		1		57.6447		0.0512889
LOC101903397		1		5.30167		0.0469657
LOC101903832		1		203.967		0.0153304
LOC101903913		0		-22.1756		0.173005
LOC101904042	4.92329	0	0	6.7074	-354.18	0.114179	0.265242
LOC101904290		0		6.80637		0.302024
LOC101904548		0		-1.58883		0.178026
LOC101904842		0		-2.2909		0.151803
LOC101905203		-1		-68.8742		0.020293
LOC101905222		-1		-49.7845		4.88701e-05
LOC101905239		1		11.914		0.0653711
LOC101905303		0		-16.0616		0.214689
LOC101905776	4.98352	0	0	22.861	16176	0.272372	0.110817
LOC101906012	4.94659	0	0	-80.484	5346	0.119481	0.287932
LOC101906067		1		1.22325		0.0736896
LOC101906195		-1		-23.9711		0.00231708
LOC101906226		0		-3.23291		0.129731
LOC101906317		1		219.192		0.0534926
LOC101906364		-1		-9.75054		0.01489
LOC101906603		1		52.4667		0.0323548
LOC101906837	4.97967	-1	0	-35.616	3639.3	0.0889449	0.175457
LOC101906914		-1		-12.2036		0.0997419
LOC101907118		-1		-2.21699		0.0453168
LOC101907294		-1		-0.774617		0.0427718
LOC101907306		0		0.800414		0.309749
LOC101907320		0		-2.17251		0.130068
LOC101907518		0		1.26499		0.21011
LOC101907697		-1		-7.58689		0.0259725
LOC101907853		0		-1.54968		0.17351
LOC101908014		0		-5.10184		0.136641
LOC101908075		0		1.20819		0.299889
LOC101908144		1		318.325		0.0365778
LOC101908182		0		-22.5873		0.109134
LOC101908759		-1		-11.0808		0.0223472
LOC101909028		0		13.7576		0.1343
LOC101910148		0		-0.661361		0.204724
LOC104968946		0		-2.66852		0.252609
LOC104969002		1		7.62033		0.0573867
LOC104969027		-1		-7.64083		0.0972566
LOC104969028		-1		-20.2749		0.00011794
LOC104969351	4.0183	-1	0	-129.45	523.13	0.096112	0.47741
LOC104969384		1		1.38991		0.0187644
LOC104969589	4.54756	0	0	0.19976	36.334	0.458497	0.461953
LOC104969735	4.99015	0	0	-0.49294	1911.9	0.431683	0.128715
LOC104970830		0		145.044		0.190895
LOC104970831		1		22.7449		0.00129371
LOC104971122	4.98603	1	0	11.789	-1615.2	0.0879581	0.149308
LOC104971238		0		1.23107		0.195476
LOC104971307		1		7.02631		0.0203159
LOC104971364		1		15.6513		0.00467337
LOC104971390		1		86.2732		0.00231069
LOC104972065		1		1.0238		0.0810185
LOC104972780		-1		-27.4562		0.0181209
LOC104973105	4.97041	0	0	-1.0735	3726.6	0.461254	0.167278
LOC104973427		-1		-201.466		0.00132769
LOC104973526		1		32.7261		0.00179625
LOC104973781		0		11.563		0.170657
LOC104973829		1		15.9642		0.0024214
LOC104973920		0		12.498		0.188514
LOC104973964		0		-2.63187		0.299674
LOC104974348		-1		-160.603		0.0780071
LOC104974444		1		1.99829		0.0566992
LOC104974460		0		26.8702		0.235697
LOC104974542		-1		-50.042		0.00019426
LOC104974562		1		2.36495		0.0723473
LOC104974755	5.00687	0	0	-0.88823	3268.9	0.337916	0.198014
LOC104975122		0		2.61354		0.218075
LOC104975366		0		2.01712		0.22422
LOC104975377		1		6.31429		0.00807824
LOC104975977		0		-8.40843		0.16028
LOC104976076		0		97.3968		0.1025
LOC107131489		0		-7.33159		0.268946
LOC107131510		-1		-3.47635		0.012331
LOC107131573		0		-9.18983		0.115097
LOC107131699		0		-16.4735		0.232669
LOC107131703		-1		-154.485		0.0275865
LOC107131715	4.97934	0	0	1.7351	1835.2	0.390934	0.142733
LOC107131788		0		0.666069		0.245008
LOC107131941		1		7.00913		0.00310074
LOC107132224		1		3.95739		0.00786591
LOC107132262		0		1.97395		0.228562
LOC107132435		-1		-2.65198		0.008076
LOC107132458		0		14.2959		0.224012
LOC107132508	4.9727	0	0	-1.7242	1972.7	0.369218	0.142309
LOC107132767		0		1.06646		0.133705
LOC107132917		1		4.26379		0.0618002
LOC107132924		0		-8.85765		0.174809
LOC107132938		0		111.816		0.298199
LOC107132994	4.98367	0	0	-3.5349	1102.2	0.169976	0.136418
LOC107133048		-1		-2.67181		0.043174
LOC107133053		1		2.83955		0.0216925
LOC107133088	4.97245	0	0	-0.33602	1014.7	0.425081	0.101605
LOC107133128	4.97548	0	0	-3.7925	504.01	0.11739	0.147577
LOC107133158		1		11		0.00809943
LOC107133180	4.01264	0	0	2.6119	51.767	0.312154	0.109785
LOC107133207		1		1.89928		0.0298511
LOC112441457		-1		-16.419		0.0442891
LOC112441476		0		-2.56239		0.244607
LOC112441477		0		-19.7123		0.125163
LOC112441482		0		-4829.49		0.264125
LOC112441494	5.00989	0	0	-28.817	141840	0.227924	0.151946
LOC112441602		0		4.81641		0.271642
LOC112441663		1		63.1631		0.00155281
LOC112441665		1		4.24464		0.00214092
LOC112441683		0		296.683		0.289452
LOC112441774		0		-9.00287		0.151802
LOC112441879		-1		-9.14387		0.0169748
LOC112441888		0		0.780338		0.2956
LOC112441944		-1		-4.96477		0.00454979
LOC112441945		0		-15.6289		0.221921
LOC112442048		-1		-1.80898		0.0747611
LOC112442093		0		-31.9013		0.168631
LOC112442095		-1		-1.98049		0.044993
LOC112442205		-1		-15.0754		0.0137075
LOC112442226		0		-132.711		0.171305
LOC112442264		1		4.08351		0.0807065
LOC112442271	4.00319	0	0	-2.5159	21.338	0.23559	0.134076
LOC112442276		0		-52.4677		0.10683
LOC112442290		-1		-4.60029		0.0280487
LOC112442295		0		-0.740038		0.229791
LOC112442298		0		-1.78123		0.216559
LOC112442309		1		3.53927		0.0456917
LOC112442322		1		2.14705		0.0364803
LOC112442323		-1		-569.228		0.0453811
LOC112442336		1		18.0336		0.0696232
LOC112442350		0		-43.4781		0.274128
LOC112442387		-1		-6.75306		0.0398541
LOC112442436		-1		-1.21888		0.0227463
LOC112442485		-1		-3.53462		0.0350385
LOC112442619		0		-3.66517		0.18261
LOC112442623		0		1.36499		0.162232
LOC112442701		1		3.0501		0.0160921
LOC112442713		1		10.0853		0.0262167
LOC112442714		0		-2.04409		0.14393
LOC112442719		0		-88.3004		0.201238
LOC112442735		0		18.5696		0.17793
LOC112442737		0		27.8773		0.192848
LOC112442786		0		1.19675		0.208003
LOC112442793		0		-1.56165		0.225049
LOC112442805		0		-3.89383		0.167089
LOC112442809		-1		-36.9733		0.0506285
LOC112443007		0		-7.50696		0.198315
LOC112443137		0		4.35836		0.307925
LOC112443141		0		7.2731		0.133885
LOC112443170		-1		-14.637		0.05379
LOC112443181		-1		-57.9549		0.0532576
LOC112443184	5.00236	0	0	-0.092992	3343.5	0.473702	0.119656
LOC112443194		0		0.7636		0.263179
LOC112443219		1		83.0104		0.000517451
LOC112443236		0		8.09301		0.134551
LOC112443325		-1		-30.275		0.0188169
LOC112443491	4.91213	0	0	5.1794	784.29	0.273844	0.366523
LOC112443651		0		-250.089		0.145194
LOC112443696		0		-2.77552		0.106254
LOC112443728		-1		-17.3305		0.00211816
LOC112443735		0		70.5798		0.157766
LOC112444252		0		-1.14713		0.169598
LOC112444352		-1		-3.2971		0.0686907
LOC112444383		0		-1.38866		0.110386
LOC112444391		0		-1.5735		0.204334
LOC112444488		1		55.021		0.0208819
LOC112444858		1		3.44204		0.0599376
LOC112444891		0		-2.6692		0.230413
LOC112444920		0		-1.73662		0.250112
LOC112444924		1		23.372		0.000399973
LOC112444952		0		-0.986287		0.24325
LOC112444958		0		-0.93368		0.151555
LOC112444959		-1		-4.79664		0.0338062
LOC112444967		0		-3.24662		0.141617
LOC112445001		0		-19.6285		0.317554
LOC112445075		-1		-1.05921		0.0830409
LOC112445089		1		36.0344		0.0192356
LOC112445265		-1		-36.8907		0.00839527
LOC112445941		1		3.85083		0.0706332
LOC112445943		0		-33.931		0.212856
LOC112445946		1		2.65599		0.010779
LOC112446028	4.01837	0	0	-6.508	250.09	0.384897	0.474081
LOC112446104		0		-3.45427		0.146359
LOC112446107		-1		-1.00214		0.0913659
LOC112446351		0		-45.175		0.320297
LOC112446365		-1		-38.7492		0.000776496
LOC112446404		1		4.32491		0.0120695
LOC112446426		1		48.7168		0.00505737
LOC112446745		1		167.857		0.0252224
LOC112446759		0		-74.0834		0.112307
LOC112446779		-1		-3.29084		0.00499196
LOC112446780		1		4.43703		0.0557039
LOC112446796		-1		-53.2393		0.0382158
LOC112446882		0		-3.7345		0.181579
LOC112447043		0		-2.65893		0.218666
LOC112447079		-1		-2.14193		0.0116081
LOC112447104		0		1.52511		0.318871
LOC112447135		0		2.59939		0.248852
LOC112447330		-1		-88.7994		0.0169217
LOC112447352		0		-42.0347		0.115952
LOC112447359		-1		-50.1082		0.0775486
LOC112447372		-1		-61.8487		0.0789436
LOC112447385		1		2.78247		0.0441033
LOC112447599		0		-2.76517		0.208463
LOC112447602		0		-1.16029		0.137244
LOC112447626		0		-5.24428		0.277413
LOC112447662		0		6.04122		0.295418
LOC112448004		0		13.4148		0.249521
LOC112448042		0		-1.36346		0.152291
LOC112448056		0		-90.0297		0.221055
LOC112448094		0		-25.3534		0.285245
LOC112448155		-1		-100.462		0.0305954
LOC112448165		-1		-14.2741		0.0164844
LOC112448166		-1		-3.30245		0.0834214
LOC112448168		0		-2.4675		0.208467
LOC112448381		1		45.3891		0.0180337
LOC112448507		-1		-5.01865		0.0918012
LOC112448531		0		-19.5072		0.230879
LOC112448536	4.938	0	0	-11.475	1501.4	0.188736	0.245404
LOC112448582		-1		-66.0221		0.0109114
LOC112448734		-1		-26.8454		0.000103271
LOC112448792		0		-0.86883		0.1085
LOC112448795	4.97696	1	0	8.6159	-1074.1	0.0859904	0.111226
LOC112448847		1		2.99955		0.0106491
LOC112449037		-1		-17.441		0.0992396
LOC112449172		0		-1.58064		0.261324
LOC112449256		0		6.94512		0.121061
LOC112449275	4.00126	0	1	-57.469	318.78	0.150165	0.0972307
LOC112449300		0		56.6336		0.195408
LOC112449342	5.0113	0	1	-0.22817	27495	0.443493	0.0886793
LOC112449348		1		29.639		0.0228187
LOC112449363		-1		-5.8813		0.00315137
LOC112449403		0		-4.11866		0.112289
LOC112449404		0		-1.3489		0.191906
LOC112449405		0		-18.0942		0.187134
LOC112449424		0		1.08686		0.275059
LOC112449457		0		-0.981259		0.175833
LOC112449553		-1		-5.68395		0.0930873
LOC112449608		1		68.5909		0.0112153
LOC407171		0		552.034		0.128814
LOC504861	4.12622	0	0	-11.48	180.28	0.300616	0.484911
LOC505052		0		46.1434		0.310085
LOC505972		0		7.43487		0.293223
LOC507055		0		-50.568		0.278828
LOC507247		1		283.11		0.0178552
LOC508628		0		-96.3204		0.198615
LOC509881		0		4.85311		0.142026
LOC510193		-1		-48.9072		1.01587e-05
LOC510520		0		552.92		0.169943
LOC511229		-1		-259.915		0.0835766
LOC512486		0		-363.507		0.180456
LOC512627		0		1.48492		0.136261
LOC513508		0		-86.2359		0.202057
LOC514978	4.01725	0	0	-33.587	256.39	0.171271	0.13517
LOC515150		1		43.4482		0.0942984
LOC518080	5.0156	0	1	-8.1341	124110	0.255925	0.0941637
LOC521224		0		8.93605		0.26791
LOC524181		0		-7.69485		0.265702
LOC526769		1		21.6692		0.0670063
LOC527744		0		42.4788		0.255573
LOC529196		1		636.191		0.0229481
LOC530973		-1		-38.9342		0.0757287
LOC534630		0		-35.1983		0.116227
LOC539973		0		-1.69107		0.176031
LOC614376		1		4.67502		0.0333266
LOC614625		0		4.02492		0.172081
LOC614695		0		-2.81693		0.199905
LOC616281		0		-24.3436		0.102505
LOC616364		1		34.2474		0.0842342
LOC616782		1		519.574		0.0856058
LOC617503		0		7.37204		0.135396
LOC618737		0		65.3041		0.312828
LOC619131		0		209.599		0.294047
LOC781663		0		-3.89236		0.137575
LOC781710		0		-43.5292		0.291214
LOC782101		-1		-34.9475		0.0140326
LOC782177		-1		-5.93009		0.0917622
LOC782601		-1		-8.33676		4.9159e-05
LOC783376		0		-51.4346		0.15189
LOC783680		0		-3725.88		0.28269
LOC783920		0		-920.72		0.231124
LOC784208		0		-64.7148		0.216601
LOC784251		0		-9.50016		0.181208
LOC784768		1		2.13		0.00608518
LOC785761		-1		-20.0565		0.0997667
LOC786254		-1		-2798.24		0.00233254
LOC786372		0		-189.805		0.111506
LOC786417		0		11.1713		0.247459
LOC788205		-1		-1.45074		0.0580379
LOC788599		-1		-8.7561		0.024511
LOC788602		1		7.24281		0.00178321
LOC788801		1		106.468		0.093231
LOC789738		-1		-7.34691		0.000225057
LONRF3		0		82.1009		0.259669
LPAR2		-1		-16.5786		0.00346346
LPL		-1		-48.4156		0.0327831
LPXN		-1		-153.927		0.0506355
LRCH1		0		-29.6356		0.295728
LRFN4		-1		-4.29041		0.0632797
LRIF1		0		-89.8098		0.159251
LRP1	4.89414	0	0	-372.11	57028	0.273537	0.34154
LRP12		1		23.8759		0.0958726
LRP5		0		-53.1366		0.192727
LRP6	4.95011	0	0	-8.2106	1250.6	0.22976	0.325197
LRPPRC		-1		-100.012		0.0632638
LRR1		-1		-19.9437		7.90156e-05
LRRC40		-1		-53.1352		0.00920787
LRRC58		0		-83.0706		0.11412
LRRC71	4.9147	0	0	-0.80644	310.72	0.405041	0.321977
LRRFIP2		0		-26.2604		0.242348
LRWD1		-1		-79.5013		0.0681852
LSM6		-1		-54.7018		0.0120712
LSS		-1		-26.4547		0.0501392
LTB		-1		-817.748		0.0729029
LTF		-1		-10.3553		0.0126217
LUZP1		-1		-19.973		0.0058537
LY6G5B		-1		-129.062		0.0711396
LY6H		0		-1.0247		0.169199
LY6L		0		-7.59368		0.319098
LYN		0		621.991		0.297998
LYPD3	4.88333	0	0	1.2563	801.29	0.454024	0.377492
LYPD6		0		7.2701		0.151207
LYPLAL1		-1		-16.5686		0.0845224
LZTFL1		-1		-24.5435		0.0225692
MADD		0		-159.255		0.178888
MAFK		-1		-53.2668		0.0876208
MAGED4B		-1		-49.8641		0.00400785
MAGEE2		-1		-7.63199		0.0384051
MAGT1		0		-99.4181		0.271226
MAK16		0		-33.751		0.201382
MAMDC4		-1		-15.6718		0.0409634
MAN1B1		0		-148.33		0.296827
MANEA		-1		-29.3996		0.036982
MAOA	4.91482	0	0	-13.14	4748.3	0.393741	0.309569
MAP1B		0		2.58506		0.167291
MAP2K6		-1		-27.4425		0.00167531
MAP3K1		0		-450.556		0.159938
MAP3K15		1		1.3319		0.0576906
MAP3K7		0		-65.4218		0.130557
MAP4K4		0		283.461		0.230462
MAPK13		0		12.2071		0.124539
MAPK8IP2		-1		-33.1431		0.0410114
MAPK8IP3		0		-216.7		0.209876
MAPKAPK3		0		57.8107		0.254449
MARCHF1		0		37.3791		0.130119
MARCHF5		-1		-58.2267		0.0575117
MARCHF7		0		-160.382		0.245151
MARCO		-1		-5.28093		0.0591545
MBLAC2		0		-5.8123		0.118799
MBNL2		0		-37.4894		0.19328
MBP		1		126.614		0.0738124
MBTPS1		0		-99.3191		0.289025
MCF2L2		0		-335.219		0.313444
MCM2		-1		-375.441		4.17904e-07
MCM3		-1		-381.695		0.000234211
MCM3AP		0		-243.323		0.218522
MCM4		-1		-342.806		7.59915e-07
MCM5		-1		-327.905		0.00018329
MCOLN2		-1		-87.3472		0.0372322
MCRIP1		0		-195.636		0.134776
MDM1		-1		-14.3242		0.0119986
MECP2		0		637.05		0.135677
MED17		-1		-66.6975		0.0199316
MED19		0		-48.3731		0.104255
MED20		-1		-42.0264		0.0107478
MED21		-1		-43.9326		0.0746758
MED22		0		-46.8254		0.174603
MED25		0		-228.081		0.247671
MED29		0		-14.7737		0.166643
MED31		0		-35.2383		0.136531
MEMO1		-1		-70.1622		0.0191695
MET		-1		-48.2896		1.19738e-05
METAP2		-1		-154.635		0.01313
METTL1		0		-12.8911		0.312078
METTL13		0		-31.6782		0.116462
METTL14		-1		-53.0632		0.0304539
METTL22		-1		-68.8721		0.0774506
METTL3		-1		-106.304		0.0484268
METTL8		-1		-17.9553		0.0212887
MFN1		0		-90.3343		0.282013
MFSD14A		0		-61.9599		0.29541
MFSD14B		0		-60.1636		0.294715
MFSD2A		0		-1.27469		0.102814
MFSD8		0		-24.42		0.148264
MGAM	4.9734	0	0	33.38	8217	0.202006	0.211842
MGAT3	4.01196	1	0	19.241	-44.726	0.0878421	0.169
MGRN1		0		-195.016		0.220992
MGST1	4.95912	0	0	-66.487	15617	0.19697	0.171489
MIA2		0		-47.5926		0.155792
MIB2		0		-81.6047		0.286973
MICAL3		-1		-20.3062		0.0582712
MICALL1		0		-55.572		0.314805
MICU2		0		-58.7947		0.273764
MICU3	4.02019	-1	0	-15.151	48.708	0.0983308	0.483589
MIER2		-1		-76.1117		0.00932899
MIF		-1		-107.785		0.0034021
MINDY4	4.01804	-1	0	-4.3924	14.621	0.0794475	0.478076
MIPEP		-1		-60.8203		0.0395291
MIS18A		-1		-27.5119		1.57599e-06
MISP3		-1		-7.46384		0.0548641
MITD1		-1		-68.7014		0.00609425
MITF	4.96121	0	0	-87.741	10970	0.131583	0.221953
MIXL1		0		1.18249		0.229376
MKL1		0		-246.482		0.283507
MLEC		0		-168.446		0.227743
MLLT1		-1		-94.7125		0.0205056
MLLT6		0		-483.859		0.186448
MLX		-1		-160.955		0.0885683
MLXIP		0		312.038		0.297456
MMAB		-1		-27.1157		0.0061483
MMADHC		-1		-91.3694		0.0205871
MMD		0		-167.101		0.164429
MMGT1		-1		-41.2968		0.0919787
MMP19	4.01252	-1	0	-75.088	172.58	0.0955243	0.491012
MMS19		0		-76.5237		0.170053
MN1		1		14.0513		0.000220731
MOB2		0		-118.789		0.141547
MON1A		0		-13.7417		0.248453
MOSPD2		0		-27.6619		0.271686
MPC1		-1		-85.1361		0.00632672
MPEG1		1		963.108		0.0218755
MPHOSPH10		-1		-38.2289		0.0654796
MPLKIP		-1		-55.4469		0.00805714
MPV17L		1		4.03967		0.00834809
MRC1		-1		-38.1671		0.0028367
MRC2		0		-3.30045		0.23388
MRE11		-1		-91.8212		0.0595975
MRM3		0		-23.9321		0.127149
MRO		0		6.97861		0.167106
MRPL1		-1		-26.7071		0.0267582
MRPL10		0		-8.439		0.109926
MRPL14		-1		-65.6802		0.0179974
MRPL21		0		-44.1786		0.214633
MRPL47		-1		-70.3634		0.0136893
MRPL55		-1		-84.867		0.0434098
MRPL57		0		-9.56927		0.12309
MRPL58		0		-48.4704		0.124033
MRPS17		-1		-22.463		0.00991563
MRPS18B		0		-35.1137		0.173286
MRPS9		0		-45.9489		0.126136
MS4A2		0		26.9181		0.249322
MSH2		-1		-166.119		0.000246255
MSH6		-1		-242.73		0.0198524
MSL1		0		-150.269		0.277868
MSMO1		-1		-218.415		1.59099e-06
MSR1		0		-9.75318		0.226822
MTA1		-1		-681.788		0.00142883
MTAP		-1		-129.558		0.0142959
MTARC1		0		15.7571		0.118383
MTERF2		-1		-27.2094		0.0912281
MTF2		-1		-87.408		0.0230475
MTMR14		0		-138.993		0.22903
MTSS1L		0		9.93386		0.132665
MTX1		-1		-32.1155		0.0345645
MUC15		0		-2.72177		0.313158
MUM1		-1		-72.9852		0.0416182
MUS81		-1		-36.3315		0.0887377
MUTYH		-1		-79.669		0.00112627
MVD		0		-164.266		0.117891
MVK		-1		-74.7552		0.0182874
MX1		0		12.8329		0.589201
MX2		0		22.3421		0.393901
MXD3		-1		-40.2848		3.89975e-06
MYADM		0		472.909		0.231845
MYBBP1A		0		-114.921		0.183613
MYLK3		0		3.20436		0.256356
MYO15B		-1		-1.17117		0.0336088
MYO1G		-1		-567.294		0.089798
MYO9A		0		-68.1973		0.109468
MYOF	4.99185	0	0	-79.26	54431	0.19176	0.166687
MYOZ1		0		-1.32941		0.113212
MYRF	5.00878	1	0	22.232	19610	0.0727278	0.159205
N4BP1		0		215.036		0.205226
N6AMT1		-1		-6.64818		0.047353
NAA15		0		-109.215		0.117575
NAA25		0		-55.9824		0.120184
NADK2		-1		-30.1492		0.00437427
NAF1		0		-70.055		0.272677
NAIP		0		511.189		0.212611
NANOS1		-1		-20.5617		3.27718e-06
NANS		-1		-61.3656		0.043233
NAP1L1		0		-369.644		0.182015
NAP1L4		0		-206.713		0.153259
NAPB		0		-73.8465		0.193527
NAPSA		0		-305.859		0.163137
NARFL		0		-62.4636		0.132685
NASP		-1		-272.405		0.000172988
NBDY	4.93831	-1	0	-43.134	1696.1	0.0709944	0.27005
NBEAL1		0		-33.3966		0.148293
NBN		-1		-83.6927		0.0790799
NCAPG2		-1		-110.666		5.37293e-06
NCAPH2		-1		-149.549		0.019314
NCDN		0		-90.5378		0.11346
NCF4		0		98.4154		0.190735
NCK2		0		-24.228		0.265337
NCKAP5L		-1		-98.2324		0.0216795
NCOA4		0		-122.159		0.289128
NCOA5		0		-98.6975		0.154374
NCOA7		0		60.0177		0.222295
NCR3		0		-59.1373		0.171739
ND4		0		314.14		0.172505
ND5		0		-1462.83		0.306294
NDC80		-1		-65.524		4.82361e-09
NDE1		-1		-139.559		0.00620798
NDOR1		0		-366.906		0.143699
NDRG2		-1		-32.5831		0.0454339
NDUFA10		-1		-140.084		0.0609606
NDUFAF1		0		-21.1854		0.199882
NDUFAF3		-1		-59.0088		0.0709473
NDUFB10		-1		-174.091		0.0744309
NDUFS1		-1		-128.665		0.0459295
NDUFS3		-1		-81.7203		0.0270242
NDUFS6		-1		-83.6168		0.044737
NEB		1		37.1066		0.00938976
NEDD8		0		-84.5508		0.261725
NEK1		0		-22.9883		0.118498
NEK2		-1		-41.1236		2.69609e-07
NELFA		0		-184.604		0.172843
NENF		-1		-100.264		0.0609214
NETO2		0		-1.52768		0.167509
NEURL4		0		-193.349		0.17346
NF2		-1		-69.2791		0.0637812
NFAM1		0		150.319		0.101773
NFATC2IP		0		-88.2816		0.165935
NFIA		1		3.60153		0.0338517
NFIX		0		5.24872		0.157536
NFXL1		0		-15.6075		0.25298
NFYC		0		-89.537		0.100303
NICN1		0		-180.319		0.100711
NIF3L1		0		-23.8593		0.206096
NIP7		-1		-223.562		0.0198603
NIPA2		0		-71.4513		0.203202
NIPSNAP2		0		-43.946		0.156904
NIT1		-1		-19.9484		0.0125569
NKIRAS1		0		-21.1217		0.144286
NKRF		-1		-29.0434		0.0802171
NLE1		-1		-27.7276		0.0282464
NLGN3		0		-12.426		0.150797
NMD3		0		-51.7125		0.128374
NME2		-1		-207.065		0.0225295
NME3		0		-67.9101		0.173443
NMI		0		-135.169		0.258354
NMT1		0		-135.658		0.168122
NOCT		-1		-10.4403		0.0148609
NOD1		0		33.5003		0.201257
NOL4L		-1		-141.379		0.00115376
NOL6		-1		-69.866		0.0706716
NOP14		0		-148.684		0.243579
NOP53		0		-487.549		0.107744
NOP56		-1		-301.427		0.00527876
NOP9		-1		-59.6654		0.0455942
NOS1AP		0		24.1672		0.109406
NOSIP		0		-137.297		0.112689
NOTCH3		-1		-41.6124		0.0140909
NOXA1		-1		-96.5012		0.0117111
NPAT		-1		-38.1898		0.0923641
NPHP4		-1		-17.4437		0.0736644
NPTN		0		-57.0472		0.182826
NR2F6		0		-17.9742		0.181805
NRBP1		0		-132.035		0.313759
NRF1		0		-38.5167		0.256975
NRG1	4.951	0	0	23.902	4314.3	0.212499	0.202713
NRN1L		0		-70.9532		0.273359
NRP1	4.94805	0	0	-87.932	18982	0.208254	0.221993
NRP2	4.79878	0	0	-107.11	5039	0.167808	0.371351
NSD2		-1		-299.415		0.000212351
NSDHL		-1		-96.5222		0.000704588
NSF		0		-74.1988		0.109358
NSMCE1		0		-70.127		0.148066
NSUN5		-1		-30.9763		0.0399599
NT5C3A		-1		-105.377		0.0649328
NT5DC1		0		-4.66398		0.263323
NTAN1		-1		-154.994		0.0387307
NTHL1		0		-69.9389		0.120252
NTN3		-1		-1.28001		0.0567654
NTNG2		0		-17.7315		0.203261
NUBP2		0		-232.162		0.102966
NUDCD1		-1		-34.9672		0.00975796
NUDCD3		0		-119.503		0.226899
NUDT1		-1		-44.0552		0.0650706
NUDT12		0		-34.373		0.15479
NUDT16L1		0		-97.3333		0.226071
NUDT17		-1		-44.2298		0.0329496
NUDT21		-1		-193.943		0.012482
NUDT22	4.97407	0	0	-3.4672	716.01	0.13475	0.186056
NUDT4		0		48.4036		0.220578
NUDT7		0		88.7549		0.300983
NUGGC		0		-32.6361		0.162383
NUMB		0		63.73		0.2681
NUP107		0		-85.9782		0.13408
NUP133		-1		-75.6137		0.0122017
NUP210		0		-683.119		0.204752
NUP50		0		-98.5718		0.242693
NUP58		0		-50.1296		0.119914
NUP85		-1		-119.972		0.0294116
NUP88		-1		-118.379		0.0728816
NUPL2		0		-17.9293		0.166503
NUPR1		0		24.8504		0.148629
NUTF2		-1		-153.322		0.021667
NVL		0		-28.2052		0.306632
NXT1		-1		-42.4212		0.011961
NXT2		-1		-44.5054		0.00120705
OARD1		0		-95.186		0.209325
OAZ1		0		-516.208		0.257168
OAZ2		0		-78.8259		0.231392
ODR4		-1		-25.0678		0.0328384
OGFOD1		-1		-56.7509		0.0462204
OGN		-1		-138.538		5.9282e-07
OLFM4		0		5.6302		0.26398
OLR1		0		-29.8839		0.117242
OPA1		-1		-67.1032		0.0762083
OPA3		0		-19.4926		0.125569
OPHN1	4.02052	0	0	-5.9693	37.075	0.179685	0.486984
OPTN		0		-37.9102		0.1509
OR52B2		0		1.79374		0.209986
ORC1		-1		-89.6673		3.7157e-05
ORC6		-1		-38.3168		0.0385657
OSBPL7		0		-150.698		0.171546
OSGEP		0		-54.4426		0.125399
OTUB1		0		-273.004		0.123022
OTUD3		0		-215.491		0.123626
OTUD4		0		-146.861		0.254398
OTUD6B		-1		-32.469		0.0280223
P2RY11		-1		-26.1934		0.0577357
P2RY6		-1		-6.78203		0.0363873
P3H1		0		-99.927		0.125929
P4HA2		1		7.99643		0.00796331
PABPC4		-1		-189.357		0.00553104
PABPN1		-1		-457.017		0.0547826
PABPN1L		1		126.729		0.0337178
PADI3		1		13.506		0.0334889
PADI4		1		219.701		0.011791
PAFAH1B2		0		-67.8637		0.255916
PAIP1		-1		-83.5596		0.0234601
PAIP2		0		-137.106		0.139691
PAK1		0		-36.9062		0.175848
PALM3		-1		-27.3595		0.0156891
PAN2		0		-137.077		0.103623
PAOX		0		-169.959		0.232906
PAPD4		0		-91.2687		0.170568
PAPD7		0		-104.152		0.257561
PAPOLG		0		-66.151		0.13849
PAPSS2	4.01575	0	0	-208.23	1405.4	0.186864	0.486883
PARVG		-1		-187.212		0.0588491
PASK		0		-53.9305		0.196343
PAX8	4.99319	0	0	3.4414	7118.1	0.333152	0.132973
PAXBP1		-1		-310.281		0.0833639
PAXIP1		-1		-47.9892		0.0236273
PBRM1		0		-136.199		0.145752
PCBP4		0		-114.022		0.233999
PCCB		-1		-27.2953		0.00544068
PCDH8		0		-1.91772		0.214543
PCED1A		-1		-52.3716		0.0152001
PCED1B		-1		-20.947		0.0725573
PCGF2		1		17.7474		0.0109116
PCGF3		-1		-75.4416		0.0134357
PCGF5		0		-158.164		0.170598
PCID2		0		-56.5109		0.180352
PCK2		0		6.21917		0.144955
PCLAF		-1		-134.113		4.14132e-09
PCNT		0		-141.064		0.16387
PCOLCE		-1		-138.68		0.0528101
PCYT2		-1		-35.9934		0.0153502
PDCD10		-1		-90.2866		0.0231754
PDCD6		0		-106.526		0.104448
PDCD7		-1		-60.3219		0.0272178
PDE6D		0		-38.2122		0.178278
PDE7A		-1		-166.246		0.0162067
PDE7B		-1		-3.69657		0.084262
PDIK1L		0		-17.2241		0.158987
PDK4	4.96693	0	0	-135.85	33756	0.160749	0.194922
PDS5B		0		-64.9532		0.14813
PDXK		0		155.424		0.155202
PDZD2		-1		-4.66767		0.0938953
PELI2		0		16.6352		0.111582
PEPD		-1		-86.4075		0.0604018
PET117		-1		-84.5802		0.0838604
PEX10		0		-69.6223		0.170927
PEX11B		0		-63.8402		0.11325
PEX13		-1		-22.8378		0.0222766
PEX16		0		-43.9459		0.240261
PEX2		0		-44.9498		0.106354
PEX5		0		-41.7695		0.154373
PFKFB3		0		407.481		0.119034
PFKFB4		0		118.161		0.129249
PFN2		-1		-13.9791		0.0598958
PGA5		1		54.6634		0.00986827
PGM2		0		96.1261		0.153437
PHACTR4		0		-36.5849		0.294629
PHAX		-1		-50.671		0.0267204
PHF19		-1		-288.891		0.000857974
PHF6		-1		-81.7195		0.0607608
PHLDA3		-1		-15.1825		0.0253543
PHRF1		0		-150.382		0.267835
PIAS2		0		-98.5556		0.204833
PIBF1		0		-10.1936		0.150422
PICALM		1		441.537		0.0750296
PIK3AP1		-1		-433.06		0.0618559
PIK3CG		0		-102.887		0.295678
PILRA		0		252.099		0.103509
PIM3		0		-61.1802		0.309425
PIMREG		-1		-3.14849		6.55096e-06
PIN1		-1		-86.939		0.0967997
PITPNM1		0		-148.001		0.245885
PITRM1		0		-89.0109		0.182191
PKD2L1	4.93841	0	0	4.3586	-497.83	0.144158	0.179185
PKIB	4.0208	0	0	-29.939	188.59	0.168074	0.486965
PKMYT1		-1		-84.1151		0.0167436
PLA2G4B		0		-33.392		0.2704
PLA2G4F		1		8.75771		6.00517e-06
PLAA		-1		-69.934		0.0479514
PLAC8		0		-809.648		0.232264
PLAUR	4.97863	0	0	-9.4377	7544.2	0.355893	0.133057
PLB1		0		123.242		0.223434
PLBD1		1		228.649		0.016035
PLCB1	4.01393	0	0	-1.1783	7.6849	0.197593	0.230863
PLCD1		1		23.8313		0.0255995
PLCD4		-1		-78.0899		0.0867418
PLEKHG2		-1		-92.2547		0.0347206
PLEKHG3		1		117.325		0.0989322
PLEKHO2		0		128.313		0.21767
PLIN1		-1		-3.03003		0.0235435
PLIN3		-1		-17.0525		0.0942136
PLK1		-1		-158.474		0.0826984
PLPPR3		-1		-3.59268		0.0473603
PLRG1		-1		-97.835		0.0418692
PLXNA1		1		49.7616		0.0080892
PMAIP1		-1		-36.6631		0.065344
PMEPA1		-1		-422.736		0.0447306
PMS1		-1		-21.3169		0.00816482
PNKP		0		-102.16		0.293078
PNPO		0		-34.1514		0.107194
PNRC2		0		-357.883		0.208914
PODXL		-1		-4.51877		0.00644811
POFUT2		0		-53.8813		0.319111
POLA2		-1		-55.7311		0.00169636
POLD1		-1		-132.207		0.0121467
POLD3		0		-47.0119		0.311244
POLE		-1		-147.553		1.57168e-06
POLH		-1		-87.4864		0.032889
POLL		0		-35.7331		0.147707
POLR2H		-1		-139.886		0.00452444
POLR2K		-1		-34.4164		0.0362394
POLR2M		-1		-41.8996		0.0831791
POLR3D		0		-23.0929		0.318728
POLR3G		-1		-9.88008		0.0386604
POLR3H		-1		-18.9609		0.0018703
POLR3K		0		-17.933		0.129532
POMT1		-1		-73.9437		0.0568851
POP1		0		-20.3057		0.121111
POP4		-1		-34.171		0.0636505
POP5		-1		-20.7136		0.0355012
POT1		-1		-59.2284		0.0466368
PPARA		0		-31.1579		0.267374
PPCDC		-1		-29.3576		0.0181486
PPHLN1		-1		-46.0161		0.0121384
PPIA		-1		-1406.31		0.00173327
PPIL2		0		-88.3239		0.116533
PPIP5K2		0		-65.5739		0.225614
PPM1K		0		-51.5403		0.173813
PPP1CA		-1		-393.171		0.0381064
PPP1R11		0		-66.0395		0.299581
PPP1R12A	4.99795	0	0	-145.67	212860	0.237631	0.137148
PPP1R12C		0		-100.667		0.226716
PPP1R18		0		-485.997		0.187285
PPP1R2		-1		-128.576		0.0402556
PPP1R35		0		-17.1168		0.290038
PPP1R3B		1		189.527		0.0163149
PPP1R7		-1		-64.714		0.0245043
PPP2R3B		-1		-29.66		0.0360432
PPP2R3C		-1		-41.5156		0.0438899
PPP2R5B		-1		-38.5766		0.0461076
PPP2R5C		0		-515.995		0.14627
PPP2R5D		0		-63.7342		0.101389
PPP2R5E		-1		-116.543		0.0337056
PPP4R1		-1		-104.071		0.048774
PPP4R2		-1		-176.202		0.0373382
PPP4R3B		0		-149.504		0.300288
PPP5C		0		-70.2302		0.27486
PPP6C		-1		-87.0958		0.0811046
PRC1		-1		-65.952		0.000396027
PRCP		-1		-41.2156		0.059251
PRDM15		0		-35.301		0.109398
PRDM16		-1		-125.303		2.29314e-06
PRG3		-1		-25.6592		0.0326813
PRIMPOL		-1		-7.99267		0.0723782
PRKACB		-1		-386.259		0.0144506
PRKCG		1		33.3478		0.0155859
PRKCZ		0		-14.7288		0.138814
PRKRIP1		0		-51.3678		0.172774
PRMT2		-1		-132.379		0.0758485
PRMT7		-1		-78.9346		0.0364647
PRODH		0		143.269		0.142567
PRORSD1		-1		-15.8196		0.0266037
PROX2		-1		-1.23387		0.0306478
PRPF40A		0		-189.708		0.140792
PRPF4B		0		-461.575		0.138573
PRPF6		-1		-221.115		0.0966725
PRPS2		-1		-35.4898		0.0633142
PRR11		-1		-33.7929		1.74407e-07
PRR14		0		-57.6085		0.308408
PRSS36		1		1.78189		0.0172154
PRSS45		0		-8.32741		0.13705
PRSS50		0		-7.38122		0.316337
PSEN1		0		-89.1344		0.273593
PSMA2		-1		-131.095		0.019827
PSMA4		-1		-121.66		0.0271145
PSMB8		-1		-726.981		0.0278903
PSMB9		-1		-238.704		0.0815278
PSMC3		-1		-146.774		0.0940037
PSMC4		-1		-131.157		0.018686
PSMC6		-1		-95.7801		0.00520548
PSMD11		-1		-133.428		0.0895643
PSMD5		-1		-68.5486		0.0358471
PSMD7		0		-74.0542		0.128303
PSME1		0		-497.863		0.224755
PSME2		-1		-260.821		0.0336938
PSMG3		-1		-28.2303		0.0549044
PSMG4		0		-100.605		0.213301
PSPC1		0		-134.973		0.154306
PSPH		-1		-24.5766		0.0304841
PSRC1		-1		-4.40871		0.00120957
PTBP3	4.99612	0	0	-384.16	330340	0.187717	0.144739
PTCD2		-1		-19.9298		0.026955
PTEN		-1		-168.591		0.0777723
PTGDR2		1		53.7257		0.086885
PTGER1	4.99307	0	0	6.7454	-9340.3	0.347971	0.189985
PTGER2		1		19.6447		0.000581754
PTGER4		1		231.052		0.0686488
PTK2		-1		-106.569		0.0483881
PTMS		0		-271.921		0.235301
PTOV1		-1		-97.2952		0.0545006
PTPN11		0		-120.43		0.169826
PTPN18		-1		-230.893		0.0765289
PTPN7		-1		-266.51		0.0106458
PTPRCAP		0		-380.491		0.194339
PTPRN2		0		1.29094		0.272724
PTTG1		-1		-47.1397		0.000178571
PTX3		1		35.7591		0.0153284
PUDP		0		-51.7255		0.20974
PUS1		0		-73.6444		0.103533
PUS3		0		-35.9686		0.209227
PUS7		0		-16.6501		0.146829
PXMP2		0		-54.9254		0.207026
PXMP4		-1		-207.348		0.000718863
PXYLP1		1		16.8219		0.00993957
PYCARD		0		45.7556		0.143395
PYGB		0		-154.542		0.213443
PYM1		0		-17.9123		0.144051
PYURF		0		-49.0653		0.140964
QRSL1		-1		-68.2822		0.0933955
QSOX2		0		-149.053		0.245057
QTRT2		-1		-37.3352		0.00884596
R3HDM1		-1		-84.4645		0.0303845
RAB10		-1		-288.71		0.0153758
RAB11FIP1		0		120.915		0.133837
RAB11FIP2		0		-66.2519		0.244193
[truncated: 880 more rows]
