# Supplementary material for: Proinflammatory Cytokines, Type I Interferons, and Specialized Proresolving Mediators Hallmark the Influence of Vaccination and Marketing on Backgrounded Beef Cattle
Source: Vet Sci. 2025 Aug 30;12(9):834. doi: 10.3390/vetsci12090834 (PMC12474404; doi:10.3390/vetsci12090834)
Supplement: Supplementary file 1 [file vetsci-12-00834-s001.zip › Supplemental File S3.xlsx]

## Sheet: VAX.DIRECT_T4vsT5
#Term	Database	ID	Input number	Background number	P-Value	Corrected P-Value	Input	Hyperlink
Immune System	Reactome	R-BTA-168256	106	851	4.45089e-20	4.98834e-17	DYNLL1|HSPA8|SPRED1|CD36|MIF|C5AR1|S100A12|LTBR|ASB7|FBXO15|GOLGA7|CTSH|DDX3X|SCAMP1|CTSB|TNFRSF4|SEC24A|TNFRSF25|CTSS|GH1|TUBB4B|ELOC|TNFSF13|PDXK|ATP6V1A|DOCK1|UBE2D2|TRAF2|FRS2|CD300LB|ATP7A|IL1R2|DHX36|XRCC6|TGFA|TANK|LNX1|PILRA|JAK2|WSB1|B4GALT1|PKM|FCN1|FOS|CHUK|PGM2|RHOF|TRIM41|IRF3|IL1RN|IL13RA1|UBE2M|LRR1|CDC27|UBE2C|TUBB|SIGIRR|RNF126|UBE2S|LAMTOR1|IL7R|NCF4|GLA|RAP1B|MAPK14|CCR2|MAGT1|…	http://www.reactome.org/cgi-bin/eventbrowser_st_id?ST_ID=R-BTA-168256
Innate Immune System	Reactome	R-BTA-168249	61	449	1.696e-13	1.20312e-10	PDXK|DYNLL1|PLAUR|DOCK1|UBE2D2|SLC44A2|CD36|MIF|MAPK14|CCR2|C5AR1|IDH1|MAGT1|MAPK13|ATP6V1A|S100A12|ATP7A|DHX36|XRCC6|TANK|NLRP3|PELI2|SCAMP1|RHOF|S100A8|NOD2|B4GALT1|DUSP6|CARD11|GAA|PKM|CTSH|FCN1|HSPA8|DDX3X|CAB39|FOS|CTSB|GOLGA7|CHUK|PGM2|CD68|TMEM30A|RAP1B|NLRP1|CTSS|GLA|FTL|TMBIM1|IRF3|UBE2M|VAMP8|CLEC4E|CLEC4D|TUBB|MAP3K14|FOLR2|TUBB4B|TBC1D10C|LAMTOR1|CFP	http://www.reactome.org/cgi-bin/eventbrowser_st_id?ST_ID=R-BTA-168249
Neutrophil degranulation	Reactome	R-BTA-6798695	41	254	1.52152e-11	7.57887e-09	PDXK|DYNLL1|PLAUR|HSPA8|SLC44A2|CD36|MIF|MAPK14|C5AR1|MAGT1|S100A12|XRCC6|RHOF|S100A8|GLA|B4GALT1|IDH1|GAA|PKM|CTSH|FCN1|CAB39|DDX3X|SCAMP1|CTSB|GOLGA7|PGM2|CD68|TMEM30A|RAP1B|CTSS|FTL|TMBIM1|VAMP8|CLEC4D|TUBB|FOLR2|TUBB4B|TBC1D10C|LAMTOR1|CFP	http://www.reactome.org/cgi-bin/eventbrowser_st_id?ST_ID=R-BTA-6798695
Metabolism	Reactome	R-BTA-1430728	88	918	5.07528e-11	2.27525e-08	EPHX1|CD36|CHSY1|FBP1|PLIN3|CERS4|ADSSL1|GNG10|GNG12|SPTLC1|SCLY|EXT2|PLBD1|IDH1|PCYT2|BCAT2|OSBPL3|GK|IP6K2|CNDP2|MLYCD|ACSL6|SLC2A1|GNG7|HSD3B7|PDXK|NSDHL|PHYKPL|GLUL|SQLE|ITPKA|GATM|B4GALT1|PKM|PLCB1|PARP8|NUDT4|PGM2|GYS1|TK1|CHST3|GCH1|TCN2|CYP27A1|MAOA|MSMO1|ACP5|GAMT|ADSS|LIPT1|GLA|IDS|ME2|LUM|GNAI1|CHPT1|DHCR24|SGPP1|COL4A3BP|GNB4|CYP51A1|PLCD1|DUT|AK4|SLC23A2|AGPAT1|SGSH|HILPDA|GPD2|GCDH|…	http://www.reactome.org/cgi-bin/eventbrowser_st_id?ST_ID=R-BTA-1430728
Lysosome	KEGG PATHWAY	bta04142	26	123	5.82398e-10	1.86492e-07	ACP5|LAPTM4B|GNPTAB|GLA|NAGA|IDS|LIPA|IGF2R|SLC11A1|CLN3|AP4M1|GAA|CTSH|ENTPD4|TPP1|CTSB|SGSH|CD68|LAMP2|GALC|CTSS|SCARB2|GM2A|CD164|SLC17A5|SORT1	http://www.genome.jp/kegg-bin/show_pathway?bta04142/bta:515575%09red/bta:532742%09red/bta:530164%09red/bta:511591%09red/bta:510524%09red/bta:280798%09red/bta:504960%09red/bta:281105%09red/bta:509820%09red/bta:509610%09red/bta:533357%09red/bta:327711%09red/bta:533177%09red/bta:504524%09red/bta:404155%09red/bta:535442%09red/bta:533428%09red/bta:282470%09red/bta:100125267%09red/bta:768040%09red/bta:…
Post-translational protein modification	Reactome	R-BTA-597592	64	632	3.40996e-09	8.99227e-07	NUP88|DDA1|AAAS|DYNLL1|HDAC7|DYNLL2|PLAUR|HSPA8|UBE2D2|TGFBR1|FBXO15|DOLPP1|ELOC|TUBB4B|SPSB3|APLP2|COMMD5|OTUB1|DCTN4|TGFA|RUVBL1|ASB7|NLRP3|ADAMTS2|THRB|CETN2|SMC6|C1GALT1|WSB1|NOD2|B4GALT1|HNRNPC|FEM1C|GALNT1|TRAF2|BECN1|PIAS4|NUP85|UFD1|TNIP1|SEC24A|GOLM1|USP15|USP33|COPS7B|UBE2S|ANKRD28|UBE2I|PCGF2|UBE2M|LRR1|SLC17A5|UBE2C|TDG|TRAPPC4|PIAS1|CFP|PSMB9|ACTR8|USP16|ACTR5|RBBP7|UBE2T|TADA3	http://www.reactome.org/cgi-bin/eventbrowser_st_id?ST_ID=R-BTA-597592
Vesicle-mediated transport	Reactome	R-BTA-5653656	40	308	7.93459e-09	1.97615e-06	STAB1|DYNLL2|CYTH4|HSPA8|SYTL1|DYNLL1|DENND6B|PLIN3|DCTN4|MSR1|TGFA|EPS15|DENND2A|FZD4|GAPVD1|HIP1|GJB2|TBC1D7|RAB3GAP2|RAB3GAP1|AP4M1|CHM|SEC24A|CD36|EPS15L1|CYTH2|COPS7B|KIF3C|ANKRD28|RAB33A|VAMP8|CD163|TRAPPC4|ACBD3|CHMP7|TUBB4B|TBC1D13|TBC1D10C|SCARB1|TBC1D14	http://www.reactome.org/cgi-bin/eventbrowser_st_id?ST_ID=R-BTA-5653656
Metabolism of proteins	Reactome	R-BTA-392499	78	872	1.0973e-08	2.58904e-06	NUP88|DDA1|AAAS|DYNLL1|HDAC7|DYNLL2|PLAUR|HSPA8|UBE2D2|TGFBR1|FBXO15|MRPS17|GALNT1|PDCL|TUBB4B|SPSB3|APLP2|COMMD5|OTUB1|DCTN4|GNAI1|TGFA|RUVBL1|ASB7|NLRP3|ADAMTS2|THRB|CETN2|GNG12|SMC6|RPL13A|C1GALT1|MRPL57|ERAL1|NOD2|B4GALT1|GFM2|HNRNPC|FEM1C|GNG10|CTSH|WSB1|TRAF2|BECN1|PIAS4|EXOC3|GNB4|NUP85|UFD1|TNIP1|SEC24A|GOLM1|USP15|USP33|COPS7B|UBE2S|ANKRD28|UBE2I|DOLPP1|PCGF2|UBE2M|LRR1|SLC17A5|UBE2C|TDG…	http://www.reactome.org/cgi-bin/eventbrowser_st_id?ST_ID=R-BTA-392499
Cytokine Signaling in Immune system	Reactome	R-BTA-1280215	33	256	1.84448e-07	3.38648e-05	TNFSF13|IL7R|SPRED1|FRS2|MAPK14|IL1R2|LTBR|INPPL1|PELI2|CSF1R|JAK2|NOD2|TNFRSF4|DUSP6|TGFA|TRAF2|FOS|CHUK|IL12B|TNF|TNFRSF25|SH2B1|TNFRSF13C|IRF3|IL1RN|IL13RA1|BRWD1|UBE2M|GH1|IL21R|PIAS1|MAP3K14|SIGIRR	http://www.reactome.org/cgi-bin/eventbrowser_st_id?ST_ID=R-BTA-1280215
Cytokine-cytokine receptor interaction	KEGG PATHWAY	bta04060	38	323	1.88851e-07	3.38648e-05	TNFSF13|IL7R|ACVR1|IL10RA|IL10RB|ACVR1B|CSF1R|CCL8|IL12B|IFNAR2|CCR1|CCR2|IFNGR1|IL1R2|LTBR|IL18RAP|XCR1|TNFSF8|TNFRSF8|CXCR4|TNFRSF4|CCL24|GDF11|TGFBR1|IL1RN|LTB|TNF|TNFRSF25|IL1RAP|TNFRSF13C|CXCL16|IL2RA|IL13RA1|GH1|TNFRSF1A|IL21R|BMPR2|IL17RC	http://www.genome.jp/kegg-bin/show_pathway?bta04060/bta:617967%09red/bta:493716%09red/bta:509418%09red/bta:281736%09red/bta:280804%09red/bta:614780%09red/bta:407110%09red/bta:407771%09red/bta:504855%09red/bta:513478%09red/bta:282527%09red/bta:282382%09red/bta:538567%09red/bta:528782%09red/bta:529757%09red/bta:280943%09red/bta:521554%09red/bta:508619%09red/bta:515700%09red/bta:539002%09red/bta:338…
Metabolic pathways	KEGG PATHWAY	bta01100	108	1468	2.70746e-07	4.33484e-05	GALC|MIF|P4HA2|FBP1|ADO|SQLE|CERS4|GPAM|AHCYL1|C1GALT1|PYGB|KHK|NDUFA10|MAN1A2|SPTLC1|SCLY|ENTPD4|EXT2|IDH1|PCYT2|BCAT2|PIK3C2A|CHSY1|GK|CNDP2|MLYCD|ACSL6|HSD3B7|PDXK|ATP6V1A|NSDHL|PIGB|GLUL|MGST1|SCD|MGAM|ITPKA|GATM|ITPKC|B4GALT1|B4GALT3|HNMT|PKM|PLCB1|PGM2|GYS1|TK1|GALNT4|ADSSL1|CSGALNACT2|GALNT1|PAFAH2|GCH1|PRODH|GPX3|DTYMK|PDE6D|MSMO1|ACP5|GAMT|ADSS|EARS2|LIPT1|GLA|NAGA|IDS|SMPD4|CHPT1|DHCR24…	http://www.genome.jp/kegg-bin/show_pathway?bta01100/bta:506059%09red/bta:613413%09red/bta:615813%09red/bta:618605%09red/bta:518874%09red/bta:514168%09red/bta:280798%09red/bta:282589%09red/bta:522866%09red/bta:515771%09red/bta:514161%09red/bta:504481%09red/bta:534090%09red/bta:513996%09red/bta:281781%09red/bta:282147%09red/bta:507327%09red/bta:515270%09red/bta:533428%09red/bta:510274%09red/bta:505…
Membrane Trafficking	Reactome	R-BTA-199991	35	291	3.55221e-07	5.49123e-05	DYNLL1|DYNLL2|CYTH4|HSPA8|SYTL1|DENND6B|PLIN3|DCTN4|TGFA|EPS15|DENND2A|FZD4|GAPVD1|HIP1|GJB2|TBC1D7|RAB3GAP2|RAB3GAP1|AP4M1|CHM|SEC24A|EPS15L1|CYTH2|COPS7B|KIF3C|ANKRD28|RAB33A|VAMP8|TRAPPC4|ACBD3|CHMP7|TUBB4B|TBC1D13|TBC1D10C|TBC1D14	http://www.reactome.org/cgi-bin/eventbrowser_st_id?ST_ID=R-BTA-199991
DNA Repair	Reactome	R-BTA-73894	27	190	4.32295e-07	6.45992e-05	H2AFX|PPP4R2|MUTYH|FEN1|XRCC3|POLL|OGG1|XRCC6|XRCC2|RUVBL1|CETN2|RAD51AP1|RFC4|FAAP20|CHEK2|RNF111|UFD1|COPS7B|POLR2H|UBE2I|TDG|PIAS1|KPNA2|PIAS4|ACTR8|ACTR5|UBE2T	http://www.reactome.org/cgi-bin/eventbrowser_st_id?ST_ID=R-BTA-73894
Hemostasis	Reactome	R-BTA-109582	32	265	1.02842e-06	0.000128066	ATP2A2|ATP2A3|PLAUR|DOCK1|RAP1B|CD36|MIF|MAPK14|APLP2|P2RX4|GNAI1|GNG10|GNG12|A2M|JAK2|JMJD1C|JAM3|GNB4|CARMIL1|APOOL|MERTK|SH2B1|KIF3C|CXADR|PAFAH2|TUBB4B|GNG7|MFN1|COL1A2|COL1A1|F2RL2|CHID1	http://www.reactome.org/cgi-bin/eventbrowser_st_id?ST_ID=R-BTA-109582
Cellular responses to external stimuli	Reactome	R-BTA-8953897	31	265	2.7408e-06	0.000323342	NUP88|AAAS|DYNLL1|DYNLL2|RBBP7|CDKN1A|HSPA8|UBE2D2|NUP85|MAPK14|FKBP5|EZH2|ELOC|EED|STIP1|CHMP7|CCAR2|DCTN4|NCF4|UVRAG|DNAJB6|CITED2|BECN1|FOS|CDC27|TUBB4B|UBE2C|H2AFX|ERO1A|MFN1|LAMTOR1	http://www.reactome.org/cgi-bin/eventbrowser_st_id?ST_ID=R-BTA-8953897
Gene expression (Transcription)	Reactome	R-BTA-74160	43	445	3.79716e-06	0.000415187	UBTF|HDAC7|THRB|CDKN1A|PHF19|FOXO3|EZH2|POLR2H|ELOC|EED|CRADD|CPSF1|SRSF7|PPM1D|DDX39A|RBPJ|AFF4|SRSF9|MAPK14|SNRPG|RNF111|ELL2|TTC5|PABPN1|DPY30|RBBP7|INTS10|CITED2|TDG|PHF20|UBE2I|TAF6|PCGF2|ZNF614|SGK1|CLP1|H2AFX|RUNX1|CDK5|CDK9|LAMTOR1|TFDP1|GTF2A1	http://www.reactome.org/cgi-bin/eventbrowser_st_id?ST_ID=R-BTA-74160
TNFR2 non-canonical NF-kB pathway	Reactome	R-BTA-5668541	10	31	5.27577e-06	0.00055003	LTBR|TNFSF13|TRAF2|UBE2M|CHUK|TNF|MAP3K14|TNFRSF25|TNFRSF4|TNFRSF13C	http://www.reactome.org/cgi-bin/eventbrowser_st_id?ST_ID=R-BTA-5668541
Rab regulation of trafficking	Reactome	R-BTA-9007101	13	59	7.77362e-06	0.00076363	GAPVD1|DENND2A|RAB33A|TRAPPC4|RAB3GAP1|TBC1D10C|CHM|SYTL1|TBC1D7|RAB3GAP2|TBC1D13|DENND6B|TBC1D14	http://www.reactome.org/cgi-bin/eventbrowser_st_id?ST_ID=R-BTA-9007101
Transport of small molecules	Reactome	R-BTA-382551	34	324	8.0014e-06	0.00076363	SOAT1|ATP6V1A|ATP2A2|ATP2A3|SLC7A7|SLC2A13|MAGT1|SLC4A2|HFE|A2M|OSTM1|ATP13A1|SLC28A3|GNG10|GNG12|SLC12A4|SLC30A1|LRRC8D|SLC44A2|GNB4|SLC25A22|LPL|FTL|ABCG1|ATP7A|SGK3|SLC40A1|SGK1|SLC17A5|SCARB1|SLC2A1|GNG7|RUNX1|TRPC4AP	http://www.reactome.org/cgi-bin/eventbrowser_st_id?ST_ID=R-BTA-382551
Cellular responses to stress	Reactome	R-BTA-2262752	26	212	8.00594e-06	0.00076363	NUP88|AAAS|DYNLL1|DYNLL2|RBBP7|CDKN1A|HSPA8|UBE2D2|NUP85|MAPK14|FKBP5|EZH2|ELOC|EED|STIP1|CCAR2|DCTN4|NCF4|DNAJB6|CITED2|FOS|CDC27|TUBB4B|UBE2C|H2AFX|ERO1A	http://www.reactome.org/cgi-bin/eventbrowser_st_id?ST_ID=R-BTA-2262752
RNA Polymerase II Transcription	Reactome	R-BTA-73857	40	420	1.11496e-05	0.00102008	HDAC7|THRB|CDKN1A|FOXO3|EZH2|POLR2H|ELOC|EED|CRADD|CPSF1|SRSF7|PPM1D|DDX39A|RBPJ|AFF4|SRSF9|MAPK14|SNRPG|RNF111|ELL2|TTC5|PABPN1|DPY30|RBBP7|INTS10|CITED2|PHF20|UBE2I|TAF6|PCGF2|ZNF614|SGK1|CLP1|H2AFX|RUNX1|CDK5|CDK9|LAMTOR1|TFDP1|GTF2A1	http://www.reactome.org/cgi-bin/eventbrowser_st_id?ST_ID=R-BTA-73857
Endocytosis	KEGG PATHWAY	bta04144	28	246	1.29431e-05	0.00111584	EHD4|ITCH|HSPA8|IGF2R|CHMP7|EPS15|IQSEC2|RAB31|PARD6G|STAM2|PSD4|TGFBR1|CXCR4|ACAP1|SH3GLB2|ACAP3|AGAP1|AP2A1|EPS15L1|CYTH2|CYTH4|IL2RA|VPS26A|PDCD6IP|WIPF1|ASAP1|FOLR2|VPS28	http://www.genome.jp/kegg-bin/show_pathway?bta04144/bta:507672%09red/bta:541288%09red/bta:281736%09red/bta:505206%09red/bta:768035%09red/bta:539292%09red/bta:618785%09red/bta:532237%09red/bta:281831%09red/bta:515444%09red/bta:506374%09red/bta:533406%09red/bta:281849%09red/bta:538505%09red/bta:282382%09red/bta:540304%09red/bta:508582%09red/bta:616979%09red/bta:517887%09red/bta:522241%09red/bta:504…
Osteoclast differentiation	KEGG PATHWAY	bta04380	19	133	1.99314e-05	0.00159558	ACP5|TRAF2|NCF4|FOS|GAB2|FOSB|MAPK13|CSF1R|TGFBR1|CHUK|IFNAR2|TNF|MAP3K14|IFNGR1|SIRPB1|MITF|RELB|MAPK14|TNFRSF1A	http://www.genome.jp/kegg-bin/show_pathway?bta04380/bta:535327%09red/bta:280943%09red/bta:540819%09red/bta:534492%09red/bta:508619%09red/bta:282258%09red/bta:529990%09red/bta:509418%09red/bta:507859%09red/bta:407219%09red/bta:282527%09red/bta:281073%09red/bta:282382%09red/bta:529346%09red/bta:512355%09red/bta:522670%09red/bta:280795%09red/bta:517002%09red/bta:508367%09red
AMPK signaling pathway	KEGG PATHWAY	bta04152	18	123	2.45211e-05	0.00186319	MLYCD|CPT1A|PFKFB2|PPP2R3B|SCD|PFKFB3|STK11|CAB39|PFKFB4|CD36|RPS6KB2|CREB3L2|FOXO3|CPT1B|IRS2|GYS1|CREB5|FBP1	http://www.genome.jp/kegg-bin/show_pathway?bta04152/bta:100298789%09red/bta:535530%09red/bta:534129%09red/bta:287019%09red/bta:281052%09red/bta:513483%09red/bta:506812%09red/bta:100300012%09red/bta:534928%09red/bta:509459%09red/bta:280924%09red/bta:786335%09red/bta:100337329%09red/bta:785086%09red/bta:407183%09red/bta:506083%09red/bta:511451%09red/bta:512341%09red
Cell Cycle	Reactome	R-BTA-1640170	32	318	3.10545e-05	0.00232029	NUP88|AAAS|NCAPG2|DYNLL1|MIS18A|DYNLL2|RFC4|CDKN1A|NUP85|CKS1B|FEN1|RUVBL1|CETN2|CLIP1|JAK2|HJURP|CHEK2|CENPO|CENPM|CENPL|PIAS4|RBBP7|NEK2|PHF20|CDC27|TUBB4B|UBE2C|H2AFX|TUBB|TUBGCP6|PSMB9|TFDP1	http://www.reactome.org/cgi-bin/eventbrowser_st_id?ST_ID=R-BTA-1640170
NF-kappa B signaling pathway	KEGG PATHWAY	bta04064	16	102	3.23364e-05	0.00237646	UBE2I|LBP|TRAF2|TLR4|BCL2A1|CARD11|TNFRSF1A|CHUK|LTB|CD14|TNF|MAP3K14|PIAS4|RELB|TNFRSF13C|LTBR	http://www.genome.jp/kegg-bin/show_pathway?bta04064/bta:280943%09red/bta:529757%09red/bta:534722%09red/bta:515573%09red/bta:515377%09red/bta:281073%09red/bta:504653%09red/bta:282527%09red/bta:281048%09red/bta:512242%09red/bta:281536%09red/bta:512355%09red/bta:522670%09red/bta:618516%09red/bta:282151%09red/bta:508367%09red
Pathways in cancer	KEGG PATHWAY	bta05200	46	539	3.31708e-05	0.00239846	RASGRP2|IL7R|GNG10|CDKN1A|TGFBR1|HIF1A|IFNAR2|MGST1|IFNGR1|MITF|GNB4|FLT3|GNAI1|TGFA|CEBPA|FZD4|NCOA4|FZD7|PTGER4|CSF1R|CKS1B|PTGER2|RPS6KB2|JAK2|CXCR4|TXNRD2|PLCB1|TRAF2|FOS|CKS2|CHUK|IL12B|HGF|PAX8|IL2RA|IL13RA1|LRP6|CASP3|FN1|SLC2A1|GNG7|STAT5A|RUNX1|GNG12|MMP2|ELOC	http://www.genome.jp/kegg-bin/show_pathway?bta05200/bta:525962%09red/bta:281814%09red/bta:493719%09red/bta:524255%09red/bta:513497%09red/bta:509418%09red/bta:281736%09red/bta:445416%09red/bta:281677%09red/bta:512355%09red/bta:282329%09red/bta:280795%09red/bta:280794%09red/bta:534661%09red/bta:407110%09red/bta:506083%09red/bta:512700%09red/bta:287026%09red/bta:407219%09red/bta:282382%09red/bta:529…
MAPK signaling pathway	KEGG PATHWAY	bta04010	30	292	3.82379e-05	0.00263724	MAP4K1|RASGRP2|HSPA8|RAP1B|MAPK14|MAP3K4|MAPK13|FLT3|TGFA|CSF1R|GNG12|NF1|RELB|DUSP6|DUSP1|MAP3K20|TRAF2|FOS|CHUK|TNF|IL1RAP|HGF|DUSP16|TGFBR1|PLA2G4F|MAPK8IP2|CASP3|TNFRSF1A|CD14|MAP3K14	http://www.genome.jp/kegg-bin/show_pathway?bta04010/bta:535327%09red/bta:618644%09red/bta:539175%09red/bta:509418%09red/bta:534492%09red/bta:512355%09red/bta:522866%09red/bta:522002%09red/bta:280795%09red/bta:280943%09red/bta:512700%09red/bta:281048%09red/bta:508367%09red/bta:282527%09red/bta:282382%09red/bta:281831%09red/bta:519251%09red/bta:282879%09red/bta:281073%09red/bta:515310%09red/bta:511…
Metabolism of lipids	Reactome	R-BTA-556833	32	325	4.55952e-05	0.00300593	MSMO1|NSDHL|GLA|HILPDA|GPD2|CYP51A1|PLIN3|ACER3|CERS4|INPPL1|SQLE|CHPT1|SPTLC1|HSD17B1|DHCR24|SGPP1|HSD11B1|SLC44A2|CPT1B|COL4A3BP|PLBD1|PCYT2|OSBPL3|GK|PLA2G4F|BDH1|MLYCD|ACSL6|PON2|CYP27A1|HSD3B7|AGPAT1	http://www.reactome.org/cgi-bin/eventbrowser_st_id?ST_ID=R-BTA-556833
Steroid biosynthesis	KEGG PATHWAY	bta00100	7	19	7.05808e-05	0.0041911	MSMO1|LIPA|SOAT1|NSDHL|CYP51A1|SQLE|DHCR24	http://www.genome.jp/kegg-bin/show_pathway?bta00100/bta:616694%09red/bta:504481%09red/bta:526535%09red/bta:505060%09red/bta:533726%09red/bta:504287%09red/bta:100125267%09red
SUMO E3 ligases SUMOylate target proteins	Reactome	R-BTA-3108232	13	75	7.10514e-05	0.0041911	UBE2I|NUP88|AAAS|PCGF2|HDAC7|TDG|THRB|CETN2|SMC6|NUP85|PIAS1|PIAS4|HNRNPC	http://www.reactome.org/cgi-bin/eventbrowser_st_id?ST_ID=R-BTA-3108232
Adaptive Immune System	Reactome	R-BTA-1280218	30	307	8.79483e-05	0.00512042	NCF4|UBE2D2|RAP1B|FBXO15|ELOC|ASB7|PILRA|WSB1|RNF111|COL1A2|RLIM|CARD11|CTSH|LNX1|CTSB|CHUK|SEC24A|CTSS|TRIM41|BCAP31|CXADR|UBE2M|LRR1|CDC27|UBE2C|MAP3K14|COL1A1|RNF126|UBE2S|CD300LB	http://www.reactome.org/cgi-bin/eventbrowser_st_id?ST_ID=R-BTA-1280218
Signaling by Nuclear Receptors	Reactome	R-BTA-9006931	17	125	9.23686e-05	0.00530883	GNG10|TGFA|CPT1B|FOS|GNB4|RDH5|H2AFX|RDH13|GNG12|FOXO3|FKBP5|RUNX1|GTF2A1|GNG7|CDK9|POLR2H|GNAI1	http://www.reactome.org/cgi-bin/eventbrowser_st_id?ST_ID=R-BTA-9006931
PI3K-Akt signaling pathway	KEGG PATHWAY	bta04151	34	373	0.000108253	0.00584697	IL7R|PPP2R3B|GNG10|CDKN1A|STK11|IFNAR2|PHLPP2|FOXO3|THBS1|FLT3|TGFA|TLR2|CSF1R|GNG12|RPS6KB2|YWHAH|JAK2|PKN1|GNB4|CREB5|CHUK|GYS1|HGF|GH1|IL2RA|SGK3|FN1|SGK1|CREB3L2|GNG7|COL1A2|TLR4|COL1A1|VWF	http://www.genome.jp/kegg-bin/show_pathway?bta04151/bta:100298789%09red/bta:525962%09red/bta:282258%09red/bta:513497%09red/bta:535530%09red/bta:509418%09red/bta:280804%09red/bta:509080%09red/bta:280794%09red/bta:504480%09red/bta:534129%09red/bta:512700%09red/bta:533130%09red/bta:525246%09red/bta:515854%09red/bta:281536%09red/bta:521554%09red/bta:282879%09red/bta:281073%09red/bta:282187%09red/bta:…
SUMOylation	Reactome	R-BTA-2990846	13	81	0.000141555	0.00720622	UBE2I|NUP88|AAAS|PCGF2|HDAC7|TDG|THRB|CETN2|SMC6|NUP85|PIAS1|PIAS4|HNRNPC	http://www.reactome.org/cgi-bin/eventbrowser_st_id?ST_ID=R-BTA-2990846
SUMOylation of DNA damage response and repair proteins	Reactome	R-BTA-3108214	8	30	0.000143063	0.00720622	UBE2I|NUP88|AAAS|HDAC7|TDG|CETN2|SMC6|NUP85	http://www.reactome.org/cgi-bin/eventbrowser_st_id?ST_ID=R-BTA-3108214
Viral protein interaction with cytokine and cytokine receptor	KEGG PATHWAY	bta04061	14	95	0.000177985	0.00799091	LTBR|IL2RA|IL10RA|IL10RB|TNFRSF1A|CSF1R|CCL8|XCR1|CCR1|CCR2|TNF|IL18RAP|CXCR4|CCL24	http://www.genome.jp/kegg-bin/show_pathway?bta04061/bta:539002%09red/bta:407771%09red/bta:767864%09red/bta:280943%09red/bta:617880%09red/bta:513478%09red/bta:281044%09red/bta:509418%09red/bta:281736%09red/bta:282527%09red/bta:617258%09red/bta:504653%09red/bta:281861%09red/bta:493716%09red
Signal Transduction	Reactome	R-BTA-162582	79	1174	0.000181006	0.00799091	OR52B2|DYNLL1|DYNLL2|RBBP7|DOCK1|CAB39|SPRED1|FRS2|FOXO3|CCR1|CCR2|C5AR1|POLR2H|GTF2A1|MAPK6|EED|FAM13A|A2M|TGFA|GNAI1|NUP85|EPS15|RHOF|RUVBL1|NCF4|FZD7|ATP6V1A|RDH5|GNG10|GNG12|NRP1|CLIP1|RUNX1|JAK2|S100A8|CXCR4|HEBP1|TRAF2|DUSP6|REEP4|CENPO|PLCB1|LRP12|CENPL|VPS26A|FOS|GNB4|RHOQ|RDH13|CHUK|CPT1B|RAP1B|REEP3|TNF|CENPM|EPS15L1|CDK9|UBE2M|CCRL2|TGFBR1|ROR2|NRP2|CXCL16|MAPK14|FZD4|LRP6|CSNK1A1|FKBP…	http://www.reactome.org/cgi-bin/eventbrowser_st_id?ST_ID=R-BTA-162582
Adipocytokine signaling pathway	KEGG PATHWAY	bta04920	12	72	0.000185012	0.00799091	CPT1A|TRAF2|CPT1B|IRS2|TNFRSF1A|STK11|ACSL6|CHUK|SLC2A1|TNF|JAK2|CD36	http://www.genome.jp/kegg-bin/show_pathway?bta04920/bta:280943%09red/bta:506059%09red/bta:509459%09red/bta:282356%09red/bta:281052%09red/bta:506812%09red/bta:100300012%09red/bta:282527%09red/bta:281073%09red/bta:100337329%09red/bta:512355%09red/bta:525246%09red
Proteoglycans in cancer	KEGG PATHWAY	bta05205	22	202	0.000187162	0.00799091	PLAUR|CDKN1A|IL12B|HIF1A|FRS2|MAPK14|MAPK13|THBS1|LUM|FZD4|FZD7|RPS6KB2|PPP1R12A|PPP1R12C|CD44|TNF|HGF|CASP3|FN1|TLR2|TLR4|MMP2	http://www.genome.jp/kegg-bin/show_pathway?bta05205/bta:535327%09red/bta:513497%09red/bta:534492%09red/bta:445416%09red/bta:280794%09red/bta:280847%09red/bta:280943%09red/bta:281814%09red/bta:281857%09red/bta:512431%09red/bta:282872%09red/bta:538606%09red/bta:281057%09red/bta:282879%09red/bta:538624%09red/bta:506083%09red/bta:408016%09red/bta:524255%09red/bta:281530%09red/bta:281534%09red/bta:281…
Base excision repair	KEGG PATHWAY	bta03410	8	33	0.000250191	0.00992573	MPG|TDG|MUTYH|POLD1|FEN1|XRCC1|POLL|OGG1	http://www.genome.jp/kegg-bin/show_pathway?bta03410/bta:522307%09red/bta:616242%09red/bta:616905%09red/bta:517825%09red/bta:618306%09red/bta:520497%09red/bta:281990%09red/bta:513051%09red
Toxoplasmosis	KEGG PATHWAY	bta05145	15	113	0.000296005	0.0115391	MAPK14|IL10RA|IL10RB|TNFRSF1A|HSPA8|CHUK|IL12B|TLR2|TNF|JAK2|IFNGR1|TLR4|MAPK13|GNAI1|CASP3	http://www.genome.jp/kegg-bin/show_pathway?bta05145/bta:535327%09red/bta:280943%09red/bta:767864%09red/bta:534492%09red/bta:508619%09red/bta:513478%09red/bta:281857%09red/bta:281790%09red/bta:282527%09red/bta:281073%09red/bta:281831%09red/bta:281536%09red/bta:281534%09red/bta:525246%09red/bta:408016%09red
Degradation of the extracellular matrix	Reactome	R-BTA-1474228	8	35	0.000352692	0.0135138	PHYKPL|MMP17|CTSB|MMP19|COL1A2|CAPN2|COL1A1|A2M	http://www.reactome.org/cgi-bin/eventbrowser_st_id?ST_ID=R-BTA-1474228
Tuberculosis	KEGG PATHWAY	bta05152	21	198	0.000358567	0.0136225	LBP|RFXANK|CASP3|IL10RB|TNFRSF1A|CLEC4E|MAPK13|IL12B|SPHK1|TLR2|CD209|CD14|TNF|JAK2|IFNGR1|TLR4|NOD2|CTSS|LAMP2|MAPK14|IL10RA	http://www.genome.jp/kegg-bin/show_pathway?bta05152/bta:535327%09red/bta:280943%09red/bta:534492%09red/bta:513266%09red/bta:767864%09red/bta:281536%09red/bta:618605%09red/bta:281048%09red/bta:508619%09red/bta:513478%09red/bta:100125917%09red/bta:444867%09red/bta:282527%09red/bta:281534%09red/bta:512242%09red/bta:327711%09red/bta:514797%09red/bta:281857%09red/bta:529148%09red/bta:525246%09red/bta:…
AGE-RAGE signaling pathway in diabetic complications	KEGG PATHWAY	bta04933	14	103	0.000375178	0.014016	PLCB1|TGFBR1|CASP3|FN1|COL1A1|MAPK13|STAT5A|TNF|JAK2|PLCD1|COL1A2|THBD|MMP2|MAPK14	http://www.genome.jp/kegg-bin/show_pathway?bta04933/bta:535327%09red/bta:280943%09red/bta:287026%09red/bta:525246%09red/bta:282872%09red/bta:282188%09red/bta:534492%09red/bta:282187%09red/bta:282382%09red/bta:282375%09red/bta:280794%09red/bta:408016%09red/bta:281529%09red/bta:281986%09red
Human cytomegalovirus infection	KEGG PATHWAY	bta05163	24	245	0.000413918	0.0153355	IL10RA|IL10RB|CDKN1A|MAPK14|CCR1|GNG12|MAPK13|GNAI1|PTGER4|GNG10|PTGER2|RPS6KB2|CXCR4|PLCB1|TRAF2|GNB4|CREB5|CHUK|TNF|IRF3|CASP3|TNFRSF1A|CREB3L2|GNG7	http://www.genome.jp/kegg-bin/show_pathway?bta05163/bta:535327%09red/bta:525962%09red/bta:513497%09red/bta:281736%09red/bta:512355%09red/bta:282329%09red/bta:280943%09red/bta:287026%09red/bta:407771%09red/bta:513478%09red/bta:282527%09red/bta:516979%09red/bta:506083%09red/bta:281073%09red/bta:613930%09red/bta:282331%09red/bta:534129%09red/bta:408016%09red/bta:534492%09red/bta:767864%09red/bta:286…
DNA Double-Strand Break Repair	Reactome	R-BTA-5693532	13	92	0.000430407	0.0154656	UBE2I|XRCC2|RFC4|H2AFX|PPP4R2|RAD51AP1|FEN1|KPNA2|PIAS4|XRCC3|POLL|CHEK2|XRCC6	http://www.reactome.org/cgi-bin/eventbrowser_st_id?ST_ID=R-BTA-5693532
Metabolism of steroids	Reactome	R-BTA-8957322	10	57	0.000437123	0.0155525	MSMO1|NSDHL|CYP51A1|CYP27A1|HSD3B7|OSBPL3|HSD17B1|HSD11B1|SQLE|DHCR24	http://www.reactome.org/cgi-bin/eventbrowser_st_id?ST_ID=R-BTA-8957322
TBC/RABGAPs	Reactome	R-BTA-8854214	6	19	0.000464761	0.0162775	RAB33A|SYTL1|TBC1D7|TBC1D13|TBC1D10C|TBC1D14	http://www.reactome.org/cgi-bin/eventbrowser_st_id?ST_ID=R-BTA-8854214
ESR-mediated signaling	Reactome	R-BTA-8939211	14	106	0.000486677	0.0166665	GNG10|TGFA|FOS|GNB4|H2AFX|GNG12|FOXO3|FKBP5|RUNX1|GTF2A1|GNG7|CDK9|POLR2H|GNAI1	http://www.reactome.org/cgi-bin/eventbrowser_st_id?ST_ID=R-BTA-8939211
Necroptosis	KEGG PATHWAY	bta04217	19	177	0.000585637	0.0194012	TRAF2|STAT5A|NLRP3|TNFRSF1A|FAF1|H2AFX|PYGB|FTL|IFNAR2|GLUL|TNF|JAK2|IFNGR1|TLR4|SPATA2|CHMP7|PLA2G4F|USP21|CAPN2	http://www.genome.jp/kegg-bin/show_pathway?bta04217/bta:280943%09red/bta:281199%09red/bta:286861%09red/bta:529745%09red/bta:508619%09red/bta:531733%09red/bta:282258%09red/bta:541288%09red/bta:282527%09red/bta:282375%09red/bta:281536%09red/bta:534273%09red/bta:512355%09red/bta:522866%09red/bta:525246%09red/bta:531770%09red/bta:505560%09red/bta:281662%09red/bta:538639%09red
Insulin resistance	KEGG PATHWAY	bta04931	14	110	0.000678232	0.0215755	CPT1A|GYS1|CPT1B|IRS2|TNFRSF1A|CREB5|SLC2A1|RPS6KB2|CREB3L2|PYGB|MLXIP|CD36|MLX|TNF	http://www.genome.jp/kegg-bin/show_pathway?bta04931/bta:280943%09red/bta:506083%09red/bta:282356%09red/bta:281052%09red/bta:506812%09red/bta:100300012%09red/bta:282527%09red/bta:534129%09red/bta:509459%09red/bta:786335%09red/bta:785086%09red/bta:505560%09red/bta:783217%09red/bta:508531%09red
Cholesterol metabolism	KEGG PATHWAY	bta04979	9	50	0.000711021	0.0222903	LIPA|SOAT1|SCARB1|LRP1|CD36|CYP27A1|LPL|ABCA1|SORT1	http://www.genome.jp/kegg-bin/show_pathway?bta04979/bta:511591%09red/bta:533894%09red/bta:281052%09red/bta:504287%09red/bta:511960%09red/bta:100125267%09red/bta:280843%09red/bta:282346%09red/bta:535379%09red
Nucleosome assembly	Reactome	R-BTA-774815	8	40	0.00076347	0.0232832	CENPO|CENPM|CENPL|RUVBL1|MIS18A|RBBP7|H2AFX|HJURP	http://www.reactome.org/cgi-bin/eventbrowser_st_id?ST_ID=R-BTA-774815
Deposition of new CENPA-containing nucleosomes at the centromere	Reactome	R-BTA-606279	8	40	0.00076347	0.0232832	CENPO|CENPM|CENPL|RUVBL1|MIS18A|RBBP7|H2AFX|HJURP	http://www.reactome.org/cgi-bin/eventbrowser_st_id?ST_ID=R-BTA-606279
Metabolism of carbohydrates	Reactome	R-BTA-71387	15	125	0.0007709	0.023351	EXT2|PFKFB2|FBP1|PFKFB4|SLC2A1|IDS|GYS1|PGM2|SGSH|B4GALT1|CHST3|CHSY1|LUM|GAA|PKM	http://www.reactome.org/cgi-bin/eventbrowser_st_id?ST_ID=R-BTA-71387
Ubiquitin mediated proteolysis	KEGG PATHWAY	bta04120	16	140	0.000843208	0.0250338	UBE2I|UBE2M|ITCH|CDC27|UBE3C|UBE2C|CDC34|PPIL2|PIAS1|ELOC|UBE2G2|PIAS4|CUL5|UBE2S|UBR5|UBE2D2	http://www.genome.jp/kegg-bin/show_pathway?bta04120/bta:540660%09red/bta:617703%09red/bta:511467%09red/bta:534722%09red/bta:515573%09red/bta:616156%09red/bta:614471%09red/bta:515582%09red/bta:541003%09red/bta:508513%09red/bta:510331%09red/bta:506962%09red/bta:508431%09red/bta:613343%09red/bta:540859%09red/bta:509231%09red
Transcriptional Regulation by E2F6	Reactome	R-BTA-8953750	5	14	0.000891478	0.0257502	EED|PCGF2|EZH2|TFDP1|RBBP7	http://www.reactome.org/cgi-bin/eventbrowser_st_id?ST_ID=R-BTA-8953750
Integration of energy metabolism	Reactome	R-BTA-163685	9	52	0.000910997	0.0260127	PLCB1|GNB4|GNG10|CD36|GNG7|SLC2A1|AGPAT1|GNG12|GNAI1	http://www.reactome.org/cgi-bin/eventbrowser_st_id?ST_ID=R-BTA-163685
Generic Transcription Pathway	Reactome	R-BTA-212436	29	341	0.000930513	0.0264018	HDAC7|RBBP7|CDKN1A|FOXO3|EZH2|ELOC|EED|CRADD|MAPK14|PPM1D|RBPJ|THRB|POLR2H|RNF111|CITED2|TTC5|DPY30|PHF20|UBE2I|TAF6|PCGF2|ZNF614|SGK1|H2AFX|RUNX1|CDK5|CDK9|LAMTOR1|TFDP1	http://www.reactome.org/cgi-bin/eventbrowser_st_id?ST_ID=R-BTA-212436
Signaling by Interleukins	Reactome	R-BTA-449147	20	200	0.000957579	0.0268998	IL7R|IL1RN|IL13RA1|IL21R|TGFA|INPPL1|PELI2|IL12B|FOS|CSF1R|SPRED1|FRS2|MAPK14|CHUK|JAK2|SIGIRR|NOD2|BRWD1|DUSP6|IL1R2	http://www.reactome.org/cgi-bin/eventbrowser_st_id?ST_ID=R-BTA-449147
Leishmaniasis	KEGG PATHWAY	bta05140	11	76	0.000974912	0.0269786	MARCKSL1|MAPK14|FOS|NCF4|IL12B|TLR2|TNF|JAK2|IFNGR1|TLR4|MAPK13	http://www.genome.jp/kegg-bin/show_pathway?bta05140/bta:535327%09red/bta:280943%09red/bta:508619%09red/bta:507859%09red/bta:534492%09red/bta:281534%09red/bta:281536%09red/bta:539555%09red/bta:281857%09red/bta:280795%09red/bta:525246%09red
Regulation of insulin secretion	Reactome	R-BTA-422356	8	42	0.00100928	0.027589	PLCB1|GNB4|GNG10|CD36|GNG7|SLC2A1|GNG12|GNAI1	http://www.reactome.org/cgi-bin/eventbrowser_st_id?ST_ID=R-BTA-422356
Pertussis	KEGG PATHWAY	bta05133	11	77	0.00107294	0.0289755	IRF3|CASP3|NLRP3|FOS|IL12B|MAPK14|CD14|TNF|TLR4|MAPK13|GNAI1	http://www.genome.jp/kegg-bin/show_pathway?bta05133/bta:535327%09red/bta:280943%09red/bta:534492%09red/bta:281048%09red/bta:281790%09red/bta:516979%09red/bta:281536%09red/bta:281857%09red/bta:280795%09red/bta:408016%09red/bta:538639%09red
Human papillomavirus infection	KEGG PATHWAY	bta05165	29	345	0.00109851	0.0289755	ATP6V1A|PPP2R3B|CDKN1A|IFNAR2|THBS1|SCRIB|FZD4|FZD7|PARD6G|RBPJ|RPS6KB2|PKM|IRF3|CREB5|CHUK|CRB3|TNF|CASP3|BCAP31|CSNK1A1|FN1|TNFRSF1A|LLGL1|CREB3L2|PTGER4|COL1A2|COL1A1|VWF|TADA3	http://www.genome.jp/kegg-bin/show_pathway?bta05165/bta:100298789%09red/bta:524255%09red/bta:513497%09red/bta:781865%09red/bta:445416%09red/bta:533949%09red/bta:280794%09red/bta:539292%09red/bta:100295316%09red/bta:280943%09red/bta:534129%09red/bta:510184%09red/bta:282188%09red/bta:282527%09red/bta:516979%09red/bta:282684%09red/bta:512571%09red/bta:281073%09red/bta:282187%09red/bta:282331%09red/b…
Cholesterol biosynthesis	Reactome	R-BTA-191273	5	15	0.00114809	0.0289755	MSMO1|CYP51A1|SQLE|NSDHL|DHCR24	http://www.reactome.org/cgi-bin/eventbrowser_st_id?ST_ID=R-BTA-191273
Human T-cell leukemia virus 1 infection	KEGG PATHWAY	bta05166	22	234	0.00115368	0.0289755	CDKN1A|IL1R2|LTBR|EGR2|NRP1|RELB|CHEK2|RANBP3|CDKN2C|TGFBR1|FOS|CREB5|CHUK|TNF|TNFRSF13C|IL2RA|TNFRSF1A|CDC27|SLC2A1|CREB3L2|STAT5A|MAP3K14	http://www.genome.jp/kegg-bin/show_pathway?bta05166/bta:518897%09red/bta:539369%09red/bta:513497%09red/bta:100297981%09red/bta:280795%09red/bta:280943%09red/bta:540660%09red/bta:505691%09red/bta:508367%09red/bta:282527%09red/bta:282382%09red/bta:282375%09red/bta:515700%09red/bta:281073%09red/bta:785086%09red/bta:534129%09red/bta:618516%09red/bta:522670%09red/bta:282356%09red/bta:504653%09red/bta:…
Fluid shear stress and atherosclerosis	KEGG PATHWAY	bta05418	16	145	0.00118146	0.0289755	ACVR1|FOS|MMP2|TNFRSF1A|CHUK|MAPK14|MEF2A|MGST1|BMPR2|KLF2|PIAS4|MAPK13|THBD|DUSP1|IL1R2|TNF	http://www.genome.jp/kegg-bin/show_pathway?bta05418/bta:535327%09red/bta:280943%09red/bta:282872%09red/bta:534722%09red/bta:493719%09red/bta:539175%09red/bta:520939%09red/bta:515700%09red/bta:534492%09red/bta:282527%09red/bta:281073%09red/bta:338068%09red/bta:280795%09red/bta:407231%09red/bta:407127%09red/bta:281529%09red
Class I MHC mediated antigen processing & presentation	Reactome	R-BTA-983169	18	174	0.00118588	0.0289755	BCAP31|WSB1|LRR1|UBE2M|ASB7|LNX1|CDC27|UBE2C|NCF4|UBE2D2|FBXO15|SEC24A|ELOC|RNF111|RNF126|UBE2S|RLIM|TRIM41	http://www.reactome.org/cgi-bin/eventbrowser_st_id?ST_ID=R-BTA-983169
Acute myeloid leukemia	KEGG PATHWAY	bta05221	10	66	0.0012006	0.0289755	CEBPA|BCL2A1|CSF1R|CD14|RPS6KB2|STAT5A|RUNX1|CHUK|DUSP6|FLT3	http://www.genome.jp/kegg-bin/show_pathway?bta05221/bta:512700%09red/bta:509418%09red/bta:281073%09red/bta:515310%09red/bta:282151%09red/bta:281677%09red/bta:506083%09red/bta:281048%09red/bta:282375%09red/bta:529631%09red
Relaxin signaling pathway	KEGG PATHWAY	bta04926	15	132	0.00127206	0.0300651	PLCB1|TGFBR1|FOS|GNB4|CREB5|MAPK13|GNG10|GNG12|CREB3L2|GNG7|COL1A2|COL1A1|MMP2|MAPK14|GNAI1	http://www.genome.jp/kegg-bin/show_pathway?bta04926/bta:535327%09red/bta:534492%09red/bta:287026%09red/bta:534129%09red/bta:282872%09red/bta:525962%09red/bta:286850%09red/bta:281790%09red/bta:613930%09red/bta:282187%09red/bta:282382%09red/bta:785086%09red/bta:280795%09red/bta:618399%09red/bta:282188%09red
Global Genome Nucleotide Excision Repair (GG-NER)	Reactome	R-BTA-5696399	9	55	0.00129435	0.0300651	UBE2I|RUVBL1|RFC4|RNF111|CETN2|PIAS1|ACTR8|ACTR5|COPS7B	http://www.reactome.org/cgi-bin/eventbrowser_st_id?ST_ID=R-BTA-5696399
Cell Cycle, Mitotic	Reactome	R-BTA-69278	25	286	0.00142997	0.032707	NUP88|AAAS|NCAPG2|DYNLL1|DYNLL2|RFC4|CDKN1A|NUP85|CKS1B|FEN1|NEK2|CETN2|CLIP1|JAK2|CENPO|CENPM|CENPL|CDC27|TUBB4B|UBE2C|H2AFX|TUBB|TFDP1|PSMB9|TUBGCP6	http://www.reactome.org/cgi-bin/eventbrowser_st_id?ST_ID=R-BTA-69278
Legionellosis	KEGG PATHWAY	bta05134	9	56	0.0014477	0.0329443	CASP3|HSPA8|NAIP|IL12B|TLR2|CD14|TNF|TLR4|NLRC4	http://www.genome.jp/kegg-bin/show_pathway?bta05134/bta:280943%09red/bta:512480%09red/bta:281048%09red/bta:281857%09red/bta:281831%09red/bta:539780%09red/bta:281536%09red/bta:281534%09red/bta:408016%09red
Platelet activation	KEGG PATHWAY	bta04611	14	121	0.00155965	0.0346352	RASGRP2|PLCB1|VAMP8|MAPK13|RAP1B|MYLK3|MAPK14|GP6|COL1A2|PPP1R12A|COL1A1|VWF|PLA2G4F|GNAI1	http://www.genome.jp/kegg-bin/show_pathway?bta04611/bta:512056%09red/bta:535327%09red/bta:287026%09red/bta:534492%09red/bta:280958%09red/bta:507309%09red/bta:281790%09red/bta:526379%09red/bta:282187%09red/bta:100336616%09red/bta:538606%09red/bta:327708%09red/bta:522866%09red/bta:282188%09red
Inositol phosphate metabolism	Reactome	R-BTA-1483249	6	25	0.00156063	0.0346352	PLCB1|INPPL1|NUDT4|ITPKA|PLCD1|IP6K2	http://www.reactome.org/cgi-bin/eventbrowser_st_id?ST_ID=R-BTA-1483249
Binding and Uptake of Ligands by Scavenger Receptors	Reactome	R-BTA-2173782	5	17	0.00181952	0.0381163	CD163|STAB1|SCARB1|CD36|MSR1	http://www.reactome.org/cgi-bin/eventbrowser_st_id?ST_ID=R-BTA-2173782
Deubiquitination	Reactome	R-BTA-5688426	16	152	0.00184224	0.0381223	TRAF2|RUVBL1|NLRP3|ACTR8|TGFBR1|TNIP1|USP16|PSMB9|NOD2|UFD1|BECN1|ACTR5|USP33|OTUB1|USP15|TADA3	http://www.reactome.org/cgi-bin/eventbrowser_st_id?ST_ID=R-BTA-5688426
Processing of Capped Intron-Containing Pre-mRNA	Reactome	R-BTA-72203	16	152	0.00184224	0.0381223	NUP88|SRSF7|SNRNP70|DDX39A|CLP1|HSPA8|SRSF9|PABPN1|NUP85|AAAS|SNRNP27|POLR2H|HNRNPC|SNRPG|CPSF1|PRPF6	http://www.reactome.org/cgi-bin/eventbrowser_st_id?ST_ID=R-BTA-72203
Metabolism of non-coding RNA	Reactome	R-BTA-194441	6	26	0.00185382	0.0381223	NUP88|AAAS|SNUPN|NUP85|GEMIN7|SNRPG	http://www.reactome.org/cgi-bin/eventbrowser_st_id?ST_ID=R-BTA-194441
snRNP Assembly	Reactome	R-BTA-191859	6	26	0.00185382	0.0381223	NUP88|AAAS|SNUPN|NUP85|GEMIN7|SNRPG	http://www.reactome.org/cgi-bin/eventbrowser_st_id?ST_ID=R-BTA-191859
M Phase	Reactome	R-BTA-68886	18	182	0.0018756	0.0383941	NUP88|CENPO|CENPM|NCAPG2|DYNLL1|DYNLL2|CDC27|TUBB4B|UBE2C|H2AFX|CETN2|TUBB|NUP85|CLIP1|CENPL|NEK2|AAAS|TUBGCP6	http://www.reactome.org/cgi-bin/eventbrowser_st_id?ST_ID=R-BTA-68886
Nucleotide Excision Repair	Reactome	R-BTA-5696398	10	71	0.00195993	0.0397572	UBE2I|RUVBL1|RFC4|RNF111|CETN2|PIAS1|ACTR8|ACTR5|COPS7B|POLR2H	http://www.reactome.org/cgi-bin/eventbrowser_st_id?ST_ID=R-BTA-5696398
Extracellular matrix organization	Reactome	R-BTA-1474244	12	97	0.00198399	0.0400641	PHYKPL|MMP17|EMILIN1|JAM3|CTSB|ADAMTS2|MMP19|COL1A2|CAPN2|COL1A1|CTSS|A2M	http://www.reactome.org/cgi-bin/eventbrowser_st_id?ST_ID=R-BTA-1474244
mTOR signaling pathway	KEGG PATHWAY	bta04150	16	154	0.0020798	0.0416238	FNIP1|FNIP2|CAB39|LRP6|SGK1|FZD7|STK11|CHUK|TBC1D7|CLIP1|TNF|FZD4|ATP6V1A|RPS6KB2|LAMTOR1|TNFRSF1A	http://www.genome.jp/kegg-bin/show_pathway?bta04150/bta:280943%09red/bta:536328%09red/bta:614849%09red/bta:534624%09red/bta:523042%09red/bta:524255%09red/bta:532704%09red/bta:282527%09red/bta:281073%09red/bta:445416%09red/bta:100337329%09red/bta:515854%09red/bta:511451%09red/bta:506083%09red/bta:100138353%09red/bta:282147%09red
TNF receptor superfamily (TNFSF) members mediating non-canonical NF-kB pathway	Reactome	R-BTA-5676594	4	10	0.00215305	0.0418961	LTBR|TRAF2|MAP3K14|TNFRSF13C	http://www.reactome.org/cgi-bin/eventbrowser_st_id?ST_ID=R-BTA-5676594
Platelet activation, signaling and aggregation	Reactome	R-BTA-76002	15	140	0.00215491	0.0418961	APLP2|APOOL|GNB4|GNG10|RAP1B|CD36|MAPK14|GNG7|COL1A2|GNG12|COL1A1|F2RL2|CHID1|A2M|GNAI1	http://www.reactome.org/cgi-bin/eventbrowser_st_id?ST_ID=R-BTA-76002
Chaperonin-mediated protein folding	Reactome	R-BTA-390466	6	27	0.00218686	0.0418961	GNB4|GNG10|GNG12|GNG7|PDCL|GNAI1	http://www.reactome.org/cgi-bin/eventbrowser_st_id?ST_ID=R-BTA-390466
Protein folding	Reactome	R-BTA-391251	6	27	0.00218686	0.0418961	GNB4|GNG10|GNG12|GNG7|PDCL|GNAI1	http://www.reactome.org/cgi-bin/eventbrowser_st_id?ST_ID=R-BTA-391251
Cooperation of PDCL (PhLP1) and TRiC/CCT in G-protein beta folding	Reactome	R-BTA-6814122	6	27	0.00218686	0.0418961	GNB4|GNG10|GNG12|GNG7|PDCL|GNAI1	http://www.reactome.org/cgi-bin/eventbrowser_st_id?ST_ID=R-BTA-6814122
Presynaptic function of Kainate receptors	Reactome	R-BTA-500657	5	18	0.0022459	0.0424826	PLCB1|GNG10|GNG12|GNB4|GNG7	http://www.reactome.org/cgi-bin/eventbrowser_st_id?ST_ID=R-BTA-500657
G beta:gamma signalling through PLC beta	Reactome	R-BTA-418217	5	18	0.0022459	0.0424826	PLCB1|GNG10|GNG12|GNB4|GNG7	http://www.reactome.org/cgi-bin/eventbrowser_st_id?ST_ID=R-BTA-418217
Th17 cell differentiation	KEGG PATHWAY	bta04659	13	113	0.00236281	0.0441689	IL2RA|TGFBR1|IL21R|FOS|IL1RAP|CHUK|HIF1A|MAPK14|STAT5A|RUNX1|JAK2|IFNGR1|MAPK13	http://www.genome.jp/kegg-bin/show_pathway?bta04659/bta:535327%09red/bta:281861%09red/bta:508619%09red/bta:281814%09red/bta:617967%09red/bta:534492%09red/bta:281073%09red/bta:282382%09red/bta:529631%09red/bta:539334%09red/bta:280795%09red/bta:525246%09red/bta:282375%09red
Neddylation	Reactome	R-BTA-8951664	13	113	0.00236281	0.0441689	LRR1|UBE2M|ASB7|RBBP7|UBE2D2|FBXO15|ELOC|SPSB3|COMMD5|COPS7B|FEM1C|DDA1|WSB1	http://www.reactome.org/cgi-bin/eventbrowser_st_id?ST_ID=R-BTA-8951664
Sphingolipid metabolism	KEGG PATHWAY	bta00600	8	49	0.0024036	0.0441689	ACER3|CERS4|GLA|SPTLC1|SPHK1|SMPD4|GALC|SGPP1	http://www.genome.jp/kegg-bin/show_pathway?bta00600/bta:532742%09red/bta:533428%09red/bta:618605%09red/bta:516881%09red/bta:507207%09red/bta:615110%09red/bta:614165%09red/bta:505233%09red
Apoptosis	KEGG PATHWAY	bta04210	15	142	0.0024414	0.0441689	CTSH|CASP6|TRAF2|CASP3|FOS|CTSB|BCL2A1|CHUK|TNF|MAP3K14|CAPN2|LMNA|CTSS|HTRA2|TNFRSF1A	http://www.genome.jp/kegg-bin/show_pathway?bta04210/bta:280943%09red/bta:404144%09red/bta:282527%09red/bta:281105%09red/bta:508367%09red/bta:523039%09red/bta:281073%09red/bta:510524%09red/bta:282151%09red/bta:327711%09red/bta:512355%09red/bta:538409%09red/bta:280795%09red/bta:408016%09red/bta:281662%09red
Extra-nuclear estrogen signaling	Reactome	R-BTA-9009391	7	38	0.00244268	0.0441689	TGFA|GNB4|GNG10|GNG12|FOXO3|GNG7|GNAI1	http://www.reactome.org/cgi-bin/eventbrowser_st_id?ST_ID=R-BTA-9009391
Intraflagellar transport	Reactome	R-BTA-5620924	7	38	0.00244268	0.0441689	IFT27|DYNLL1|IFT81|TUBB4B|DYNLL2|WDR34|KIF3C	http://www.reactome.org/cgi-bin/eventbrowser_st_id?ST_ID=R-BTA-5620924
Chromosome Maintenance	Reactome	R-BTA-73886	9	61	0.00244769	0.0441689	CENPO|CENPM|CENPL|HJURP|MIS18A|RFC4|H2AFX|RBBP7|RUVBL1	http://www.reactome.org/cgi-bin/eventbrowser_st_id?ST_ID=R-BTA-73886
Hepatitis B	KEGG PATHWAY	bta05161	17	172	0.00248664	0.0445903	IRF3|TLR2|TGFBR1|DDX3X|CASP3|FOS|EGR2|CDKN1A|CHUK|CREB3L2|STAT5A|TNF|JAK2|TLR4|MAPK13|CREB5|MAPK14	http://www.genome.jp/kegg-bin/show_pathway?bta05161/bta:535327%09red/bta:280943%09red/bta:534129%09red/bta:510093%09red/bta:513497%09red/bta:281534%09red/bta:534492%09red/bta:281073%09red/bta:282382%09red/bta:281536%09red/bta:100297981%09red/bta:785086%09red/bta:280795%09red/bta:525246%09red/bta:408016%09red/bta:282375%09red/bta:516979%09red
Clathrin-mediated endocytosis	Reactome	R-BTA-8856828	9	62	0.00270132	0.0476773	TGFA|EPS15|FZD4|GAPVD1|COPS7B|HSPA8|EPS15L1|VAMP8|HIP1	http://www.reactome.org/cgi-bin/eventbrowser_st_id?ST_ID=R-BTA-8856828
Chemokine signaling pathway	KEGG PATHWAY	bta04062	18	189	0.00273074	0.0478058	GNG10|PLCB1|RASGRP2|GNG7|GNB4|CCL8|XCR1|RAP1B|GNG12|CHUK|FOXO3|CCR1|CCR2|JAK2|CXCR4|GNAI1|CCL24|CXCL16	http://www.genome.jp/kegg-bin/show_pathway?bta04062/bta:512056%09red/bta:539002%09red/bta:287026%09red/bta:407771%09red/bta:617880%09red/bta:281044%09red/bta:535530%09red/bta:525962%09red/bta:286850%09red/bta:281736%09red/bta:281073%09red/bta:613930%09red/bta:281790%09red/bta:511671%09red/bta:327708%09red/bta:617258%09red/bta:618399%09red/bta:525246%09red
Pantothenate and CoA biosynthesis	KEGG PATHWAY	bta00770	5	19	0.0027406	0.0478058	VNN2|DPYS|VNN1|BCAT2|DPYD	http://www.genome.jp/kegg-bin/show_pathway?bta00770/bta:526704%09red/bta:281643%09red/bta:534929%09red/bta:509241%09red/bta:281124%09red
Collagen degradation	Reactome	R-BTA-1442490	4	11	0.00283975	0.0482219	CTSB|COL1A2|PHYKPL|COL1A1	http://www.reactome.org/cgi-bin/eventbrowser_st_id?ST_ID=R-BTA-1442490
Serotonergic synapse	KEGG PATHWAY	bta04726	13	116	0.00290722	0.0489965	PLCB1|CASP3|CYP2D14|SLC6A4|GNB4|GNG10|GNG12|HTR7|MAOA|GNG7|DUSP1|PLA2G4F|GNAI1	http://www.genome.jp/kegg-bin/show_pathway?bta04726/bta:282365%09red/bta:287026%09red/bta:618399%09red/bta:281293%09red/bta:539175%09red/bta:525962%09red/bta:286850%09red/bta:281790%09red/bta:282211%09red/bta:613930%09red/bta:522866%09red/bta:538510%09red/bta:408016%09red
Chagas disease (American trypanosomiasis)	KEGG PATHWAY	bta05142	13	116	0.00290722	0.0489965	PLCB1|TGFBR1|FOS|TNFRSF1A|CHUK|IL12B|TLR2|TNF|IFNGR1|TLR4|MAPK13|MAPK14|GNAI1	http://www.genome.jp/kegg-bin/show_pathway?bta05142/bta:535327%09red/bta:280943%09red/bta:287026%09red/bta:534492%09red/bta:508619%09red/bta:281857%09red/bta:281790%09red/bta:282527%09red/bta:281073%09red/bta:282382%09red/bta:281536%09red/bta:281534%09red/bta:280795%09red
Kaposi sarcoma-associated herpesvirus infection	KEGG PATHWAY	bta05167	19	206	0.00293983	0.049235	IRF3|MAPK14|TRAF2|BECN1|CASP3|GNG7|GNB4|CDKN1A|FOS|GNG10|CHUK|GNG12|IFNAR2|CCR1|JAK2|IFNGR1|MAPK13|HIF1A|TNFRSF1A	http://www.genome.jp/kegg-bin/show_pathway?bta05167/bta:535327%09red/bta:280795%09red/bta:407771%09red/bta:508619%09red/bta:281814%09red/bta:282258%09red/bta:525962%09red/bta:286850%09red/bta:534492%09red/bta:282527%09red/bta:281073%09red/bta:613930%09red/bta:516979%09red/bta:527278%09red/bta:512355%09red/bta:618399%09red/bta:525246%09red/bta:408016%09red/bta:513497%09red
Signal amplification	Reactome	R-BTA-392518	6	29	0.00298581	0.049235	GNB4|GNG10|GNG12|MAPK14|GNG7|GNAI1	http://www.reactome.org/cgi-bin/eventbrowser_st_id?ST_ID=R-BTA-392518
Beta-catenin independent WNT signaling	Reactome	R-BTA-3858494	8	51	0.00299825	0.049235	PLCB1|FZD4|FZD7|GNB4|GNG10|GNG12|GNG7|ROR2	http://www.reactome.org/cgi-bin/eventbrowser_st_id?ST_ID=R-BTA-3858494
Yersinia infection	KEGG PATHWAY	bta05135	14	131	0.00304235	0.0497768	IRF3|TRAF2|FN1|NLRP3|FOS|SKAP2|DOCK1|CHUK|MAPK14|PKN1|TNF|TLR4|MAPK13|WIPF1	http://www.genome.jp/kegg-bin/show_pathway?bta05135/bta:535327%09red/bta:280943%09red/bta:540304%09red/bta:534492%09red/bta:281073%09red/bta:516979%09red/bta:281536%09red/bta:509080%09red/bta:512355%09red/bta:537203%09red/bta:280795%09red/bta:280794%09red/bta:616545%09red/bta:538639%09red
FoxO signaling pathway	KEGG PATHWAY	bta04068	14	132	0.00323912	0.0520466	IL7R|MAPK14|TGFBR1|SOD2|SGK1|CDKN1A|STK11|CHUK|IRS2|FOXO3|KLF2|MAPK13|SGK3|HOMER3	http://www.genome.jp/kegg-bin/show_pathway?bta04068/bta:535327%09red/bta:504480%09red/bta:521554%09red/bta:513497%09red/bta:535530%09red/bta:100300012%09red/bta:520939%09red/bta:534492%09red/bta:281073%09red/bta:282382%09red/bta:281496%09red/bta:100337329%09red/bta:515854%09red/bta:508124%09red
Dopaminergic synapse	KEGG PATHWAY	bta04728	14	132	0.00323912	0.0520466	PLCB1|FOS|PPP2R3B|GNB4|CREB5|GNG10|GNG12|CREB3L2|GNG7|MAOA|TH|MAPK13|MAPK14|GNAI1	http://www.genome.jp/kegg-bin/show_pathway?bta04728/bta:100298789%09red/bta:535327%09red/bta:287026%09red/bta:534129%09red/bta:534492%09red/bta:280707%09red/bta:281293%09red/bta:525962%09red/bta:286850%09red/bta:281790%09red/bta:613930%09red/bta:785086%09red/bta:280795%09red/bta:618399%09red
Plasma lipoprotein assembly, remodeling, and clearance	Reactome	R-BTA-174824	5	20	0.00330956	0.0522241	SOAT1|ABCG1|SCARB1|LPL|A2M	http://www.reactome.org/cgi-bin/eventbrowser_st_id?ST_ID=R-BTA-174824
TNF signaling pathway	KEGG PATHWAY	bta04668	13	118	0.00332397	0.0522241	MAPK14|TRAF2|CASP3|ITCH|FOS|CREB5|MAPK13|CHUK|CREB3L2|TNF|MAP3K14|NOD2|TNFRSF1A	http://www.genome.jp/kegg-bin/show_pathway?bta04668/bta:535327%09red/bta:280943%09red/bta:534492%09red/bta:444867%09red/bta:282527%09red/bta:281073%09red/bta:508431%09red/bta:512355%09red/bta:785086%09red/bta:280795%09red/bta:534129%09red/bta:408016%09red/bta:508367%09red
Growth hormone receptor signaling	Reactome	R-BTA-982772	3	5	0.00345986	0.0522241	JAK2|GH1|SH2B1	http://www.reactome.org/cgi-bin/eventbrowser_st_id?ST_ID=R-BTA-982772
IL-17 signaling pathway	KEGG PATHWAY	bta04657	11	91	0.00352797	0.0530735	TRAF2|CASP3|FOS|FOSB|CHUK|MAPK14|TNF|MAPK6|S100A8|MAPK13|IL17RC	http://www.genome.jp/kegg-bin/show_pathway?bta04657/bta:535327%09red/bta:280943%09red/bta:540819%09red/bta:538094%09red/bta:504855%09red/bta:534492%09red/bta:281073%09red/bta:512355%09red/bta:280795%09red/bta:408016%09red/bta:616818%09red
RAB GEFs exchange GTP for GDP on RABs	Reactome	R-BTA-8876198	7	41	0.00355739	0.0530973	GAPVD1|DENND2A|RAB3GAP2|RAB3GAP1|CHM|TRAPPC4|DENND6B	http://www.reactome.org/cgi-bin/eventbrowser_st_id?ST_ID=R-BTA-8876198
Cilium Assembly	Reactome	R-BTA-5617833	12	105	0.0035867	0.0530973	EXOC3|IFT27|DYNLL1|DYNLL2|TUBB4B|IFT81|CETN2|TUBB|WDR34|PDE6D|NEK2|KIF3C	http://www.reactome.org/cgi-bin/eventbrowser_st_id?ST_ID=R-BTA-5617833
#Term	Database	ID	Input number	Background number	P-Value	Corrected P-Value	Input	Hyperlink
cytosol	Gene Ontology	GO:0005829	246	2482	4.38278e-32	1.9648e-28	UBL7|DARS|NELFA|SPRED1|MKL1|P4HA2|RNF25|FBP1|EED|AAAS|PLIN3|ZYX|MIS18A|GAPVD1|CHML|DENND2A|AHCYL1|WWC3|CCDC88A|HDAC6|GSDME|COMMD5|UBR5|RNF111|RELB|MYRF|SCLY|MAP3K20|CDCA7|CTSH|HSPA8|TMUB1|SPAG9|IDH1|CHM|SH3GLB2|PASK|OSBPL8|TNIP1|SEC24A|IL22RA2|OSBPL2|OSBPL3|CEP85|CNDP2|ITFG2|HIPK3|SYMPK|NDRG1|STXBP3|SLC2A1|LMLN|DDX6|KPNA2|SYNPO2|ZBTB21|ARHGAP18|RASGRP2|PDXK|ATP6V1A|ACVR1B|SKAP2|CDKN1A|DOCK1|RFXAN…	http://amigo.geneontology.org/amigo/term/GO:0005829
nucleus	Gene Ontology	GO:0005634	248	2955	1.3068e-22	2.92919e-19	C8H9orf72|DYNLL1|ITCH|KMT5C|HSPA8|PPP4R2|MKL1|REXO1|PPIL2|ZXDC|CREBL2|MAFB|OGG1|CHML|PARD6G|HIF1AN|RBPJ|SPOPL|EIF1AD|ZNF263|PTBP3|KCTD13|MYRF|MAP3K20|KLF2|FOXQ1|CDKN2C|WDR5|CENPL|DDX3X|AURKB|CLK3|SPAG7|MDFIC|CHM|PASK|NKRF|NR2C1|STK17B|IP6K2|UBR5|ZNF444|PTPN18|GH1|MCRIP1|RFX2|SWT1|ZGPAT|DDX6|CHTF8|KPNA2|SYNPO2|CSRP1|RNF111|MAK|ZBTB21|TCF19|FBP1|ICK|NCAPG2|FOXP4|RGS2|ZNF692|FMN1|PABPN1|HIF1A|BRWD1|…	http://amigo.geneontology.org/amigo/term/GO:0005634
cytoplasm	Gene Ontology	GO:0005737	236	2867	1.83927e-20	2.74848e-17	TGM3|ITCH|DYNLL2|TMCO1|HSPA8|FCHO2|PPP4R2|MIF|FKBP5|PPIL2|SBF2|FBP1|NDRG1|S100A12|CDK2AP2|CHML|DDX39A|CCDC88A|RBPJ|NCF4|CIAPIN1|CLIP1|MAP3K4|PYGB|KHK|NDUFA10|CAPN2|RNF111|HEBP1|MAP3K20|CDKN2C|CENPM|AURKB|SPAG9|MDFIC|NAIP|CHM|SH3GLB2|PASK|AK4|USP33|IP6K2|WDR55|PTPN18|TUBB4B|SCARB1|MCRIP1|RFX2|LMLN|CSRP1|RNF217|ARHGAP18|TNFSF13|PM20D2|RGS2|SKAP2|RBPMS2|FRS2|SLAIN2|GLUL|PKIB|ENGASE|SAMSN1|STIP1|THAP…	http://amigo.geneontology.org/amigo/term/GO:0005737
nucleoplasm	Gene Ontology	GO:0005654	167	1867	1.78836e-17	1.60344e-14	AAAS|KMT5C|STK11|SPRED1|PPP4R2|P4HA2|FKBP5|PPIL2|NUDT22|USP21|CHML|FAM50A|HIF1AN|CIAPIN1|COMMD5|CNDP2|RFC4|RELB|MYRF|TMUB1|PNKP|SH3GLB2|NKRF|PIK3C2A|TNIP1|ATP2B1|USP33|IP6K2|KLHL8|OSBPL11|WDR55|HNRNPDL|PSMC4|ELK3|RUNX1|BMPR2|KPNA2|SYNPO2|ZBTB21|ZBTB24|NUP88|PDXK|PM20D2|SKAP2|ZNF692|NUP85|FEN1|NOP14|GTF3C5|XRCC1|ARID4A|CCAR2|THAP11|XRCC6|NEK2|EGR2|CHMP7|MKL1|RHBDD2|SAPCD2|HNMT|GDF11|TTC5|TFEC|FOS|…	http://amigo.geneontology.org/amigo/term/GO:0005654
ATP binding	Gene Ontology	GO:0005524	118	1275	1.87862e-13	1.20312e-10	CHTF18|DARS|HSPA8|HIPK3|ATP9A|AXL|BCS1L|DDX39A|GK|MAP3K4|RFC4|MAP3K20|ENTPD7|STK11|DDX3X|ATP1B1|ATP2B1|STK17B|ROR2|MYO16|DDX6|RUNX1|BMPR2|MAK|ICK|PDXK|ATP6V1A|ATP2A2|ACVR1B|NUAK2|UBE2D2|GLUL|DQX1|XRCC3|XRCC2|ATP7A|DHX36|CHD1|RUVBL1|STK25|JAK2|CDC42BPB|CHEK2|CHUK|TK1|KIF3C|UBE2I|ABCG1|UBE2M|CSNK1A1|UBE2C|TOP1|NUBP2|DTYMK|STK35|ACTR8|STK38|UBE2S|CLK3|UBE2T|EARS2|MYO1G|CDC34|MAPK14|MAPK13|ACVR1|FLT3…	http://amigo.geneontology.org/amigo/term/GO:0005524
GTPase activator activity	Gene Ontology	GO:0005096	36	194	8.29994e-12	4.65108e-09	OCRL|TBC1D2B|ACAP1|DOCK1|DOCK4|IQGAP2|GAPVD1|CHML|TBC1D2|OPHN1|TBC1D7|ARHGAP22|ARHGAP21|RGS2|EVI5|DLC1|RANBP3|PLCB1|RP2|RAB3GAP1|CHM|RANGAP1|AGAP1|SGSM1|ACAP3|NRP1|LLGL1|TBC1D22A|ARHGAP33|ARHGAP18|TBC1D12|TBC1D13|TBC1D10C|ASAP1|TBC1D14|AGFG1	http://amigo.geneontology.org/amigo/term/GO:0005096
plasma membrane	Gene Ontology	GO:0005886	171	2339	8.93419e-11	3.64109e-08	OR52B2|SCFD2|SYTL1|SLC6A6|SLC6A4|SLC6A9|HSPA8|FCHO2|IFNAR2|PPIL2|C5AR1|ATP9A|S100A12|SLC30A1|USP21|TMED10|GPAM|FNDC4|CCDC88A|MPP1|GSDME|PTGER2|ARHGAP21|CAPN2|VSIR|CARMIL1|SYMPK|DDX3X|CXADR|CLCN5|LPL|DXO|TNFRSF25|OSBPL3|GPR27|FCGRT|GH1|SCARB2|SLC2A1|VIM|BMPR2|XRN1|TLR4|ARHGAP18|TNFSF13|ATP6V1A|IL10RA|IL10RB|TMEM170B|SKAP2|GAB2|DOCK4|FRS2|GLUL|SLC29A3|IFNGR1|NDRG1|ACVR1B|SLC11A1|CALCRL|FAM129A|IL22…	http://amigo.geneontology.org/amigo/term/GO:0005886
integral component of membrane	Gene Ontology	GO:0016021	241	3697	3.05039e-10	1.11091e-07	OR52B2|CLDN12|TMEM41B|ZDHHC13|GNPTAB|POR|EVA1C|CPD|CD36|IFNAR2|C5AR1|ATP9A|SLC25A16|APLP2|TMEM175|SLC30A1|PAM|TMED10|LTBR|CERS4|GPAM|BCS1L|FNDC4|DGCR2|PTGER2|SLC12A4|CLN3|CLEC1A|QPCTL|VSIR|GINM1|ENTPD7|MPEG1|SCAMP5|TMUB1|SCAMP3|IL2RA|SMIM11A|GRAMD4|FNDC10|SLC25A22|TNFRSF4|OSBPL8|SLC25A26|C7H5orf15|TMEM229B|IL22RA2|ATP2B1|SLC25A28|TMEM184C|GPR27|MAN1A2|CXCL16|FCGRT|SMPD4|SCARB2|SCAMP1|ACSL6|LMLN|T…	http://amigo.geneontology.org/amigo/term/GO:0016021
metal ion binding	Gene Ontology	GO:0046872	101	1164	3.22147e-10	1.11091e-07	TGM3|TIMP2|SLC6A4|ELOF1|FBP1|NUDT22|ZYX|ZFYVE19|CIAPIN1|C1GALT1|ZNF263|MBNL1|ZMPSTE24|SOD2|EXT2|CNDP2|ZNF444|GH1|LMLN|ZGPAT|CSRP1|RNF217|TCF19|MBLAC2|ZNF692|PHF1|GLUL|BAZ2B|PPM1D|EGR2|STK25|USP21|CDC42BPB|TNS3|B4GALT3|FCN1|PHRF1|PHF20|PEX2|PLSCR2|ZNF614|TCN2|NUBP2|WDFY3|WDFY1|PHF7|NSD2|AGFG1|MIS18A|HDAC7|MUTYH|ME2|POLL|POLD1|CHPT1|FRRS1|FGD4|TGFBR1|ZFP36L1|PHF19|AGAP1|RNF25|NT5DC1|MICALL1|COL1A2|…	http://amigo.geneontology.org/amigo/term/GO:0046872
Golgi apparatus	Gene Ontology	GO:0005794	65	639	2.18526e-09	6.53102e-07	ARHGAP21|FAM20C|IFT27|GNPTAB|GLA|TMC8|DOCK4|SPRY1|SCAMP5|SLC29A3|GLCE|COL4A3BP|IGF2R|HIP1|TMED10|CHIC2|NAA25|APBA1|CCDC88A|JAM3|CD36|CD14|SLC30A1|SLC35A5|STK25|CHPT1|NOD2|B4GALT1|FNDC3A|MYRF|XPR1|CHEK2|LTBR|RP2|BECN1|EXT2|RAB3GAP1|CD44|SCAMP1|CLCN5|B4GALT3|GOLM1|ZDHHC20|LRP6|USP32|USP33|CEP85|MPPE1|TMBIM1|ZDHHC4|OSBPL11|ZDHHC2|RAB33A|INPPL1|PDXDC1|ST8SIA4|TLR2|TPP1|EXOC3|TLR4|ABCA1|PHF7|VPS51|TME…	http://amigo.geneontology.org/amigo/term/GO:0005794
lysosome	Gene Ontology	GO:0005764	29	165	2.59745e-09	7.27774e-07	ACP5|C8H9orf72|GLA|HSPA8|IDS|TMEM175|DRAM1|SLC11A1|PCYOX1|LAPTM4B|CLN3|CXCR4|CTSH|TMEM106B|PLBD2|PLBD1|CALCRL|TPP1|CTSB|ANKRD27|NAGA|CTSS|VPS26A|VAMP8|CD164|SGSH|SORT1|CHID1|LAMTOR1	http://amigo.geneontology.org/amigo/term/GO:0005764
early endosome	Gene Ontology	GO:0005769	27	164	3.05573e-08	6.84941e-06	OCRL|EHD4|LAPTM4B|ATP9A|IGF2R|HFE|SORL1|PTPN23|SNX13|RAB31|PLEKHJ1|CLN3|NF2|CXCR4|TLR4|AP4M1|CLCN5|ANKRD27|UHRF1BP1L|NUMB|LRP6|NRP1|LRP1|VPS26A|WDFY1|SORT1|PICALM	http://amigo.geneontology.org/amigo/term/GO:0005769
identical protein binding	Gene Ontology	GO:0042802	71	813	1.18755e-07	2.53513e-05	NRN1L|PTX3|DESI1|SPAG9|PHYKPL|SH3BP4|FBP1|PKD2L1|EED|APLP2|IGF2R|KLHL12|P2RX4|HTRA2|MSR1|LTBR|EPS15|BMP1|AHCYL1|NLRP3|CEBPD|OLR1|GJB2|TMCC1|UBQLN4|YWHAH|RBM10|UBE2G2|CXCR4|VSIR|RELB|TRIM41|SAFB2|KCTD13|TRAF2|ANXA4|SSNA1|HOOK2|TLR4|SH3GLB2|IL12B|DDX39A|ZBTB48|TNIP1|CLCN5|HGF|HJURP|VIM|UHRF1|LNX1|SLC40A1|MLYCD|KCNJ2|FN1|EMILIN1|MICALL1|HCN2|SLC2A1|PON2|TLR2|GPX3|SYP|COL1A2|CASP6|CEP72|COL1A1|SLC6A4…	http://amigo.geneontology.org/amigo/term/GO:0042802
protein-containing complex	Gene Ontology	GO:0032991	36	291	1.30426e-07	2.65772e-05	CXCR4|DESI1|FOXO3|FEN1|OLFM4|MITF|OGG1|RUNX1|TANK|PSEN2|CRYBG3|RAD51AP1|RBM10|MAPK6|NOD2|MBP|GDF11|ZMPSTE24|PLCB1|RAB3GAP2|RAB3GAP1|CEP250|CCM2|NEK2|UBR5|SASH1|TRPS1|SRRT|GCH1|IRS2|METTL22|ARHGAP33|ESAM|F2RL2|PSMG3|RNF111	http://amigo.geneontology.org/amigo/term/GO:0032991
inflammatory response	Gene Ontology	GO:0006954	28	190	1.36462e-07	2.65983e-05	SPHK1|MIF|CCR1|CCR2|C5AR1|NLRC4|S100A12|AXL|ACER3|NLRP1|NLRP3|SLC11A1|PTGER4|PTGER2|THBS1|TNFRSF4|RELB|CCL24|LIPA|IL1RN|CD44|CCRL2|IL2RA|OLR1|TNFRSF1A|TLR2|CD14|TLR4	http://amigo.geneontology.org/amigo/term/GO:0006954
intracellular protein transport	Gene Ontology	GO:0006886	30	220	2.24511e-07	3.87109e-05	STX1B|SYTL1|AP2A1|STXBP3|SCFD2|TMED10|IFT27|CHML|SNX13|FAM91A1|TBC1D2|YWHAH|EVI5|PDCD6|TBC1D2B|APPBP2|AP4M1|RABL2B|SEC24A|SGSM1|APBA1|BCAP31|VPS26A|TBC1D22A|CDK5|TBC1D12|TBC1D13|TBC1D10C|STAM2|TBC1D14	http://amigo.geneontology.org/amigo/term/GO:0006886
endoplasmic reticulum	Gene Ontology	GO:0005783	57	607	2.51563e-07	4.17688e-05	EHD4|NSDHL|CPEB4|TMC8|P4HA2|SMPD4|GLUL|MGST1|PKD2L1|ARHGAP5|TMEM33|TMEM132A|FLT3|TMED10|SORL1|CERS4|ZDHHC13|NLRP3|FNDC4|CCDC88A|CALCRL|SLC30A1|THBS1|CAST|UBE2G2|SPTLC1|AGPAT3|DHCR24|REEP4|SGPP1|PIGB|COL4A3BP|FOS|MAMDC2|DNASE1L1|SQLE|ANKLE2|TMCO1|INSIG1|ZDHHC20|MAN1A2|ICMT|ZDHHC2|ZDHHC4|PDXDC1|STOM|ACSL6|TRAPPC4|THADA|CREB3L2|SHISA5|COL1A2|AGPAT1|VWF|RNF145|CPED1|ALKBH1	http://amigo.geneontology.org/amigo/term/GO:0005783
membrane raft	Gene Ontology	GO:0045121	21	123	6.01116e-07	8.69292e-05	CXADR|TRAF2|OLR1|SLC6A4|CD14|PSEN2|CARD11|TNFRSF1A|TGFBR1|SLC2A1|LAMTOR1|TLR2|STOM|NFAM1|TNF|CLN3|CD36|ABCA1|TPP1|DLC1|RHOQ	http://amigo.geneontology.org/amigo/term/GO:0045121
intracellular membrane-bounded organelle	Gene Ontology	GO:0043231	32	259	6.55667e-07	9.18548e-05	SPHK1|EHD4|CYP2D14|DOLPP1|ATP2B1|EPHX3|DENND1B|HIP1|AXL|EPS15|AHCYL1|FZD7|STAM2|RDH5|LIPA|PHLPP2|TRAF7|HOOK2|AP4M1|DIRC2|AQP9|OSBPL8|OSBPL2|OSBPL3|RHOF|CNNM3|SCARB1|CEP131|C5AR1|STON2|ABCA1|AGFG1	http://amigo.geneontology.org/amigo/term/GO:0043231
Rab GTPase binding	Gene Ontology	GO:0017137	19	103	7.34209e-07	9.97412e-05	TBC1D2B|CHML|SYTL1|LLGL1|MICALL1|EVI5|TBC1D2|TBC1D22A|CHM|TBC1D7|ANKRD27|TBC1D14|SGSM1|DENND1B|TBC1D12|TBC1D13|NDRG1|TBC1D10C|PICALM	http://amigo.geneontology.org/amigo/term/GO:0017137
positive regulation of GTPase activity	Gene Ontology	GO:0043547	29	222	7.85525e-07	0.000103574	OCRL|ACAP1|DOCK1|DOCK4|EZH2|GAPVD1|CHML|SNX13|TBC1D2|OPHN1|ARHGAP21|RGS2|DLC1|CCL24|RANBP3|PLCB1|RP2|RAB3GAP1|CHM|ACAP3|AGAP1|DENND1B|NRP1|LLGL1|ARHGAP33|PICALM|ASAP1|ARHGAP18|AGFG1	http://amigo.geneontology.org/amigo/term/GO:0043547
ubiquitin-dependent protein catabolic process	Gene Ontology	GO:0006511	27	197	8.14201e-07	0.000104288	UBL7|ITCH|ELOC|SPSB3|USP21|ASB2|UBE3C|CDC34|SPOPL|UBQLN4|RNF111|RLIM|FEM1C|LNX1|PPP1R11|USP11|USP16|USP15|USP32|USP33|UHRF1|KLHL8|UBE2C|RNF217|RNF126|UBE2S|TRPC4AP	http://amigo.geneontology.org/amigo/term/GO:0006511
endoplasmic reticulum membrane	Gene Ontology	GO:0005789	40	384	1.55712e-06	0.000188664	MSMO1|EPHX1|SOAT1|NSDHL|IKBIP|FMN1|MGST1|MTDH|TMED10|CERS4|RNF170|CYP2D14|SCD|RDH5|POR|UBQLN4|CHPT1|CYP51A1|MYRF|REEP4|SGPP1|PIGB|BECN1|EXT2|TMX1|TMEM41B|ICMT|BCAP31|PAFAH2|ZDHHC2|ZDHHC4|SGK1|ERO1A|SHISA5|AGPAT3|TMTC2|AGPAT1|PSEN2|SEC24A|PDZD8	http://amigo.geneontology.org/amigo/term/GO:0005789
protein serine/threonine kinase activity	Gene Ontology	GO:0004674	27	214	3.36002e-06	0.00038623	STK19|ACVR1|ACVR1B|STK11|PDK4|NEK2|BMP2K|STK25|AURKB|MAP3K14|TRPM6|CDK5|TGFBR1|PIM3|PKN1|CHUK|PASK|STK17B|SGK3|CSNK1A1|SGK1|FAM20C|TOP1|BMPR2|STK35|STK38|CLK3	http://amigo.geneontology.org/amigo/term/GO:0004674
cytokine receptor activity	Gene Ontology	GO:0004896	11	37	3.46195e-06	0.000387998	IL7R|IL13RA1|FZD4|IL10RA|IL10RB|CD44|IL21R|IL12B|IFNAR2|IFNGR1|IL22RA2	http://amigo.geneontology.org/amigo/term/GO:0004896
lysosomal membrane	Gene Ontology	GO:0005765	20	129	4.10823e-06	0.000438505	FNIP1|TMEM175|TMEM106B|ITFG2|SPAG9|SCARB2|LAPTM4B|CD164|CD68|GPR137|CLN3|GAA|LAMP2|VAMP8|PSEN2|SLC29A3|IGF2R|LAMTOR1|TMBIM1|SLC17A5	http://amigo.geneontology.org/amigo/term/GO:0005765
perinuclear region of cytoplasm	Gene Ontology	GO:0048471	40	411	7.0009e-06	0.000713296	EHD4|HIF1AN|TMEM134|HDAC6|STOM|ATP9A|OLFM4|PSEN2|NDRG1|XRCC3|MTDH|HFE|P2RX4|LPXN|RD3|ATP7A|DNAJB6|TPPP3|NF2|TH|CLIC4|COL4A3BP|ANXA4|CTSB|RANGAP1|ZDHHC20|USP33|GALNT1|UBR5|EXOC3|NDOR1|SHTN1|NANOS1|VAMP8|SYP|RHBDD2|TLR4|ABCA1|SORT1|PICALM	http://amigo.geneontology.org/amigo/term/GO:0048471
membrane	Gene Ontology	GO:0016020	44	482	1.10009e-05	0.00102008	MSMO1|OCRL|SPHK1|EPHX3|ITCH|BPI|STK11|MAMDC2|SPRED1|CD36|OGFRL1|SPRY1|SBF2|PKD2L1|ANXA5|LBP|GAPVD1|COL4A3BP|DGCR2|CAST|CLIP1|JAK2|SLC8A1|DLC1|REEP4|SGPP1|TGFBR1|AUP1|FAM49A|ANXA4|MTMR10|RAP1B|OSBPL8|MGAT3|EDEM3|OSBPL2|OSBPL3|MFSD6|DHCR24|ACSL6|CDK5|TBC1D13|VPS51|MMP2	http://amigo.geneontology.org/amigo/term/GO:0016020
cytokine-mediated signaling pathway	Gene Ontology	GO:0019221	17	104	1.15152e-05	0.00103245	IL7R|IL13RA1|FZD4|IL10RA|IL10RB|TNFRSF1A|CD44|IL21R|IL12B|FLT3|IFNAR2|STAT5A|JAK2|IFNGR1|IL22RA2|IL17RC|IL1R2	http://amigo.geneontology.org/amigo/term/GO:0019221
zinc ion binding	Gene Ontology	GO:0008270	55	664	1.29113e-05	0.00111584	MORC3|RBM4|DMD|TIMP2|ZNF330|ZCCHC14|MMP2|TTF2|MMP19|ZFHX3|MMP17|THAP11|PAM|ACER3|SRSF7|EARS2|ADAMTS2|HIF1AN|ZC3HC1|HDAC6|THRB|ZSWIM6|POLR3K|CLIP1|PDXK|S100A8|QPCTL|ZSWIM8|TRAF2|TRIM28|CRYZ|TRAF7|CPD|NR2C1|SEC24A|TK1|ZDHHC20|USP33|USP16|UHRF1|UBR5|TRIM41|TRPS1|CDA|BMP1|NANOS1|SAP30L|GCH1|GDA|CXXC1|PIAS1|PIAS4|DTNB|RNF145|ZNF385A	http://amigo.geneontology.org/amigo/term/GO:0008270
protein polyubiquitination	Gene Ontology	GO:0000209	18	119	1.65049e-05	0.00139607	RNF217|UBE2M|ITCH|PELI2|UBE3C|UBE2C|HDAC6|CDC34|UBE2T|PPIL2|RUSC1|DDA1|DCAF15|RNF111|UBE2S|UBE2D2|UBR5|SASH1	http://amigo.geneontology.org/amigo/term/GO:0000209
external side of plasma membrane	Gene Ontology	GO:0009897	27	236	1.6885e-05	0.00140176	IL7R|ENOX2|IL12B|CCRL2|CCR1|CCR2|CD302|HFE|XCR1|THBS1|CXCR4|B4GALT1|FCGRT|ANXA5|CTSB|CLCN5|TNFRSF4|TNF|THBD|TNFRSF13C|ABCG1|IL13RA1|CD163|CD14|TLR4|ABCA1|AMOT	http://amigo.geneontology.org/amigo/term/GO:0009897
endocytosis	Gene Ontology	GO:0006897	19	132	1.81387e-05	0.00147847	EPS15L1|EPS15|EHD4|STAB1|INPPL1|OLR1|GAPVD1|MICALL1|RHOQ|C8H9orf72|PIK3C2A|SYP|CLN3|ATP9A|DENND1B|BECN1|USP33|CD163|PICALM	http://amigo.geneontology.org/amigo/term/GO:0006897
Golgi membrane	Gene Ontology	GO:0000139	28	253	2.05977e-05	0.00161999	IFT27|ZDHHC13|GNPTAB|TMCO1|SEC31B|TMED10|NLRP3|PSEN2|CHPT1|QPCTL|PDCD6|KLHL12|SCAMP5|EXT2|SCAMP1|PMEPA1|GOLIM4|SEC24A|GLCE|CHST3|MAN1A2|ZDHHC4|BCAP31|CSNK1A1|TNFRSF1A|ST8SIA4|ACBD3|RHBDD2	http://amigo.geneontology.org/amigo/term/GO:0000139
phagocytic vesicle	Gene Ontology	GO:0045335	11	47	2.38123e-05	0.00184053	RAB8B|MPEG1|EVL|RAB31|CLCN5|VIM|STXBP3|RAB43|ABCA1|CTSS|ZYX	http://amigo.geneontology.org/amigo/term/GO:0045335
protein kinase binding	Gene Ontology	GO:0019901	31	305	3.4512e-05	0.00245583	CDKN1A|SPRED1|HIF1A|PRC1|FAM83D|PTPN23|ZC3HC1|CKS1B|RHOF|SLC12A4|MAPK6|PPP1R12A|NOD2|RELB|CHEK2|CDKN2C|TRAF2|CKS2|CEP250|ATP1B1|GYS1|AP2A1|NRP1|MAPK8IP2|LLGL1|CNPPD1|IRS2|PPP1R12C|ARHGAP33|CDK9|TBC1D14	http://amigo.geneontology.org/amigo/term/GO:0019901
negative regulation of transcription by RNA polymerase II	Gene Ontology	GO:0000122	51	625	3.77891e-05	0.00263724	HDAC7|SMAD5|ZNF692|MED25|PHF19|FOXO3|ZBTB21|FBP1|MITF|EED|THAP11|KLF4|FNIP1|FNIP2|MTDH|WWC3|WWC2|RBPJ|PEX2|THRB|RBM10|KLF2|AURKB|ZNF263|RELB|PIAS1|RLIM|FOXQ1|IRF3|TRIM28|MIER1|MECP2|SP3|KLF11|JARID2|NR2C1|TAF9B|MLX|UHRF1|NFIC|ETV3|NSD2|TDG|SREBF2|ELK3|MEF2A|TNF|PIAS4|BATF3|ZNF296|ATF3	http://amigo.geneontology.org/amigo/term/GO:0000122
negative regulation of cysteine-type endopeptidase activity involved in apoptotic process	Gene Ontology	GO:0043154	11	50	3.90012e-05	0.00264913	FNIP1|MKL1|CD44|NAIP|DNAJB6|THBS1|TNF|HGF|DDX3X|KLF4|DHCR24	http://amigo.geneontology.org/amigo/term/GO:0043154
peptide cross-linking	Gene Ontology	GO:0018149	7	17	3.99544e-05	0.00267337	TGM3|FN1|THBS1|KRT2|KRT1|KRT10|F13A1	http://amigo.geneontology.org/amigo/term/GO:0018149
positive regulation of transcription by RNA polymerase II	Gene Ontology	GO:0045944	65	872	4.69305e-05	0.00304912	SMAD5|FOSB|MED25|HIF1A|MKL1|FOXO3|TNF|ARID4A|MITF|NLRC5|MAFB|KLF4|LUM|XRCC6|CEBPA|KLF10|KLF17|NLRP3|CEBPD|EGR2|ASXL2|THRB|BCLAF1|MEF2A|TNFSF8|SCX|NOD2|MED19|RUNX1|PRPF6|PPP1R12A|TTC5|IRF3|RFXANK|DDX3X|FOS|KLF2|RHOQ|KLF11|CHUK|NKRF|TNIP1|USP16|RELB|GMEB2|MLX|PAX8|NFIC|TAF6|PRDM15|LRP6|SLC40A1|TNFRSF1A|SLC11A1|CITED2|IER2|CREB3L2|ELK3|STAT5A|MLXIP|BMPR2|PAGR1|TLR4|CDK9|TFDP1	http://amigo.geneontology.org/amigo/term/GO:0045944
negative regulation of cell growth	Gene Ontology	GO:0030308	14	83	4.93311e-05	0.00315931	CDKN2C|DDX3X|ACVR1B|DNAJB2|CDKN1A|STK11|RBBP7|NDUFS3|SH3BP4|DCSTAMP|BMPR2|FBP1|CCAR2|IP6K2	http://amigo.geneontology.org/amigo/term/GO:0030308
nuclear speck	Gene Ontology	GO:0016607	30	299	5.68797e-05	0.00359143	RBM4|LPXN|SRSF9|DOCK1|HIF1A|BMP2K|NCAPG2|RMI2|PRPF6|SRSF7|DDX39A|CDC34|BCLAF1|ITPKC|RBM10|DHX36|OGG1|SNRNP70|PLCB1|PABPN1|AP5Z1|THOC3|DENND1B|CARMIL1|CSNK1A1|METTL3|CXXC1|NXT1|PHF7|ARHGAP18	http://amigo.geneontology.org/amigo/term/GO:0016607
Rab guanyl-nucleotide exchange factor activity	Gene Ontology	GO:0017112	8	26	6.15922e-05	0.00383497	C8H9orf72|DENND2A|RAB3GAP2|RAB3GAP1|SH3BP5L|SBF2|DENND1B|DENND6B	http://amigo.geneontology.org/amigo/term/GO:0017112
negative regulation of cell population proliferation	Gene Ontology	GO:0008285	25	228	6.40248e-05	0.00393182	SKAP2|JARID2|SH3BP4|SPRY1|NDRG1|KLF4|KLF13|CEBPA|INPPL1|DNAJB2|CSF1R|GSDME|RBM10|NF2|B4GALT1|DLC1|GDF11|CDKN2C|KLF11|ROR2|DIS3L2|ETV3|BTG1|DUSP1|ADARB1	http://amigo.geneontology.org/amigo/term/GO:0008285
enzyme binding	Gene Ontology	GO:0019899	19	147	6.80295e-05	0.0041213	PLCB1|NLRP1|ATP2A2|BTG1|POLD1|CPSF1|SCARB2|THRB|ZFHX3|SORT1|YWHAH|NOP14|TH|RFC4|XRCC1|DHCR24|LAMP2|VSIR|MSR1	http://amigo.geneontology.org/amigo/term/GO:0019899
cell migration	Gene Ontology	GO:0016477	20	165	9.89099e-05	0.0056029	KCTD13|STRIP2|USP33|MERTK|EMILIN1|IL12B|CCDC88A|RHOQ|DOCK1|CARMIL1|ATRN|SCRIB|CLN3|CDK5|CDC42BPB|TNS3|THBS1|RHOF|AXL|FAM83D	http://amigo.geneontology.org/amigo/term/GO:0016477
protein-containing complex binding	Gene Ontology	GO:0044877	17	126	0.000100823	0.0056029	BCAP31|TRAF2|LRP1|FZD4|MB21D2|GNB4|CDKN1A|PSMG3|CARMIL1|CEP131|TLR2|SCAMP5|CDC42BPB|NOD2|RPAIN|VPS28|XRCC6	http://amigo.geneontology.org/amigo/term/GO:0044877
receptor-mediated endocytosis	Gene Ontology	GO:0006898	9	37	0.000101235	0.0056029	SORL1|LRP1|VLDLR|MICALL1|SCARB2|CD14|AP2A1|CXCL16|MSR1	http://amigo.geneontology.org/amigo/term/GO:0006898
nucleolus	Gene Ontology	GO:0005730	45	551	0.000103827	0.00567628	RBM4|ZNF330|HSPA8|CDKN1A|ZNF692|DOCK4|OXR1|FEN1|NOP14|XRCC1|MOB1B|EXOSC1|POLR3K|XRCC6|HJURP|OARD1|SPRN|SCD|CIAPIN1|PPP1R12A|RGS2|SAPCD2|MDFIC|NF2|RPP40|TMUB1|PNKP|CTSB|NLE1|NKRF|CEP85|TRIM41|WDR55|BRWD1|LRWD1|SAP30L|NSUN5|TOP1|ADARB1|METTL22|WDFY3|STON2|VPS51|UBE2T|ATF3	http://amigo.geneontology.org/amigo/term/GO:0005730
activation of GTPase activity	Gene Ontology	GO:0090630	13	79	0.000113304	0.00604692	TBC1D2B|TBC1D2|TBC1D22A|RANGAP1|TBC1D7|SCRIB|ARHGAP22|SGSM1|EVI5|TBC1D12|TBC1D13|TBC1D10C|TBC1D14	http://amigo.geneontology.org/amigo/term/GO:0090630
intracellular signal transduction	Gene Ontology	GO:0035556	27	267	0.000116114	0.00612399	MAPK13|CIT|NLRC5|ASB2|ASB7|PSEN2|JAK2|WSB1|CDC42BPB|NOD2|NRG1|MAPK6|ICK|TGFBR1|CAB39|PKN1|SH3BP5L|PASK|TNS3|SH2B1|STK17B|SOCS6|SGK3|NFAM1|STK38|MAK|PDZD8	http://amigo.geneontology.org/amigo/term/GO:0035556
fructose metabolic process	Gene Ontology	GO:0006000	5	8	0.000121611	0.00633935	PFKFB3|KHK|FBP1|PFKFB4|PFKFB2	http://amigo.geneontology.org/amigo/term/GO:0006000
MAPK cascade	Gene Ontology	GO:0000165	11	58	0.000125497	0.00646672	ICK|PABPN1|MAP4K5|MAP3K4|MAPK14|MEF2A|MAPK6|MAP3K15|MAPK13|NRG1|MAK	http://amigo.geneontology.org/amigo/term/GO:0000165
calcium ion binding	Gene Ontology	GO:0005509	45	560	0.000145818	0.00726334	RASGRP2|TGM3|STAB1|VLDLR|ATP2A2|PPP2R3B|GPD2|VCAN|EHD4|PKD2L1|GLCE|S100A12|MICU3|PAM|CD320|EPS15|ITSN1|GJB2|CETN2|THBS1|GNPTAB|S100A8|SUSD1|PDCD6|CAPN2|PLCB1|ANXA5|ANXA4|ACER3|SLC8A1|LPL|EDEM3|EPS15L1|PLCD1|THBD|MCFD2|USP32|MAN1A2|LRP1|BMP1|CLEC4E|FAM20C|CLEC4A|MGP|PITPNM1	http://amigo.geneontology.org/amigo/term/GO:0005509
protein export from nucleus	Gene Ontology	GO:0006611	7	22	0.000150095	0.00739423	NUP88|AHCYL1|DESI1|EGR2|NXT1|CCHCR1|RANBP3	http://amigo.geneontology.org/amigo/term/GO:0006611
positive regulation of telomere capping	Gene Ontology	GO:1904355	6	15	0.000164297	0.00799091	NEK2|PNKP|MAP3K4|PKIB|AURKB|ANKRD39	http://amigo.geneontology.org/amigo/term/GO:1904355
cellular response to mechanical stimulus	Gene Ontology	GO:0071260	9	40	0.000168751	0.00799091	LTBR|TNFRSF1A|PTGER4|TNFSF8|MAP3K14|SCX|TLR4|COL1A1|CRADD	http://amigo.geneontology.org/amigo/term/GO:0071260
RNA polymerase II cis-regulatory region sequence-specific DNA binding	Gene Ontology	GO:0000978	46	581	0.000169155	0.00799091	HDAC6|SMAD5|FOSB|ZNF692|FOXO3|EZH2|TOP1|NLRC5|EED|MAFB|THAP11|IRF3|DHX36|KLF13|SREBF2|KLF10|KLF17|CEBPD|EGR2|RBPJ|THRB|KLF6|KLF4|ZNF263|RELB|ZBTB45|FOXQ1|NFIC|FOS|SP3|NKRF|NR2C1|ZBTB21|CDK9|PAX8|ZNF444|PRDM15|RFX2|ZBTB40|ELK3|STAT5A|RUNX1|ZBTB24|BATF3|ZNF133|ATF3	http://amigo.geneontology.org/amigo/term/GO:0000978
lysosome organization	Gene Ontology	GO:0007040	8	31	0.000173451	0.00799091	TMEM106B|HOOK2|TPP1|GNPTAB|CLN3|ABCA1|LAMTOR1|GAA	http://amigo.geneontology.org/amigo/term/GO:0007040
lipopolysaccharide-mediated signaling pathway	Gene Ontology	GO:0031663	8	31	0.000173451	0.00799091	IRF3|LBP|BPI|SCARB1|CD14|TNF|TLR4|MTDH	http://amigo.geneontology.org/amigo/term/GO:0031663
recycling endosome	Gene Ontology	GO:0055037	13	83	0.000175669	0.00799091	SORL1|ABCG1|TMUB1|HFE|PLEKHJ1|VAMP8|TNF|ATP9A|TPP1|TBC1D12|VPS51|DENND6B|TBC1D14	http://amigo.geneontology.org/amigo/term/GO:0055037
protein phosphorylation	Gene Ontology	GO:0006468	25	245	0.00017988	0.00799091	STK19|ACVR1|ACVR1B|SMAD5|ERCC2|PDK4|FNIP2|BMP2K|AURKB|BMPR2|TRPM6|CCL8|CDK5|TGFBR1|PKN1|MYLK3|CHUK|PASK|STK17B|CSNK1A1|SGK1|FAM20C|MAP3K14|STK35|CDK9	http://amigo.geneontology.org/amigo/term/GO:0006468
mitochondrion	Gene Ontology	GO:0005739	57	774	0.000180401	0.00799091	NIT1|DYNLL1|ADSS|EARS2|LIPT1|STK11|JARID2|APOOL|STOM|OXR1|MGST1|FEN1|ME2|COL4A3BP|DHX36|PRODH|GPD2|GATM|TMEM135|DISC1|PET117|MRPL57|NDUFA10|OGG1|GRAMD4|TXNRD2|MECP2|IREB2|CPT1A|CLIC4|CPT1B|SOD2|IDH1|BCAT2|CCM2|GTPBP3|USP15|HJURP|SLC25A28|GK|HSDL2|RMND1|BCAP31|ABCG1|SGK1|TNFRSF1A|ACAD9|GFM2|GLUL|PPTC7|CYP27A1|ELK3|ECI1|DTYMK|PDK4|ALKBH1|PDZD8	http://amigo.geneontology.org/amigo/term/GO:0005739
apoptotic process	Gene Ontology	GO:0006915	23	216	0.000182831	0.00799091	DYNLL1|NLRC4|KREMEN1|ZNF385A|CIAPIN1|BCLAF1|CDCA7|GRAMD4|PDCD6|DLC1|S100A8|CTSH|TGFBR1|BECN1|TRAF7|NAIP|ZFP36L1|CASP6|CASP3|SGK1|TNFRSF1A|MEF2A|MINDY3	http://amigo.geneontology.org/amigo/term/GO:0006915
oxidation-reduction process	Gene Ontology	GO:0055114	42	516	0.000185843	0.00799091	MSMO1|ENOX2|NSDHL|NCF4|GPD2|P4HA2|OXR1|MGST1|ME2|FRRS1|PAM|PRODH|CYP2D14|DPYD|PCYOX1|SCD|RDH5|POR|GPX3|SQLE|HSD3B7|TH|CYP51A1|HSD17B1|DHCR24|TXNRD2|HSD11B1|SOD2|CRYZ|AAED1|TMX1|ADO|HSDL2|BDH1|NDOR1|ACAD9|ERO1A|CYP27A1|MAOA|NDUFS3|HIF1AN|CYB561D1	http://amigo.geneontology.org/amigo/term/GO:0055114
nuclear membrane	Gene Ontology	GO:0031965	18	147	0.000192777	0.00815302	PLCB1|AAAS|MCM3AP|DNAJB2|ZC3HC1|GCH1|TMC8|RANGAP1|NUP85|LMNA|SHISA5|OSBPL8|MINDY3|OSBPL3|MLX|SLC30A1|PHF20|ANXA4	http://amigo.geneontology.org/amigo/term/GO:0031965
positive regulation of inflammatory response	Gene Ontology	GO:0050729	9	41	0.000198249	0.00826844	TNFRSF1A|PTGER4|CCR2|TLR2|STAT5A|LPL|S100A8|CCL24|TNF	http://amigo.geneontology.org/amigo/term/GO:0050729
activation of cysteine-type endopeptidase activity involved in apoptotic process	Gene Ontology	GO:0006919	10	51	0.000199195	0.00826844	CTSH|NLRP3|ATP2A3|DLC1|PDCD6|TNF|S100A8|NLRC4|HIP1|CRADD	http://amigo.geneontology.org/amigo/term/GO:0006919
magnesium ion binding	Gene Ontology	GO:0000287	21	190	0.00021609	0.00888745	ICK|SPHK1|RP2|ADSS|IDH1|STK11|TDG|PGM2|DXO|PDCD6|DIS3L2|PDXK|FEN1|ATP9A|STK38|ADSSL1|PKM|DUT|MAP3K20|DHX36|GNAI1	http://amigo.geneontology.org/amigo/term/GO:0000287
cell surface	Gene Ontology	GO:0009986	30	325	0.000219582	0.00894897	ACVR1B|PLAUR|TGFBR1|PKD2L1|FAM234A|IQGAP2|SORL1|LBP|IGF2R|FZD4|PSEN2|CSF1R|THBS1|AXL|NOD2|SLC46A2|CLIC4|ANXA4|CD44|LPL|LRP6|TNFRSF1A|SCARB1|TLR2|CD14|TNF|BMPR2|SORT1|IL17RC|PICALM	http://amigo.geneontology.org/amigo/term/GO:0009986
integral component of plasma membrane	Gene Ontology	GO:0005887	51	677	0.000236129	0.00953665	STAB1|SLC6A6|SLC6A4|PLAUR|SLC6A9|TMC8|CCRL2|IFNAR2|STOM|PKD2L1|ACVR1|FLT3|AXL|CD320|GPR88|PSEN2|GJB2|CSF1R|P2RX4|TMEM266|P2RY10|NRG1|TRPM6|SEMA4G|GPR84|LRRC8D|LRP12|CCKAR|JAM3|SLC2A13|CLCN5|AQP9|SLC8A1|SLC26A2|TNF|SLC28A3|MERTK|SLC26A8|THBD|BCAP31|SEMA3C|ZDHHC2|SLC16A1|SCARB1|SLC16A4|SLC2A1|TLR2|BMPR2|TLR4|ABCA1|F2RL2	http://amigo.geneontology.org/amigo/term/GO:0005887
centrosome	Gene Ontology	GO:0005813	33	375	0.000245868	0.00984132	AAAS|DYNLL2|NDRG1|NLRC5|DCTN4|GNAI1|ZFYVE19|NEK2|IFT81|PSEN2|SPATC1L|CETN2|DISC1|CLIP1|TSEN2|RELB|HNMT|PPP1R12A|CCDC77|CLIC4|DDX3X|SSNA1|MECP2|CEP250|CCDC8|USP33|CEP85|SFI1|CCNJL|CCDC88A|MAK|TUBGCP6|PHF1	http://amigo.geneontology.org/amigo/term/GO:0005813
endosomal transport	Gene Ontology	GO:0016197	9	43	0.000270177	0.0106246	EPS15|EHD4|DPY30|TMCC1|AP5Z1|EPS15L1|ABCA1|LAMTOR1|PICALM	http://amigo.geneontology.org/amigo/term/GO:0016197
innate immune response	Gene Ontology	GO:0045087	23	225	0.0003127	0.0120848	BPI|MIF|NLRC4|NLRC5|S100A12|POLR3K|DHX36|LBP|NLRP1|NLRP3|PTX3|S100A8|NOD2|RELB|MPEG1|DDX3X|VNN1|CLEC4E|CLEC4D|TLR2|CD14|TLR4|CHID1	http://amigo.geneontology.org/amigo/term/GO:0045087
negative regulation of erythrocyte differentiation	Gene Ontology	GO:0045647	5	11	0.000371713	0.0140033	KLF13|MAFB|NCAPG2|STAT5A|ZFP36L1	http://amigo.geneontology.org/amigo/term/GO:0045647
cell division	Gene Ontology	GO:0051301	17	144	0.000421279	0.0153544	BECN1|CSNK1A1|CDC27|CKS2|UBE2C|CETN2|CKS1B|SKA2|USP16|CDK5|DIS3L2|ACTR8|UBE2S|GNAI1|REEP4|MIS18A|FAM83D	http://amigo.geneontology.org/amigo/term/GO:0051301
protein domain specific binding	Gene Ontology	GO:0019904	17	144	0.000421279	0.0153544	IRF3|SRSF7|TRPS1|NLRP1|PLAUR|MECP2|CEP250|DDX6|TOP1|VIM|YWHAH|TFDP1|LAMP2|HIF1A|HOMER3|TADA3|HNRNPM	http://amigo.geneontology.org/amigo/term/GO:0019904
polyubiquitin modification-dependent protein binding	Gene Ontology	GO:0031593	7	27	0.00043123	0.0154656	EPS15|UBL7|HDAC6|UBQLN4|FAAP20|TNIP1|UFD1	http://amigo.geneontology.org/amigo/term/GO:0031593
regulation of transcription by RNA polymerase II	Gene Ontology	GO:0006357	43	557	0.000442906	0.0156342	MED20|FOSB|ZNF692|HIF1A|RCOR3|ZXDC|ARID4A|THAP11|KLF13|MTDH|KLF17|EGR2|ZNF263|BRWD1|ZBTB45|FOXQ1|RFXANK|MED31|SOD2|ANXA4|FOS|PKN1|CKS2|JMJD1C|NR2C1|USP16|MLX|PAX8|ZNF444|ETV3|ZBTB21|BNC2|RFX2|SAFB2|ZBTB40|ELK3|PIAS1|MED22|ZBTB24|PIAS4|BATF3|ZNF133|ATF3	http://amigo.geneontology.org/amigo/term/GO:0006357
4 iron, 4 sulfur cluster binding	Gene Ontology	GO:0051539	8	37	0.00048702	0.0166665	MUTYH|DPYD|ERCC2|CIAPIN1|NUBP2|POLD1|NARFL|IREB2	http://amigo.geneontology.org/amigo/term/GO:0051539
myelination	Gene Ontology	GO:0042552	8	37	0.00048702	0.0166665	ACER3|QKI|JAM3|EGR2|ATRN|GALC|AMIGO1|MBP	http://amigo.geneontology.org/amigo/term/GO:0042552
positive regulation of cholesterol storage	Gene Ontology	GO:0010886	4	6	0.000516357	0.0174047	SREBF2|SCARB1|LPL|MSR1	http://amigo.geneontology.org/amigo/term/GO:0010886
apolipoprotein binding	Gene Ontology	GO:0034185	4	6	0.000516357	0.0174047	LPL|LRP6|VLDLR|LRP1	http://amigo.geneontology.org/amigo/term/GO:0034185
ubiquitin binding	Gene Ontology	GO:0043130	10	59	0.000555986	0.0186006	AUP1|HDAC6|CKS2|CXCR4|CKS1B|USP16|DNAJB2|FAAP20|OTUB1|UBR5	http://amigo.geneontology.org/amigo/term/GO:0043130
transcription coregulator activity	Gene Ontology	GO:0003712	12	83	0.00058857	0.0194012	MED22|LPXN|SAP30L|MED31|TDG|BCLAF1|PIAS1|ZXDC|PIAS4|JMJD1C|MED19|MTDH	http://amigo.geneontology.org/amigo/term/GO:0003712
protein homodimerization activity	Gene Ontology	GO:0042803	40	514	0.000596428	0.0195167	PDXK|GCH1|GLA|RBPMS2|STOM|NLRC4|HIP1|CEBPA|FZD4|DPYD|CCDC88A|RDH5|CSF1R|TBC1D22A|TMEM266|STK25|PDCD6|CHEK2|EXT2|JAM3|DPY30|IDH1|CHUK|LPL|UHRF1BP1L|NAGA|GLCE|MLX|CEP131|IRF3|ABCG1|ZDHHC2|LRP6|BCL2A1|SCARB2|SLC11A1|TDG|NR2C1|HIF1AN|ATF3	http://amigo.geneontology.org/amigo/term/GO:0042803
skeletal muscle cell differentiation	Gene Ontology	GO:0035914	8	39	0.000660059	0.0214423	ASB2|FOS|EGR2|ATF3|SCX|GTF3C5|CITED2|FOXN2	http://amigo.geneontology.org/amigo/term/GO:0035914
cytoplasmic vesicle	Gene Ontology	GO:0031410	20	194	0.000678516	0.0215755	MPEG1|AP4M1|RP2|SGK3|ITCH|FAM91A1|SLC17A5|TBC1D2|GCH1|SPRED1|CD164|TBC1D7|TBC1D23|RUSC1|STON2|PDE6D|CCDC88A|AMOT|RHOF|AGFG1	http://amigo.geneontology.org/amigo/term/GO:0031410
trans-Golgi network transport vesicle	Gene Ontology	GO:0030140	5	13	0.000680103	0.0215755	SORT1|RAB8B|IGF2R|ATP7A|TMED10	http://amigo.geneontology.org/amigo/term/GO:0030140
protein binding	Gene Ontology	GO:0005515	22	224	0.000683409	0.0215755	HSPA8|IL12B|CREBL2|IGF2R|GNAI1|CTSS|AHCYL1|SLC8A1|MBP|CTSH|BECN1|CALCRL|B4GALT1|LPL|CYTH2|S100A12|FN1|TNFRSF1A|MICALL1|VIM|SYP|COL1A1	http://amigo.geneontology.org/amigo/term/GO:0005515
immune system process	Gene Ontology	GO:0002376	6	21	0.000723344	0.0223638	IRF3|IL2RA|PSMB9|OLR1|HP|DCAF15	http://amigo.geneontology.org/amigo/term/GO:0002376
protein-cysteine S-palmitoyltransferase activity	Gene Ontology	GO:0019706	6	21	0.000723344	0.0223638	ZDHHC2|ZDHHC4|ZDHHC13|GLUL|GOLGA7|ZDHHC20	http://amigo.geneontology.org/amigo/term/GO:0019706
low-density lipoprotein particle receptor activity	Gene Ontology	GO:0005041	4	7	0.000784665	0.023451	LRP6|STAB1|OLR1|CXCL16	http://amigo.geneontology.org/amigo/term/GO:0005041
cellular response to lipoteichoic acid	Gene Ontology	GO:0071223	4	7	0.000784665	0.023451	TLR2|LBP|CD14|TLR4	http://amigo.geneontology.org/amigo/term/GO:0071223
positive regulation of cytosolic calcium ion concentration	Gene Ontology	GO:0007204	11	75	0.000884396	0.0257502	BCAP31|PTGER4|XCR1|PTGER2|CCRL2|CCR1|CCR2|C5AR1|CD36|CXCR4|SLC8A1	http://amigo.geneontology.org/amigo/term/GO:0007204
ESC/E(Z) complex	Gene Ontology	GO:0035098	5	14	0.000891478	0.0257502	EED|JARID2|EZH2|RBBP7|PHF19	http://amigo.geneontology.org/amigo/term/GO:0035098
low-density lipoprotein particle binding	Gene Ontology	GO:0030169	5	14	0.000891478	0.0257502	SORL1|SCARB1|MSR1|STAB1|THBS1	http://amigo.geneontology.org/amigo/term/GO:0030169
receptor complex	Gene Ontology	GO:0043235	17	155	0.000896058	0.0257502	PTPRN2|IL13RA1|LRP1|ACVR1|VLDLR|OLR1|CALCRL|ACVR1B|CSF1R|TGFBR1|IL12B|BMPR2|MERTK|PKD2L1|FLT3|AXL|TNFRSF1A	http://amigo.geneontology.org/amigo/term/GO:0043235
trans-Golgi network	Gene Ontology	GO:0005802	15	128	0.000960063	0.0268998	SORL1|OCRL|GH1|FAM91A1|PLEKHJ1|DPY30|AP4M1|TBC1D23|SMPD4|CLN3|RAB43|ATP9A|TGFBI|IGF2R|ATP7A	http://amigo.geneontology.org/amigo/term/GO:0005802
small GTPase mediated signal transduction	Gene Ontology	GO:0007264	11	76	0.000974912	0.0269786	RASGRP2|CHML|ITSN1|CCDC88A|RHOQ|DOCK1|CHM|DOCK4|ARHGAP33|RHOF|ARHGAP18	http://amigo.geneontology.org/amigo/term/GO:0007264
cellular response to amino acid stimulus	Gene Ontology	GO:0071230	8	42	0.00100928	0.027589	CPEB4|SH3BP4|TNF|COL1A2|CAPN2|COL1A1|MMP2|LAMTOR1	http://amigo.geneontology.org/amigo/term/GO:0071230
intraciliary transport	Gene Ontology	GO:0042073	6	23	0.00108102	0.0289755	ICK|IFT27|IFT81|SSNA1|WDR34|MAK	http://amigo.geneontology.org/amigo/term/GO:0042073
carbohydrate phosphorylation	Gene Ontology	GO:0046835	6	23	0.00108102	0.0289755	GNPTAB|PFKFB3|PFKFB2|PFKFB4|KHK|FGGY	http://amigo.geneontology.org/amigo/term/GO:0046835
positive regulation of cell migration	Gene Ontology	GO:0030335	16	144	0.00110591	0.0289755	CTSH|SEMA3C|LGR6|SPHK1|SPAG9|CSF1R|TGFBR1|IRS2|VSIR|NUMB|COL1A1|HGF|CARMIL1|CXCL16|ROR2|SEMA4G	http://amigo.geneontology.org/amigo/term/GO:0030335
cellular response to thyroid hormone stimulus	Gene Ontology	GO:0097067	4	8	0.00113825	0.0289755	CTSH|CTSB|CTSS|KLF9	http://amigo.geneontology.org/amigo/term/GO:0097067
-	Gene Ontology	GO:0042535	5	15	0.00114809	0.0289755	LBP|CCR2|TNFSF8|TLR4|THBS1	http://amigo.geneontology.org/amigo/term/GO:0042535
filopodium	Gene Ontology	GO:0030175	8	43	0.0011539	0.0289755	FGD4|CXADR|MYO1G|CD302|CDK5|B4GALT1|IQGAP2|NF2	http://amigo.geneontology.org/amigo/term/GO:0030175
recycling endosome membrane	Gene Ontology	GO:0055038	8	43	0.0011539	0.0289755	EHD4|FZD7|MICALL1|SCAMP1|ACAP1|SCAMP5|ZDHHC2|NDRG1	http://amigo.geneontology.org/amigo/term/GO:0055038
negative regulation of protein binding	Gene Ontology	GO:0032091	9	54	0.00115436	0.0289755	SORL1|TMC8|CDKN1A|SYMPK|TDG|AURKB|DNAJB2|USP33|XIRP1	http://amigo.geneontology.org/amigo/term/GO:0032091
basolateral plasma membrane	Gene Ontology	GO:0016323	14	117	0.00116696	0.0289755	CXADR|LRP1|SLC40A1|CD44|NAIP|SLC2A1|ATP1B1|SCRIB|ATP2B1|C5AR1|NUMB|NOD2|B4GALT1|ATP7A	http://amigo.geneontology.org/amigo/term/GO:0016323
carbohydrate binding	Gene Ontology	GO:0030246	14	117	0.00116696	0.0289755	FCN1|CLEC4D|ANXA4|OLR1|MGAM|EVA1C|VCAN|GALNT1|CD209|KRT1|CD302|CLEC1A|CLEC4E|GAA	http://amigo.geneontology.org/amigo/term/GO:0030246
endosome membrane	Gene Ontology	GO:0010008	11	78	0.00117896	0.0289755	ABHD17A|VPS26A|SLC11A1|SLC6A4|CD164|NCF4|DCSTAMP|NCDN|BECN1|TMEM175|TMBIM1	http://amigo.geneontology.org/amigo/term/GO:0010008
positive regulation of transcription, DNA-templated	Gene Ontology	GO:0045893	24	266	0.00119067	0.0289755	NUP85|HIF1A|ZXDC|CREBL2|USP21|FZD4|FZD7|YWHAH|SCX|RNF111|CITED2|MYRF|CHEK2|MECP2|PLCB1|TGFBR1|CREB5|USP16|ROR2|CXXC1|PICALM|COL1A1|ZBTB48|TADA3	http://amigo.geneontology.org/amigo/term/GO:0045893
thiol-dependent ubiquitin-specific protease activity	Gene Ontology	GO:0004843	10	66	0.0012006	0.0289755	TANK|MINDY4|USP11|USP16|MINDY3|USP15|USP32|USP33|OTUB1|USP21	http://amigo.geneontology.org/amigo/term/GO:0004843
negative regulation of tumor necrosis factor production	Gene Ontology	GO:0032720	7	33	0.0012022	0.0289755	ACP5|LBP|BPI|CLEC4A|TLR4|VSIR|AXL	http://amigo.geneontology.org/amigo/term/GO:0032720
cellular response to growth factor stimulus	Gene Ontology	GO:0071363	7	33	0.0012022	0.0289755	TGFBR1|ACVR1|ACVR1B|SPHK1|KLF4|BMPR2|HTRA2	http://amigo.geneontology.org/amigo/term/GO:0071363
cell population proliferation	Gene Ontology	GO:0008283	12	91	0.0012152	0.0291323	LIPA|MAP4K1|COL4A3BP|GH1|IL18RAP|CKS2|TACC3|IL12B|ZFP36L1|SCRIB|TGFBI|FAM83D	http://amigo.geneontology.org/amigo/term/GO:0008283
cilium assembly	Gene Ontology	GO:0060271	15	132	0.00127206	0.0300651	OCRL|PTPN23|EHD4|DYNLL1|DYNLL2|NUDCD3|CFAP54|WDR34|RFX2|RABL2B|ICK|DISC1|MAK|CEP131|ASAP1	http://amigo.geneontology.org/amigo/term/GO:0060271
chromatin binding	Gene Ontology	GO:0003682	29	349	0.00129229	0.0300651	UBTF|MCM3AP|HDAC7|KMT5C|NELFA|JARID2|PHF19|RING1|MITF|NCOA5|EGR2|ASXL2|NAP1L4|POLD1|CITED2|TTC5|FOS|PKN1|CKS2|MECP2|SP3|RELB|NCAPH2|LRWD1|TOP1|MEF2A|CDK9|NSD2|UBE2T	http://amigo.geneontology.org/amigo/term/GO:0003682
retrograde transport, endosome to Golgi	Gene Ontology	GO:0042147	9	55	0.00129435	0.0300651	DENND2A|VPS26A|SPAG9|PLEKHJ1|TBC1D23|EVI5|RNF126|VPS51|TBC1D10C	http://amigo.geneontology.org/amigo/term/GO:0042147
PDZ domain binding	Gene Ontology	GO:0030165	9	55	0.00129435	0.0300651	CXADR|FZD4|LNX1|FZD7|CLCN5|DOCK4|CIT|ATP2B1|GNG12	http://amigo.geneontology.org/amigo/term/GO:0030165
ubiquitin conjugating enzyme activity	Gene Ontology	GO:0061631	7	34	0.0013982	0.0321442	UBE2M|UBE2D2|UBE2C|CDC34|UBE3C|UBE2S|UBE2T	http://amigo.geneontology.org/amigo/term/GO:0061631
cell leading edge	Gene Ontology	GO:0031252	7	34	0.0013982	0.0321442	DDX3X|SHTN1|HDAC6|VIM|SCRIB|STON1|CXCR4	http://amigo.geneontology.org/amigo/term/GO:0031252
phosphatidylinositol binding	Gene Ontology	GO:0035091	10	68	0.00146864	0.033252	SGK3|ZCCHC14|CCDC88A|PASK|PIK3C2A|SBF2|SNX30|HIP1|SNX24|ARHGAP33	http://amigo.geneontology.org/amigo/term/GO:0035091
negative regulation of ERK1 and ERK2 cascade	Gene Ontology	GO:0070373	8	45	0.00149255	0.0336236	EMILIN1|SPRED1|SPRY1|TNIP1|TLR4|DUSP6|TBC1D10C|ATF3	http://amigo.geneontology.org/amigo/term/GO:0070373
osteoclast differentiation	Gene Ontology	GO:0030316	6	25	0.00156063	0.0346352	OSTM1|CSF1R|GAB2|TNF|MITF|IREB2	http://amigo.geneontology.org/amigo/term/GO:0030316
GDP-dissociation inhibitor activity	Gene Ontology	GO:0005092	4	9	0.00159008	0.035115	SH3BP4|CCDC88A|CHML|CHM	http://amigo.geneontology.org/amigo/term/GO:0005092
mitotic cell cycle	Gene Ontology	GO:0000278	10	69	0.0016198	0.0354222	TUBB4B|CEP250|TUBB|CETN2|SKA2|USP16|TUBGCP6|XRCC2|TADA3|PPP1R12A	http://amigo.geneontology.org/amigo/term/GO:0000278
protease binding	Gene Ontology	GO:0002020	10	69	0.0016198	0.0354222	LONP2|TIMP2|FN1|TYSND1|A2M|TNF|COL1A2|COL1A1|VWF|CRADD	http://amigo.geneontology.org/amigo/term/GO:0002020
positive regulation of NF-kappaB transcription factor activity	Gene Ontology	GO:0051092	13	108	0.00164249	0.0355715	TRAF2|IL18RAP|NLRP3|CARD11|CHUK|SPHK1|TLR2|RNF25|TNF|TLR4|NOD2|NLRC4|MTDH	http://amigo.geneontology.org/amigo/term/GO:0051092
fibrillar center	Gene Ontology	GO:0001650	13	108	0.00164249	0.0355715	TAF1C|NFIC|UBTF|MTDH|ICK|AFF4|TOP1|KLF6|MAP3K14|LIPA|SPATA2|RPAIN|IP6K2	http://amigo.geneontology.org/amigo/term/GO:0001650
angiogenesis	Gene Ontology	GO:0001525	15	136	0.00166515	0.0358887	CCDC134|TGFA|CLIC4|ACVR1|FN1|JAM3|CALCRL|C1GALT1|HIF1A|ELK3|GLUL|TGFBI|MMP2|NRP2|AMOT	http://amigo.geneontology.org/amigo/term/GO:0001525
nuclear body	Gene Ontology	GO:0016604	21	226	0.00168365	0.036114	KCTD13|RAB8B|KLF11|PCGF2|PTPN23|SRRT|CDKN1A|NELFA|THRB|ZFHX3|NDUFS3|REXO1|RING1|RP2|STK35|CREBL2|PRDM15|CENPO|LMNA|MTDH|SAFB2	http://amigo.geneontology.org/amigo/term/GO:0016604
DNA-binding transcription factor activity	Gene Ontology	GO:0003700	23	258	0.00171918	0.0367004	FOXP4|ZNF692|HIF1A|FOXO3|ZXDC|CREBL2|MAFB|MKL1|MYRF|FOS|CREB5|ZNF329|NR2C1|MLX|PAX8|FOXN2|TRPS1|ZNF614|RFX2|SREBF2|ZGPAT|CREM|TCF19	http://amigo.geneontology.org/amigo/term/GO:0003700
apical part of cell	Gene Ontology	GO:0045177	9	58	0.00179814	0.0380239	CLIC4|PLAUR|CLCN5|C5AR1|CRB3|NUMB|IFIT5|HFE|NF2	http://amigo.geneontology.org/amigo/term/GO:0045177
cellular response to interferon-gamma	Gene Ontology	GO:0071346	9	58	0.00179814	0.0380239	EVL|IL12B|VIM|TLR2|STXBP3|RAB43|TLR4|CCL24|ZYX	http://amigo.geneontology.org/amigo/term/GO:0071346
acute-phase response	Gene Ontology	GO:0006953	5	17	0.00181952	0.0381163	HP|LBP|CD163|FN1|SIGIRR	http://amigo.geneontology.org/amigo/term/GO:0006953
DNA repair	Gene Ontology	GO:0006281	14	124	0.00192158	0.0391565	TTC5|TRIM28|PNKP|KMT5C|UBE2T|MUTYH|RUVBL1|PAGR1|RFC4|CDK9|RPAIN|UHRF1|RMI2|ZMPSTE24	http://amigo.geneontology.org/amigo/term/GO:0006281
DNA binding	Gene Ontology	GO:0003677	38	517	0.00207906	0.0416238	SPHK1|ZNF692|PHF19|BCLAF1|MUS81|TIGD3|FEN1|GTF2A1|CREBL2|BAZ2B|THAP11|RMI2|CEBPA|POLL|CRYZ|ASXL2|DNAJB6|POLD1|SCX|ZNF410|TTC5|DDX3X|TFEC|FOS|DNASE1L1|MECP2|CERS4|TAF6|ZEB2|MPG|STRBP|SRRT|RPAP1|STAT5A|ADNP2|CREM|PIAS4|AGFG1	http://amigo.geneontology.org/amigo/term/GO:0003677
SMAD binding	Gene Ontology	GO:0046332	7	37	0.00213846	0.0418961	TGFBR1|ACVR1|ACVR1B|MEF2A|COL1A2|RNF111|CITED2	http://amigo.geneontology.org/amigo/term/GO:0046332
cellular iron ion homeostasis	Gene Ontology	GO:0006879	7	37	0.00213846	0.0418961	ATP6V1A|SLC40A1|NCOA4|SLC11A1|HIF1A|TTC7A|IREB2	http://amigo.geneontology.org/amigo/term/GO:0006879
regulation of the force of heart contraction	Gene Ontology	GO:0002026	4	10	0.00215305	0.0418961	SLC8A1|MYH7|ATP2A2|GAA	http://amigo.geneontology.org/amigo/term/GO:0002026
synaptic vesicle endocytosis	Gene Ontology	GO:0048488	6	27	0.00218686	0.0418961	OPHN1|FCHO2|SCRIB|SYP|STON2|PICALM	http://amigo.geneontology.org/amigo/term/GO:0048488
positive regulation of telomerase activity	Gene Ontology	GO:0051973	6	27	0.00218686	0.0418961	NEK2|PNKP|PKIB|KLF4|MAP3K4|AURKB	http://amigo.geneontology.org/amigo/term/GO:0051973
iron-sulfur cluster assembly	Gene Ontology	GO:0016226	5	18	0.0022459	0.0424826	NUBP2|NARFL|NDOR1|IBA57|CIAPIN1	http://amigo.geneontology.org/amigo/term/GO:0016226
protein K48-linked ubiquitination	Gene Ontology	GO:0070936	8	49	0.0024036	0.0441689	ITCH|CDC34|UBE2C|UBE2D2|UBE2G2|RNF126|UBE2T|UBR5	http://amigo.geneontology.org/amigo/term/GO:0070936
substrate adhesion-dependent cell spreading	Gene Ontology	GO:0034446	8	49	0.0024036	0.0441689	FZD4|FN1|LPXN|FZD7|ATRN|MERTK|NRP1|AXL	http://amigo.geneontology.org/amigo/term/GO:0034446
cellular calcium ion homeostasis	Gene Ontology	GO:0006874	9	61	0.00244769	0.0441689	ATP2A2|ATP13A1|TMCO1|CCL8|ATP1B1|SLC8A1|ATP2B1|SLC30A1|ATP13A3	http://amigo.geneontology.org/amigo/term/GO:0006874
late endosome membrane	Gene Ontology	GO:0031902	9	61	0.00244769	0.0441689	TMEM106B|LAPTM4B|MICALL1|VAMP8|VPS28|CD68|SLC29A3|LAMP2|LAMTOR1	http://amigo.geneontology.org/amigo/term/GO:0031902
DNA-binding transcription repressor activity, RNA polymerase II-specific	Gene Ontology	GO:0001227	20	218	0.00245328	0.0441689	IRF3|FOXO3|ETV3|SP3|ZBTB21|FOXQ1|SMAD5|MECP2|ZNF692|JARID2|ZFHX3|SREBF2|ELK3|NR2C1|ZBTB45|ZNF263|BATF3|MLX|THAP11|ATF3	http://amigo.geneontology.org/amigo/term/GO:0001227
dendrite morphogenesis	Gene Ontology	GO:0048813	6	28	0.00256307	0.0455961	TMEM106B|VLDLR|MEF2A|PICALM|MAPK8IP2|CDK5	http://amigo.geneontology.org/amigo/term/GO:0048813
mRNA transport	Gene Ontology	GO:0051028	6	28	0.00256307	0.0455961	SRSF7|HNRNPA1|ZFP36L1|CETN2|NXT1|QKI	http://amigo.geneontology.org/amigo/term/GO:0051028
cellular response to DNA damage stimulus	Gene Ontology	GO:0006974	15	143	0.00259605	0.0460004	METTL3|TANK|CASP3|OARD1|ZNF385A|STK11|UBQLN4|SMC6|ZBTB40|USP16|FAAP20|OTUB1|UBE2T|UBR5|PHF1	http://amigo.geneontology.org/amigo/term/GO:0006974
positive regulation of nitric oxide biosynthetic process	Gene Ontology	GO:0045429	5	19	0.0027406	0.0478058	PTX3|KLF4|TLR4|TNF|KLF2	http://amigo.geneontology.org/amigo/term/GO:0045429
mitochondrial matrix	Gene Ontology	GO:0005759	15	144	0.00275872	0.0479354	MLYCD|FOXO3|SOD2|ACSS1|PDK4|PPTC7|PRODH|IBA57|NDUFA10|GCDH|CCAR2|AK4|XRCC3|ERAL1|BDH1	http://amigo.geneontology.org/amigo/term/GO:0005759
positive regulation of stress fiber assembly	Gene Ontology	GO:0051496	7	39	0.00277911	0.0481033	TGFBR1|EVL|CCDC88A|CARMIL1|NF2|SH3PXD2B|NRP1	http://amigo.geneontology.org/amigo/term/GO:0051496
transcription by RNA polymerase II	Gene Ontology	GO:0006366	10	75	0.00281251	0.0482219	NCAPG2|EGR2|ERCC2|HIF1A|RPAP1|BMPR2|GTF2A1|TAF9B|POLR2H|TFDP1	http://amigo.geneontology.org/amigo/term/GO:0006366
interleukin-1 beta production	Gene Ontology	GO:0032611	4	11	0.00283975	0.0482219	NLRC4|TLR4|CD36|NLRP3	http://amigo.geneontology.org/amigo/term/GO:0032611
regulation of ossification	Gene Ontology	GO:0030278	4	11	0.00283975	0.0482219	EGR2|PTGER4|GPR137|LRP6	http://amigo.geneontology.org/amigo/term/GO:0030278
negative regulation of protein localization to plasma membrane	Gene Ontology	GO:1903077	4	11	0.00283975	0.0482219	NUMB|RHOQ|TMBIM1|PICALM	http://amigo.geneontology.org/amigo/term/GO:1903077
hematopoietic progenitor cell differentiation	Gene Ontology	GO:0002244	9	63	0.00297531	0.049235	RBM47|CEBPD|DOCK1|CSF1R|NARFL|STON2|ARMC6|CITED2|ZBTB24	http://amigo.geneontology.org/amigo/term/GO:0002244
positive regulation of interleukin-8 production	Gene Ontology	GO:0032757	6	29	0.00298581	0.049235	LBP|TLR2|CD14|TNF|TLR4|NOD2	http://amigo.geneontology.org/amigo/term/GO:0032757
protein targeting to membrane	Gene Ontology	GO:0006612	6	29	0.00298581	0.049235	ZDHHC2|ZDHHC4|MICALL1|CHM|GOLGA7|ZDHHC20	http://amigo.geneontology.org/amigo/term/GO:0006612
positive regulation of NIK/NF-kappaB signaling	Gene Ontology	GO:1901224	8	51	0.00299825	0.049235	SPHK1|DDX3X|TLR2|CD14|TNF|TLR4|NOD2|SASH1	http://amigo.geneontology.org/amigo/term/GO:1901224

## Sheet: NOVAX.DIRECT_T4vsT5
#Term	Database	ID	Input number	Background number	P-Value	Corrected P-Value	Input	Hyperlink
Cholesterol biosynthesis	Reactome	R-BTA-191273	6	15	1.13931e-09	1.50617e-06	MSMO1|NSDHL|IDI1|CYP51A1|SQLE|DHCR24	http://www.reactome.org/cgi-bin/eventbrowser_st_id?ST_ID=R-BTA-191273
Steroid biosynthesis	KEGG PATHWAY	bta00100	6	19	3.65267e-09	2.41441e-06	MSMO1|SOAT1|NSDHL|CYP51A1|SQLE|DHCR24	http://www.genome.jp/kegg-bin/show_pathway?bta00100/bta:616694%09red/bta:505060%09red/bta:526535%09red/bta:504481%09red/bta:533726%09red/bta:504287%09red
Metabolism	Reactome	R-BTA-1430728	22	918	7.88405e-09	3.47424e-06	MSMO1|EPHX1|NSDHL|IDI1|IDS|CD36|PCK2|SQLE|CYP51A1|HSD11B1|AGMAT|PLA2G4F|DHCR24|MLYCD|BPNT1|ACSL6|SLC2A1|AK4|MAOA|SLC35B2|SGSH|FOLR2	http://www.reactome.org/cgi-bin/eventbrowser_st_id?ST_ID=R-BTA-1430728
Metabolism of steroids	Reactome	R-BTA-8957322	7	57	5.59633e-08	1.84959e-05	MSMO1|NSDHL|IDI1|CYP51A1|HSD11B1|SQLE|DHCR24	http://www.reactome.org/cgi-bin/eventbrowser_st_id?ST_ID=R-BTA-8957322
Metabolic pathways	KEGG PATHWAY	bta01100	25	1468	4.58852e-07	7.58253e-05	PCK2|MSMO1|NSDHL|IDI1|LAP3|IDS|P4HA2|SQLE|SCD|MAOA|DPYS|FAH|PDE7B|CYP51A1|HSD11B1|AGMAT|PLA2G4F|DHCR24|MLYCD|BPNT1|ACSL6|AK4|GPX3|PDE6D|SGSH	http://www.genome.jp/kegg-bin/show_pathway?bta01100/bta:616694%09red/bta:506059%09red/bta:521254%09red/bta:509241%09red/bta:280924%09red/bta:281976%09red/bta:282589%09red/bta:522866%09red/bta:504481%09red/bta:522509%09red/bta:282856%09red/bta:507327%09red/bta:533726%09red/bta:281210%09red/bta:505060%09red/bta:514293%09red/bta:514509%09red/bta:535442%09red/bta:512341%09red/bta:526535%09red/bta:517…
PPAR signaling pathway	KEGG PATHWAY	bta03320	7	82	5.54543e-07	7.71205e-05	CPT1A|PCK2|OLR1|SCD|ACSL6|CD36|LPL	http://www.genome.jp/kegg-bin/show_pathway?bta03320/bta:506059%09red/bta:282856%09red/bta:281368%09red/bta:281052%09red/bta:506812%09red/bta:280924%09red/bta:280843%09red
Cholesterol metabolism	KEGG PATHWAY	bta04979	6	50	5.83362e-07	7.71205e-05	SOAT1|SCARB1|LRP1|CD36|LPL|ABCA1	http://www.genome.jp/kegg-bin/show_pathway?bta04979/bta:282346%09red/bta:533894%09red/bta:281052%09red/bta:504287%09red/bta:280843%09red/bta:535379%09red
Adipocytokine signaling pathway	KEGG PATHWAY	bta04920	6	72	4.18519e-06	0.000461069	CPT1A|PCK2|ACSL6|CD36|CAMKK2|SLC2A1	http://www.genome.jp/kegg-bin/show_pathway?bta04920/bta:506059%09red/bta:282856%09red/bta:282356%09red/bta:281052%09red/bta:506812%09red/bta:509084%09red
Metabolism of lipids	Reactome	R-BTA-556833	10	325	1.50633e-05	0.0012446	MLYCD|MSMO1|NSDHL|IDI1|ACSL6|SQLE|CYP51A1|HSD11B1|PLA2G4F|DHCR24	http://www.reactome.org/cgi-bin/eventbrowser_st_id?ST_ID=R-BTA-556833
AMPK signaling pathway	KEGG PATHWAY	bta04152	6	123	7.39382e-05	0.00390985	MLYCD|CPT1A|SCD|CD36|CAMKK2|PCK2	http://www.genome.jp/kegg-bin/show_pathway?bta04152/bta:282856%09red/bta:281052%09red/bta:506812%09red/bta:280924%09red/bta:509084%09red/bta:512341%09red
Binding and Uptake of Ligands by Scavenger Receptors	Reactome	R-BTA-2173782	3	17	0.000164345	0.00767317	CD163|SCARB1|CD36	http://www.reactome.org/cgi-bin/eventbrowser_st_id?ST_ID=R-BTA-2173782
Biological oxidations	Reactome	R-BTA-211859	5	90	0.000168322	0.00767317	EPHX1|MAOA|SLC35B2|BPNT1|CYP51A1	http://www.reactome.org/cgi-bin/eventbrowser_st_id?ST_ID=R-BTA-211859
Arginine and proline metabolism	KEGG PATHWAY	bta00330	4	48	0.000180684	0.00796216	P4HA2|LAP3|MAOA|AGMAT	http://www.genome.jp/kegg-bin/show_pathway?bta00330/bta:781648%09red/bta:281293%09red/bta:514509%09red/bta:507327%09red
Plasma lipoprotein assembly, remodeling, and clearance	Reactome	R-BTA-174824	3	20	0.000252295	0.00952953	SOAT1|SCARB1|LPL	http://www.reactome.org/cgi-bin/eventbrowser_st_id?ST_ID=R-BTA-174824
Vesicle-mediated transport	Reactome	R-BTA-5653656	8	308	0.000334612	0.0113425	TGFA|SCARB1|CD163|HSPA8|CD36|CHMP7|CYTH4|ANKRD28	http://www.reactome.org/cgi-bin/eventbrowser_st_id?ST_ID=R-BTA-5653656
Malaria	KEGG PATHWAY	bta05144	4	59	0.000379675	0.0122422	SELE|LRP1|CD36|THBS1	http://www.genome.jp/kegg-bin/show_pathway?bta05144/bta:281484%09red/bta:281052%09red/bta:281530%09red/bta:533894%09red
Scavenging by Class B Receptors	Reactome	R-BTA-3000471	2	5	0.000597104	0.0179403	SCARB1|CD36	http://www.reactome.org/cgi-bin/eventbrowser_st_id?ST_ID=R-BTA-3000471
Metabolism of carbohydrates	Reactome	R-BTA-71387	5	125	0.00071496	0.0201101	PCK2|SLC35B2|IDS|SLC2A1|SGSH	http://www.reactome.org/cgi-bin/eventbrowser_st_id?ST_ID=R-BTA-71387
Autophagy	Reactome	R-BTA-9612973	4	71	0.000736863	0.0202944	UVRAG|HSPA8|CHMP7|LAMTOR1	http://www.reactome.org/cgi-bin/eventbrowser_st_id?ST_ID=R-BTA-9612973
Plasma lipoprotein clearance	Reactome	R-BTA-8964043	2	8	0.00126595	0.028855	SCARB1|SOAT1	http://www.reactome.org/cgi-bin/eventbrowser_st_id?ST_ID=R-BTA-8964043
Phase I - Functionalization of compounds	Reactome	R-BTA-211945	3	39	0.00151716	0.0334141	EPHX1|MAOA|CYP51A1	http://www.reactome.org/cgi-bin/eventbrowser_st_id?ST_ID=R-BTA-211945
HS-GAG degradation	Reactome	R-BTA-2024096	2	10	0.00184361	0.0380821	IDS|SGSH	http://www.reactome.org/cgi-bin/eventbrowser_st_id?ST_ID=R-BTA-2024096
Viral protein interaction with cytokine and cytokine receptor	KEGG PATHWAY	bta04061	4	95	0.00206515	0.0413656	CXCL10|XCR1|CCL24|IL10RB	http://www.genome.jp/kegg-bin/show_pathway?bta04061/bta:617258%09red/bta:615107%09red/bta:767864%09red/bta:617880%09red
Cytokine-cytokine receptor interaction	KEGG PATHWAY	bta04060	7	323	0.00216954	0.0415971	IL13RA1|IL10RB|XCR1|IL12B|IL1RAP|CXCL10|CCL24	http://www.genome.jp/kegg-bin/show_pathway?bta04060/bta:407110%09red/bta:615107%09red/bta:767864%09red/bta:617880%09red/bta:617258%09red/bta:281857%09red/bta:539334%09red
Transport of small molecules	Reactome	R-BTA-382551	7	324	0.00220658	0.0416729	SOAT1|SLC35B2|SCARB1|SLC2A1|ATP8B2|LPL|HFE	http://www.reactome.org/cgi-bin/eventbrowser_st_id?ST_ID=R-BTA-382551
Formation of the cornified envelope	Reactome	R-BTA-6809371	3	46	0.00236866	0.0428954	KRT71|KRT27|KRT25	http://www.reactome.org/cgi-bin/eventbrowser_st_id?ST_ID=R-BTA-6809371
Cytosolic sulfonation of small molecules	Reactome	R-BTA-156584	2	12	0.002524	0.0429519	SLC35B2|BPNT1	http://www.reactome.org/cgi-bin/eventbrowser_st_id?ST_ID=R-BTA-156584
Endocytosis	KEGG PATHWAY	bta04144	6	246	0.00253423	0.0429519	RAB31|HSPA8|AP2A1|CHMP7|CYTH4|FOLR2	http://www.genome.jp/kegg-bin/show_pathway?bta04144/bta:784636%09red/bta:507672%09red/bta:541288%09red/bta:616979%09red/bta:281831%09red/bta:517887%09red
Fat digestion and absorption	KEGG PATHWAY	bta04975	3	48	0.00265636	0.0438963	SCARB1|CD36|ABCA1	http://www.genome.jp/kegg-bin/show_pathway?bta04975/bta:281052%09red/bta:282346%09red/bta:535379%09red
#Term	Database	ID	Input number	Background number	P-Value	Corrected P-Value	Input	Hyperlink
external side of plasma membrane	Gene Ontology	GO:0009897	11	236	1.11333e-07	2.41744e-05	IL13RA1|FCGRT|CD163|XCR1|IL12B|CCRL2|ABCA1|CXCL10|THBD|THBS1|HFE	http://amigo.geneontology.org/amigo/term/GO:0009897
plasma membrane	Gene Ontology	GO:0005886	34	2339	1.19508e-07	2.41744e-05	DMD|IL10RB|LAPTM4B|SLC6A9|HSPA8|OR52W1|ATP9A|OLFM4|HFE|P2RX4|SLC11A1|TRAF7|NID1|FAM129A|IL22RA2|DSG1|FCGRT|TRH|CALCRL|MFSD6|LPL|DTNB|SLC26A8|TMEM170B|ATRN|CYTH4|KCNJ2|LRP1|OLR1|ENHO|SLC2A1|ATP8B2|PHF7|LAMTOR1	http://amigo.geneontology.org/amigo/term/GO:0005886
cholesterol homeostasis	Gene Ontology	GO:0042632	7	65	1.28003e-07	2.41744e-05	SOAT1|SCARB1|INSIG1|SREBF2|LPL|ABCA1|LAMTOR1	http://amigo.geneontology.org/amigo/term/GO:0042632
cholesterol biosynthetic process	Gene Ontology	GO:0006695	5	26	6.51624e-07	7.83133e-05	CYP51A1|IDI1|DHCR24|NSDHL|INSIG1	http://amigo.geneontology.org/amigo/term/GO:0006695
integral component of membrane	Gene Ontology	GO:0016021	41	3697	5.52832e-06	0.000562187	MSMO1|SOAT1|IL10RB|LAPTM4B|OR52W1|CD36|ATP9A|ADGRV1|HFE|SQLE|TGFA|NSDHL|SLC11A1|SMIM26|XCR1|GPR34|FOXRED1|CYP51A1|IL22RA2|FNDC3B|DSG1|FCGRT|CPT1A|TMEM170B|CALCRL|MFSD6|IL1RAP|SLC26A8|ATRN|RNF19B|DHCR24|IL13RA1|LRP1|OLR1|CD163|ACSL6|TEX2|ATP8B2|MAOA|RHBDD2|SCD	http://amigo.geneontology.org/amigo/term/GO:0016021
positive regulation of cholesterol storage	Gene Ontology	GO:0010886	3	6	1.26499e-05	0.00119451	SREBF2|SCARB1|LPL	http://amigo.geneontology.org/amigo/term/GO:0010886
calcium ion binding	Gene Ontology	GO:0005509	13	560	1.50315e-05	0.0012446	TGM3|LRP1|SELE|LPL|VCAN|THBS1|CAMKK2|NID1|TCHH|MCFD2|ADGRV1|THBD|DSG1	http://amigo.geneontology.org/amigo/term/GO:0005509
integral component of plasma membrane	Gene Ontology	GO:0005887	14	677	2.45686e-05	0.00191057	SEMA3C|SCARB1|P2RX4|SELE|SLC6A9|CCKAR|SLC2A1|CCRL2|ABCA1|SLC26A8|ADGRV1|THBD|GPR84|FLT3	http://amigo.geneontology.org/amigo/term/GO:0005887
receptor complex	Gene Ontology	GO:0043235	7	155	2.95244e-05	0.0021684	IL13RA1|LRP1|OLR1|CALCRL|IL12B|ADGRV1|FLT3	http://amigo.geneontology.org/amigo/term/GO:0043235
oxidation-reduction process	Gene Ontology	GO:0055114	12	516	3.1778e-05	0.00221108	MSMO1|CYB5R4|NSDHL|GPX3|CYP51A1|FOXRED1|P4HA2|MAOA|SCD|HSD11B1|SQLE|DHCR24	http://amigo.geneontology.org/amigo/term/GO:0055114
response to lipid	Gene Ontology	GO:0033993	3	10	4.23911e-05	0.00272365	PCK2|SREBF2|CD36	http://amigo.geneontology.org/amigo/term/GO:0033993
lysosome	Gene Ontology	GO:0005764	7	165	4.32652e-05	0.00272365	LAPTM4B|CALCRL|HSPA8|IDS|SLC11A1|SGSH|LAMTOR1	http://amigo.geneontology.org/amigo/term/GO:0005764
sterol biosynthetic process	Gene Ontology	GO:0016126	3	12	6.69072e-05	0.00390985	MSMO1|SQLE|INSIG1	http://amigo.geneontology.org/amigo/term/GO:0016126
cytokine receptor activity	Gene Ontology	GO:0004896	4	37	7.07768e-05	0.00390985	IL22RA2|IL13RA1|IL12B|IL10RB	http://amigo.geneontology.org/amigo/term/GO:0004896
extracellular space	Gene Ontology	GO:0005615	16	952	7.38887e-05	0.00390985	TGFA|THBS1|FCN1|FCGRT|SELE|OVOS2|SEMA3C|IL12B|GPX3|LPL|CATHL1|OLFM4|CXCL10|ATRN|HFE|CCL24	http://amigo.geneontology.org/amigo/term/GO:0005615
cholesterol metabolic process	Gene Ontology	GO:0008203	4	38	7.78997e-05	0.0039609	SOAT1|SQLE|NSDHL|ABCA1	http://amigo.geneontology.org/amigo/term/GO:0008203
endoplasmic reticulum	Gene Ontology	GO:0005783	12	607	0.000143465	0.00702448	CYB5R4|NSDHL|CALCRL|THBS1|ACSL6|FLT3|P4HA2|INSIG1|TEX2|RNF19B|SQLE|DHCR24	http://amigo.geneontology.org/amigo/term/GO:0005783
chemokine-mediated signaling pathway	Gene Ontology	GO:0070098	4	50	0.000209309	0.00892603	CXCL10|XCR1|CCL24|CCRL2	http://amigo.geneontology.org/amigo/term/GO:0070098
intermediate filament organization	Gene Ontology	GO:0045109	3	19	0.000220257	0.00909938	TCHH|KRT71|KRT25	http://amigo.geneontology.org/amigo/term/GO:0045109
cholesterol efflux	Gene Ontology	GO:0033344	3	20	0.000252295	0.00952953	SCARB1|SOAT1|ABCA1	http://amigo.geneontology.org/amigo/term/GO:0033344
phospholipid translocation	Gene Ontology	GO:0045332	3	20	0.000252295	0.00952953	ATP8B2|ATP9A|ABCA1	http://amigo.geneontology.org/amigo/term/GO:0045332
immune response	Gene Ontology	GO:0006955	6	158	0.00027436	0.0100751	XCR1|CD36|THBS1|CCRL2|CXCL10|FCGRT	http://amigo.geneontology.org/amigo/term/GO:0006955
immune system process	Gene Ontology	GO:0002376	3	21	0.000287197	0.0102615	IRF3|OLR1|PSMB9	http://amigo.geneontology.org/amigo/term/GO:0002376
cytokine-mediated signaling pathway	Gene Ontology	GO:0019221	5	104	0.000319471	0.0111142	IL22RA2|IL13RA1|IL12B|IL10RB|FLT3	http://amigo.geneontology.org/amigo/term/GO:0019221
hair follicle morphogenesis	Gene Ontology	GO:0031069	3	23	0.00036602	0.012097	KRT71|KRT27|KRT25	http://amigo.geneontology.org/amigo/term/GO:0031069
oxidoreductase activity	Gene Ontology	GO:0016491	5	109	0.000392866	0.0123659	MSMO1|SCD|FOXRED1|NSDHL|CYP51A1	http://amigo.geneontology.org/amigo/term/GO:0016491
negative regulation of blood vessel endothelial cell proliferation involved in sprouting angiogenesis	Gene Ontology	GO:1903588	2	5	0.000597104	0.0179403	IL12B|THBS1	http://amigo.geneontology.org/amigo/term/GO:1903588
membrane raft	Gene Ontology	GO:0045121	5	123	0.000666535	0.0195813	OLR1|CD36|LAMTOR1|SLC2A1|ABCA1	http://amigo.geneontology.org/amigo/term/GO:0045121
inflammatory response	Gene Ontology	GO:0006954	6	190	0.000705018	0.0201101	OLR1|SLC11A1|THBS1|CXCL10|CCRL2|CCL24	http://amigo.geneontology.org/amigo/term/GO:0006954
cholesterol import	Gene Ontology	GO:0070508	2	6	0.000793316	0.020564	SCARB1|CD36	http://amigo.geneontology.org/amigo/term/GO:0070508
apolipoprotein binding	Gene Ontology	GO:0034185	2	6	0.000793316	0.020564	LPL|LRP1	http://amigo.geneontology.org/amigo/term/GO:0034185
sulfuric ester hydrolase activity	Gene Ontology	GO:0008484	2	6	0.000793316	0.020564	IDS|SGSH	http://amigo.geneontology.org/amigo/term/GO:0008484
defense response to virus	Gene Ontology	GO:0051607	5	130	0.000847515	0.0215464	IRF3|NLRC5|ZCCHC3|IL12B|CXCL10	http://amigo.geneontology.org/amigo/term/GO:0051607
receptor internalization	Gene Ontology	GO:0031623	3	32	0.000889184	0.0221793	CD36|RAB31|CALCRL	http://amigo.geneontology.org/amigo/term/GO:0031623
synaptic signaling	Gene Ontology	GO:0099536	2	7	0.00101636	0.0248821	DMD|DTNB	http://amigo.geneontology.org/amigo/term/GO:0099536
response to bacterium	Gene Ontology	GO:0009617	4	79	0.00107751	0.0258995	NLRC5|LPL|GZMA|SLC11A1	http://amigo.geneontology.org/amigo/term/GO:0009617
intestinal absorption	Gene Ontology	GO:0050892	2	8	0.00126595	0.028855	SCARB1|CD36	http://amigo.geneontology.org/amigo/term/GO:0050892
positive regulation of T-helper 1 type immune response	Gene Ontology	GO:0002827	2	8	0.00126595	0.028855	IL12B|SLC11A1	http://amigo.geneontology.org/amigo/term/GO:0002827
FAD binding	Gene Ontology	GO:0071949	3	37	0.00131605	0.0294883	CYB5R4|SQLE|DHCR24	http://amigo.geneontology.org/amigo/term/GO:0071949
SREBP signaling pathway	Gene Ontology	GO:0032933	2	9	0.0015418	0.0334141	SREBF2|INSIG1	http://amigo.geneontology.org/amigo/term/GO:0032933
phospholipase binding	Gene Ontology	GO:0043274	2	10	0.00184361	0.0380821	SELE|SRSF3	http://amigo.geneontology.org/amigo/term/GO:0043274
multicellular organismal iron ion homeostasis	Gene Ontology	GO:0060586	2	10	0.00184361	0.0380821	HFE|SLC11A1	http://amigo.geneontology.org/amigo/term/GO:0060586
perinuclear region of cytoplasm	Gene Ontology	GO:0048471	8	411	0.00205509	0.0413656	CYB5R4|SELE|ABCA1|RHBDD2|ATP9A|OLFM4|HFE|P2RX4	http://amigo.geneontology.org/amigo/term/GO:0048471
positive regulation of type I interferon-mediated signaling pathway	Gene Ontology	GO:0060340	2	11	0.00217111	0.0415971	IRF3|NLRC5	http://amigo.geneontology.org/amigo/term/GO:0060340
reverse cholesterol transport	Gene Ontology	GO:0043691	2	11	0.00217111	0.0415971	SCARB1|ABCA1	http://amigo.geneontology.org/amigo/term/GO:0043691
early endosome	Gene Ontology	GO:0005769	5	164	0.00228594	0.0425636	LRP1|HFE|ATP9A|RAB31|LAPTM4B	http://amigo.geneontology.org/amigo/term/GO:0005769
defense response to Gram-negative bacterium	Gene Ontology	GO:0050829	3	46	0.00236866	0.0428954	SLC11A1|IL12B|CATHL1	http://amigo.geneontology.org/amigo/term/GO:0050829
activation of MAPKKK activity	Gene Ontology	GO:0000185	2	12	0.002524	0.0429519	GADD45G|TRAF7	http://amigo.geneontology.org/amigo/term/GO:0000185
positive regulation of type I interferon production	Gene Ontology	GO:0032481	2	12	0.002524	0.0429519	IRF3|ZCCHC3	http://amigo.geneontology.org/amigo/term/GO:0032481
cellular response to low-density lipoprotein particle stimulus	Gene Ontology	GO:0071404	2	12	0.002524	0.0429519	SREBF2|CD36	http://amigo.geneontology.org/amigo/term/GO:0071404
cadherin binding	Gene Ontology	GO:0045296	3	48	0.00265636	0.0438963	TBC1D2|P2RX4|OLFM4	http://amigo.geneontology.org/amigo/term/GO:0045296
heparin binding	Gene Ontology	GO:0008201	4	104	0.00283219	0.0462242	CXCL10|LPL|THBS1|PCOLCE2	http://amigo.geneontology.org/amigo/term/GO:0008201

## Sheet: VAX.AUCTION_T4vsT5
#Term	Database	ID	Input number	Background number	P-Value	Corrected P-Value	Input	Hyperlink
GTP hydrolysis and joining of the 60S ribosomal subunit	Reactome	R-BTA-72706	34	73	9.47337e-26	2.69969e-22	RPS13|RPS12|RPS10|RPS15|RPL7|RPLP1|RPS18|RPL18A|RPS15A|RPS3|RPL7A|RPL8|RPL27|RPL21|RPL22|RPL13A|RPS3A|RPS19|RPS27|RPS24|RPL5|RPS21|RPL17|RPL10|RPL11|RPS4X|RPS27A|RPL39|RPL36|RPL34|RPL32|RPL30|RPL31|RPL10A	http://www.reactome.org/cgi-bin/eventbrowser_st_id?ST_ID=R-BTA-72706
Formation of a pool of free 40S subunits	Reactome	R-BTA-72689	35	83	2.54097e-25	3.6206e-22	RPS13|RPS12|RPS10|RPS15|RPL7|RPLP1|RPS18|RPL18A|RPS15A|RPS3|RPL7A|RPL8|RPL27|RPL21|EIF3F|RPL22|RPL13A|RPL10A|RPS19|RPS27|RPS24|RPL5|RPS21|RPL17|RPL10|RPL11|RPS4X|RPS27A|RPL39|RPL36|RPL34|RPL32|RPL30|RPL31|RPS3A	http://www.reactome.org/cgi-bin/eventbrowser_st_id?ST_ID=R-BTA-72689
Nonsense Mediated Decay (NMD) independent of the Exon Junction Complex (EJC)	Reactome	R-BTA-975956	34	78	5.22326e-25	4.9617e-22	RPS13|RPS12|RPS10|RPS15|RPL7|RPLP1|RPS18|RPL18A|RPS15A|RPS3|RPL7A|RPL8|RPL27|RPL21|RPL22|RPL13A|RPS3A|RPS19|RPS27|RPS24|RPL5|RPS21|RPL17|RPL10|RPL11|RPS4X|RPS27A|RPL39|RPL36|RPL34|RPL32|RPL30|RPL31|RPL10A	http://www.reactome.org/cgi-bin/eventbrowser_st_id?ST_ID=R-BTA-975956
SRP-dependent cotranslational protein targeting to membrane	Reactome	R-BTA-1799339	34	79	7.2621e-25	5.17383e-22	RPS13|RPS12|RPS10|RPS15|RPL7|RPLP1|RPS18|RPL18A|RPS15A|RPS3|RPL7A|RPL8|RPL27|RPL21|RPL22|RPL13A|RPS3A|RPS19|RPS27|RPS24|RPL5|RPS21|RPL17|RPL10|RPL11|RPS4X|RPS27A|RPL39|RPL36|RPL34|RPL32|RPL30|RPL31|RPL10A	http://www.reactome.org/cgi-bin/eventbrowser_st_id?ST_ID=R-BTA-1799339
L13a-mediated translational silencing of Ceruloplasmin expression	Reactome	R-BTA-156827	35	89	1.64678e-24	9.05077e-22	RPS13|RPS12|RPS10|RPS15|RPL7|RPLP1|RPS18|RPL18A|RPS15A|RPS3|RPL7A|RPL8|RPL27|RPL21|EIF3F|RPL22|RPL13A|RPL10A|RPS19|RPS27|RPS24|RPL5|RPS21|RPL17|RPL10|RPL11|RPS4X|RPS27A|RPL39|RPL36|RPL34|RPL32|RPL30|RPL31|RPS3A	http://www.reactome.org/cgi-bin/eventbrowser_st_id?ST_ID=R-BTA-156827
Eukaryotic Translation Initiation	Reactome	R-BTA-72613	35	90	2.22318e-24	9.05077e-22	RPS13|RPS12|RPS10|RPS15|RPL7|RPLP1|RPS18|RPL18A|RPS15A|RPS3|RPL7A|RPL8|RPL27|RPL21|EIF3F|RPL22|RPL13A|RPL10A|RPS19|RPS27|RPS24|RPL5|RPS21|RPL17|RPL10|RPL11|RPS4X|RPS27A|RPL39|RPL36|RPL34|RPL32|RPL30|RPL31|RPS3A	http://www.reactome.org/cgi-bin/eventbrowser_st_id?ST_ID=R-BTA-72613
Cap-dependent Translation Initiation	Reactome	R-BTA-72737	35	90	2.22318e-24	9.05077e-22	RPS13|RPS12|RPS10|RPS15|RPL7|RPLP1|RPS18|RPL18A|RPS15A|RPS3|RPL7A|RPL8|RPL27|RPL21|EIF3F|RPL22|RPL13A|RPL10A|RPS19|RPS27|RPS24|RPL5|RPS21|RPL17|RPL10|RPL11|RPS4X|RPS27A|RPL39|RPL36|RPL34|RPL32|RPL30|RPL31|RPS3A	http://www.reactome.org/cgi-bin/eventbrowser_st_id?ST_ID=R-BTA-72737
Major pathway of rRNA processing in the nucleolus and cytosol	Reactome	R-BTA-6791226	38	124	2.56624e-23	6.84874e-21	RPS13|RPS12|RPS10|RPS15|RPL7|RPLP1|RPS18|RPL18A|RPS15A|RPS3|C1D|RPL7A|RPL8|DDX52|RPL27|RPL21|RPL22|RPL13A|RPL10A|RPS19|RPS27|RPS24|RPL5|RPS21|RPL17|RPL10|RPL11|RPS4X|RPS27A|RPL39|RPL36|RPL34|RPL32|RPL30|RPL31|RPS3A|XRN2|FBL	http://www.reactome.org/cgi-bin/eventbrowser_st_id?ST_ID=R-BTA-6791226
rRNA processing	Reactome	R-BTA-72312	38	124	2.56624e-23	6.84874e-21	RPS13|RPS12|RPS10|RPS15|RPL7|RPLP1|RPS18|RPL18A|RPS15A|RPS3|C1D|RPL7A|RPL8|DDX52|RPL27|RPL21|RPL22|RPL13A|RPL10A|RPS19|RPS27|RPS24|RPL5|RPS21|RPL17|RPL10|RPL11|RPS4X|RPS27A|RPL39|RPL36|RPL34|RPL32|RPL30|RPL31|RPS3A|XRN2|FBL	http://www.reactome.org/cgi-bin/eventbrowser_st_id?ST_ID=R-BTA-72312
rRNA processing in the nucleus and cytosol	Reactome	R-BTA-8868773	38	124	2.56624e-23	6.84874e-21	RPS13|RPS12|RPS10|RPS15|RPL7|RPLP1|RPS18|RPL18A|RPS15A|RPS3|C1D|RPL7A|RPL8|DDX52|RPL27|RPL21|RPL22|RPL13A|RPL10A|RPS19|RPS27|RPS24|RPL5|RPS21|RPL17|RPL10|RPL11|RPS4X|RPS27A|RPL39|RPL36|RPL34|RPL32|RPL30|RPL31|RPS3A|XRN2|FBL	http://www.reactome.org/cgi-bin/eventbrowser_st_id?ST_ID=R-BTA-8868773
Nonsense-Mediated Decay (NMD)	Reactome	R-BTA-927802	34	91	2.88391e-23	6.84874e-21	RPS13|RPS12|RPS10|RPS15|RPL7|RPLP1|RPS18|RPL18A|RPS15A|RPS3|RPL7A|RPL8|RPL27|RPL21|RPL22|RPL13A|RPS3A|RPS19|RPS27|RPS24|RPL5|RPS21|RPL17|RPL10|RPL11|RPS4X|RPS27A|RPL39|RPL36|RPL34|RPL32|RPL30|RPL31|RPL10A	http://www.reactome.org/cgi-bin/eventbrowser_st_id?ST_ID=R-BTA-927802
Nonsense Mediated Decay (NMD) enhanced by the Exon Junction Complex (EJC)	Reactome	R-BTA-975957	34	91	2.88391e-23	6.84874e-21	RPS13|RPS12|RPS10|RPS15|RPL7|RPLP1|RPS18|RPL18A|RPS15A|RPS3|RPL7A|RPL8|RPL27|RPL21|RPL22|RPL13A|RPS3A|RPS19|RPS27|RPS24|RPL5|RPS21|RPL17|RPL10|RPL11|RPS4X|RPS27A|RPL39|RPL36|RPL34|RPL32|RPL30|RPL31|RPL10A	http://www.reactome.org/cgi-bin/eventbrowser_st_id?ST_ID=R-BTA-975957
Ribosome	KEGG PATHWAY	bta03010	39	160	6.96966e-21	1.52784e-18	RPS13|RPS12|RPS10|RPS15|RPL7|RPLP1|RPS18|RPL18A|RPS15A|RPS6|RPS3|RPS8|RPL7A|RPL8|RPL27|RPL21|RPL22|RPL13A|RPL10A|RPS19|RPS27|RPS24|RPL5|RPS21|RPL14|RPL17|RPL10|RPL11|RPL13|RPS4X|RPS27A|RPL19|RPL39|RPL36|RPL34|RPL32|RPL30|RPL31|RPS3A	http://www.genome.jp/kegg-bin/show_pathway?bta03010/bta:404140%09red/bta:326584%09red/bta:404142%09red/bta:326602%09red/bta:767908%09red/bta:326582%09red/bta:326588%09red/bta:614241%09red/bta:515238%09red/bta:514046%09red/bta:514966%09red/bta:534279%09red/bta:337888%09red/bta:282053%09red/bta:787914%09red/bta:512745%09red/bta:530464%09red/bta:768327%09red/bta:533310%09red/bta:533285%09red/bta:514…
Translation	Reactome	R-BTA-72766	35	169	5.78222e-17	1.09853e-14	RPS13|RPS12|RPS10|RPS15|RPL7|RPLP1|RPS18|RPL18A|RPS15A|RPS3|RPL7A|RPL8|RPL27|RPL21|EIF3F|RPL22|RPL13A|RPL10A|RPS19|RPS27|RPS24|RPL5|RPS21|RPL17|RPL10|RPL11|RPS4X|RPS27A|RPL39|RPL36|RPL34|RPL32|RPL30|RPL31|RPS3A	http://www.reactome.org/cgi-bin/eventbrowser_st_id?ST_ID=R-BTA-72766
Metabolism of proteins	Reactome	R-BTA-392499	79	872	2.97099e-16	4.98038e-14	RPS13|ASB11|RPS10|RPS15|RPS12|TDG|RPS19|RPL5|RPL18A|RPS15A|SPSB3|ADAMTS12|RPS3|EIF3F|GNAT1|GNB4|SEC22C|OTUB1|TOPORS|BET1|RPL7A|ASB6|CALM3|CALM1|MVD|ADAMTS2|RPL27|KLHL22|THRB|CETN2|ARF5|RPL22|LMCD1|RPL13A|WSB2|RPL7|PML|RPL10A|NUP210|RPLP1|RPL8|RPS27|RPS24|RPS18|PHC3|RPS21|ALG6|MBTPS1|RPL17|SEC24A|RPL11|IGFBP4|IGFBP5|RPS4X|RUVBL1|SAR1B|RPL21|PGA5|HDAC1|USP37|SP140L|PEX5|SOCS2|RPL36|SLC17A5|RPL34|RP…	http://www.reactome.org/cgi-bin/eventbrowser_st_id?ST_ID=R-BTA-392499
Metabolism of RNA	Reactome	R-BTA-8953854	44	334	1.68557e-14	2.52814e-12	RPS13|RPS12|RPS10|RPS15|RPL7|RPS19|RPS18|RPL18A|RPS15A|RPS3|C1D|RPL7A|RPL8|DDX52|RPL27|RPL21|RPL22|RPL13A|RPL10A|NUP210|RPLP1|RPS27|RPS24|RPL5|WDR33|RPS21|LSM6|RPL17|RPL10|RPL11|POLR2C|RPS4X|RPS27A|RPL39|RPL36|RPL34|RPL32|RPL30|RPL31|RPS3A|XRN1|XRN2|ADAR|FBL	http://www.reactome.org/cgi-bin/eventbrowser_st_id?ST_ID=R-BTA-8953854
Ribosomal scanning and start codon recognition	Reactome	R-BTA-72702	15	44	1.42678e-10	1.69417e-08	RPS13|RPS27|RPS24|RPS10|RPS15|RPS12|RPS21|RPS19|RPS18|RPS15A|RPS3A|EIF3F|RPS4X|RPS3|RPS27A	http://www.reactome.org/cgi-bin/eventbrowser_st_id?ST_ID=R-BTA-72702
Translation initiation complex formation	Reactome	R-BTA-72649	15	45	1.85011e-10	2.10896e-08	RPS13|RPS27|RPS24|RPS10|RPS15|RPS12|RPS21|RPS19|RPS18|RPS15A|RPS3A|EIF3F|RPS4X|RPS3|RPS27A	http://www.reactome.org/cgi-bin/eventbrowser_st_id?ST_ID=R-BTA-72649
Activation of the mRNA upon binding of the cap-binding complex and eIFs, and subsequent binding to 43S	Reactome	R-BTA-72662	15	46	2.38601e-10	2.61522e-08	RPS13|RPS27|RPS24|RPS10|RPS15|RPS12|RPS21|RPS19|RPS18|RPS15A|RPS3A|EIF3F|RPS4X|RPS3|RPS27A	http://www.reactome.org/cgi-bin/eventbrowser_st_id?ST_ID=R-BTA-72662
Cholesterol biosynthesis	Reactome	R-BTA-191273	9	15	1.60609e-08	1.52566e-06	MSMO1|NSDHL|IDI1|MVD|HMGCR|CYP51A1|FDFT1|SQLE|DHCR24	http://www.reactome.org/cgi-bin/eventbrowser_st_id?ST_ID=R-BTA-191273
Metabolism	Reactome	R-BTA-1430728	60	918	1.4394e-07	1.17199e-05	MSMO1|GAMT|LUM|DHCR24|NSDHL|IDI1|HILPDA|ALOX15|ALOX5AP|SLC2A1|SMPD3|PON2|ACADM|CD320|DCN|ADIPOR2|DCK|CALM1|NT5C3A|SQLE|NUDT12|ALAS2|CYP51A1|HSD17B1|ND3|SCLY|FDFT1|MID1IP1|NDUFV3|PCYT2|GPI|GNB4|ALOX5|NUDT3|ASAH1|CPOX|PPM1K|GUK1|CD36|HMGCR|FADS1|PLA2G4A|DUT|BDH1|MLYCD|SORD|MOCOS|ACSL6|MBOAT1|PARP10|TCN2|PLEKHA4|FITM2|SLC23A2|FAR1|RDH11|MVD|XYLB|CALM3|FBP1	http://www.reactome.org/cgi-bin/eventbrowser_st_id?ST_ID=R-BTA-1430728
Steroid biosynthesis	KEGG PATHWAY	bta00100	8	19	8.3108e-07	6.07279e-05	MSMO1|NSDHL|DHCR7|LSS|CYP51A1|FDFT1|SQLE|DHCR24	http://www.genome.jp/kegg-bin/show_pathway?bta00100/bta:616694%09red/bta:504481%09red/bta:615906%09red/bta:505060%09red/bta:533726%09red/bta:514745%09red/bta:526535%09red/bta:281767%09red
Metabolism of lipids	Reactome	R-BTA-556833	29	325	1.15683e-06	8.24172e-05	MSMO1|NSDHL|IDI1|HILPDA|MBOAT1|ALOX5AP|SMPD3|ACADM|ASAH1|SQLE|CYP51A1|HSD17B1|DHCR24|FDFT1|MID1IP1|ALOX5|PCYT2|MVD|HMGCR|FADS1|PLA2G4A|BDH1|MLYCD|ACSL6|ALOX15|PON2|PLEKHA4|FITM2|FAR1	http://www.reactome.org/cgi-bin/eventbrowser_st_id?ST_ID=R-BTA-556833
Vesicle-mediated transport	Reactome	R-BTA-5653656	27	308	3.63771e-06	0.000246824	SYTL1|RPS27A|HBA|CD36|ARFRP1|DENND4C|DAB2|CHMP7|SAR1B|MSR1|BET1|FZD4|HIP1|ARF5|PACSIN3|RAB3GAP1|AP4M1|SEC24A|HBA1|PLA2G4A|SEC22C|CD163|ACBD3|ADRB2|TBC1D10C|SCARB1|TBC1D14	http://www.reactome.org/cgi-bin/eventbrowser_st_id?ST_ID=R-BTA-5653656
Immune System	Reactome	R-BTA-168256	52	851	6.08784e-06	0.000385532	UBE2Q1|ASB11|LIF|KLHL22|RPS27A|MX1|CD36|GAB1|CCR2|CD300LB|CBLL1|FCGR1A|UBAC1|RNF34|ATP7A|DHX36|DLG3|ASB6|STAT2|CALM1|PLAC8|CSF1R|RNF114|ISG15|RNF138|DUSP4|IRAK4|FCN1|GPI|CSK|RNASE6|TRIM25|ALOX5|ASAH1|CHUK|TRIM21|UBA7|UBA5|SEC24A|HERC4|TNFRSF25|PDE12|SAR1B|MIF|CALM3|CASP4|EIF4E2|C3AR1|EIF2AK2|TBC1D10C|CFP|CD3G	http://www.reactome.org/cgi-bin/eventbrowser_st_id?ST_ID=R-BTA-168256
Antiviral mechanism by IFN-stimulated genes	Reactome	R-BTA-1169410	7	21	1.42863e-05	0.000830872	EIF4E2|TRIM25|EIF2AK2|MX1|UBA7|ISG15|PDE12	http://www.reactome.org/cgi-bin/eventbrowser_st_id?ST_ID=R-BTA-1169410
Endocytosis	KEGG PATHWAY	bta04144	22	246	2.12944e-05	0.00114499	EHD4|EHD1|DAB2|IQSEC3|IQSEC2|CHMP7|CHMP5|GRK4|GRK2|ARF5|PSD4|PML|ACAP1|LDLR|VPS4A|RAB11FIP2|RAB11FIP1|RAB11FIP4|KIF5C|PDCD6IP|PSD|STAM2	http://www.genome.jp/kegg-bin/show_pathway?bta04144/bta:538505%09red/bta:541288%09red/bta:538771%09red/bta:518839%09red/bta:539781%09red/bta:509221%09red/bta:282682%09red/bta:100848380%09red/bta:532237%09red/bta:512489%09red/bta:523124%09red/bta:786925%09red/bta:511908%09red/bta:533406%09red/bta:281276%09red/bta:508582%09red/bta:505206%09red/bta:618168%09red/bta:540709%09red/bta:517311%09red/bta:…
Metabolism of steroids	Reactome	R-BTA-8957322	10	57	2.88584e-05	0.00149527	MSMO1|NSDHL|IDI1|MVD|HMGCR|CYP51A1|HSD17B1|FDFT1|SQLE|DHCR24	http://www.reactome.org/cgi-bin/eventbrowser_st_id?ST_ID=R-BTA-8957322
Post-translational protein modification	Reactome	R-BTA-597592	40	632	3.44032e-05	0.00172002	HDAC1|ASB11|KLHL22|PSMF1|RPS27A|ALG6|ADAMTS12|SPSB3|OTUB1|TOPORS|BET1|ASB6|CALM3|CALM1|THRB|CETN2|ARF5|PHC3|PML|NUP210|SEC22C|WSB2|MBTPS1|FPGT|SEC24A|IGFBP4|IGFBP5|RUVBL1|SAR1B|USP37|SP140L|PEX5|SOCS2|SLC17A5|ADAMTS2|TDG|ADRB2|DDA1|MVD|CFP	http://www.reactome.org/cgi-bin/eventbrowser_st_id?ST_ID=R-BTA-597592
Binding and Uptake of Ligands by Scavenger Receptors	Reactome	R-BTA-2173782	6	17	4.59252e-05	0.00218127	CD163|HBA|CD36|HBA1|SCARB1|MSR1	http://www.reactome.org/cgi-bin/eventbrowser_st_id?ST_ID=R-BTA-2173782
Interferon Signaling	Reactome	R-BTA-913531	8	37	5.01157e-05	0.00234128	EIF4E2|STAT2|TRIM25|EIF2AK2|MX1|UBA7|ISG15|PDE12	http://www.reactome.org/cgi-bin/eventbrowser_st_id?ST_ID=R-BTA-913531
ISG15 antiviral mechanism	Reactome	R-BTA-1169408	6	18	5.96883e-05	0.00265778	EIF4E2|TRIM25|EIF2AK2|MX1|UBA7|ISG15	http://www.reactome.org/cgi-bin/eventbrowser_st_id?ST_ID=R-BTA-1169408
Class I MHC mediated antigen processing & presentation	Reactome	R-BTA-983169	17	174	6.61843e-05	0.00285773	UBE2Q1|ASB11|ASB6|KLHL22|RPS27A|TRIM21|UBA7|RNF114|UBA5|SEC24A|CBLL1|FCGR1A|UBAC1|RNF138|RNF34|SAR1B|HERC4	http://www.reactome.org/cgi-bin/eventbrowser_st_id?ST_ID=R-BTA-983169
Metabolic pathways	KEGG PATHWAY	bta01100	73	1468	7.61909e-05	0.00315171	MSMO1|GAMT|DHCR24|NSDHL|UQCR10|IDI1|LPIN2|ALG6|NAMPT|MIF|SORD|ALOX15|FBP1|SMPD3|RBKS|ACADM|TBXAS1|QRSL1|AHCYL1|DCK|LPIN1|SCD|CMPK2|NT5C3A|FAH|SQLE|NUDT12|ACAT2|ITPKB|RPIA|LSS|TH|CYP51A1|HSD17B1|ACOX1|GPHN|FDFT1|COX3|NDUFV3|GPI|ACOD1|ALOX5|PCYT2|ASAH1|FPGT|CPOX|PLCD4|PYGB|GUK1|SEPSECS|HMGCR|FADS1|COX7A1|PLA2G4A|DHCR7|DUT|ND3|BDH1|MLYCD|PIK3C2A|SCLY|PRPS2|ALAS2|ACSL6|MBOAT1|HNMT|GDA|MGAT3|RDH11|TKT…	http://www.genome.jp/kegg-bin/show_pathway?bta01100/bta:3283883%09red/bta:616694%09red/bta:506059%09red/bta:541284%09red/bta:613413%09red/bta:617720%09red/bta:532822%09red/bta:518874%09red/bta:3283889%09red/bta:280924%09red/bta:505995%09red/bta:407159%09red/bta:540771%09red/bta:509326%09red/bta:513276%09red/bta:3283884%09red/bta:280808%09red/bta:282139%09red/bta:512044%09red/bta:504481%09red/bta:…
Transcriptional misregulation in cancer	KEGG PATHWAY	bta05202	17	188	0.000157432	0.00582657	HDAC1|TRAF1|ELANE|IGF1|ZBTB17|CEBPE|GZMB|CSF1R|MLLT1|HPGD|MITF|CD14|FCGR1A|PML|CDK9|CCNT2|EWSR1	http://www.genome.jp/kegg-bin/show_pathway?bta05202/bta:281239%09red/bta:100126050%09red/bta:534073%09red/bta:534346%09red/bta:509418%09red/bta:100138545%09red/bta:407219%09red/bta:504458%09red/bta:404126%09red/bta:520580%09red/bta:281731%09red/bta:512259%09red/bta:512915%09red/bta:540944%09red/bta:281048%09red/bta:282227%09red/bta:521089%09red
Adaptive Immune System	Reactome	R-BTA-1280218	23	307	0.000171954	0.00628244	UBE2Q1|ASB11|KLHL22|RPS27A|CD300LB|CBLL1|FCGR1A|UBAC1|RNF34|ASB6|CALM3|CALM1|RNF114|RNF138|CSK|CHUK|TRIM21|UBA7|UBA5|SEC24A|HERC4|SAR1B|CD3G	http://www.reactome.org/cgi-bin/eventbrowser_st_id?ST_ID=R-BTA-1280218
mTOR signaling pathway	KEGG PATHWAY	bta04150	15	154	0.000179792	0.00648563	CASTOR2|RRAGD|EIF4E2|LRP6|SESN2|AKT1|WNT10B|STK11|CHUK|PRKCG|RPS6|IGF1|FZD4|DEPTOR|RICTOR	http://www.genome.jp/kegg-bin/show_pathway?bta04150/bta:536328%09red/bta:527459%09red/bta:787914%09red/bta:519920%09red/bta:509863%09red/bta:541106%09red/bta:524593%09red/bta:281073%09red/bta:445416%09red/bta:280991%09red/bta:100337329%09red/bta:617606%09red/bta:281239%09red/bta:539337%09red/bta:282002%09red
AMPK signaling pathway	KEGG PATHWAY	bta04152	13	123	0.000230333	0.00800482	CPT1A|MLYCD|IGF1|ADIPOR2|PPP2R3C|STK11|CD36|CREB3L2|AKT1|FBP1|HMGCR|SCD|LIPE	http://www.genome.jp/kegg-bin/show_pathway?bta04152/bta:281239%09red/bta:286879%09red/bta:281052%09red/bta:407159%09red/bta:506812%09red/bta:513483%09red/bta:280924%09red/bta:100337329%09red/bta:407234%09red/bta:785086%09red/bta:280991%09red/bta:533147%09red/bta:512341%09red
Pentose phosphate pathway	KEGG PATHWAY	bta00030	6	28	0.000462278	0.0143498	PRPS2|GPI|TKT|RBKS|RPIA|FBP1	http://www.genome.jp/kegg-bin/show_pathway?bta00030/bta:513276%09red/bta:513483%09red/bta:445425%09red/bta:613376%09red/bta:537688%09red/bta:280808%09red
Membrane Trafficking	Reactome	R-BTA-199991	21	291	0.000512555	0.0157061	SEC22C|BET1|FZD4|SYTL1|RAB3GAP1|TBC1D10C|AP4M1|RPS27A|ADRB2|ARF5|ACBD3|ARFRP1|SEC24A|TBC1D14|CHMP7|DENND4C|DAB2|PLA2G4A|HIP1|SAR1B|PACSIN3	http://www.reactome.org/cgi-bin/eventbrowser_st_id?ST_ID=R-BTA-199991
Pathways in cancer	KEGG PATHWAY	bta05200	32	539	0.000576231	0.0172855	HDAC1|AKT1|IFNGR1|MITF|EDNRB|BBC3|ZBTB17|STAT2|CALM1|WNT10B|CSF1R|PTGER1|CDH1|NFKB2|TRAF1|IGF1|LAMA5|GNB4|CHUK|PRKCG|PML|FZD4|CALM3|BDKRB1|EGLN1|LRP6|IL15RA|TFG|SLC2A1|LPAR2|CTBP1|MMP2	http://www.genome.jp/kegg-bin/show_pathway?bta05200/bta:520277%09red/bta:525962%09red/bta:509748%09red/bta:509418%09red/bta:615030%09red/bta:534075%09red/bta:445416%09red/bta:404126%09red/bta:540944%09red/bta:281750%09red/bta:536328%09red/bta:407219%09red/bta:617095%09red/bta:281239%09red/bta:282872%09red/bta:508619%09red/bta:526392%09red/bta:511023%09red/bta:281073%09red/bta:507437%09red/bta:539…
Antigen processing: Ubiquitination & Proteasome degradation	Reactome	R-BTA-983168	14	157	0.000659674	0.0191828	UBE2Q1|ASB11|ASB6|KLHL22|RPS27A|TRIM21|UBA7|RNF114|UBA5|CBLL1|UBAC1|RNF138|RNF34|HERC4	http://www.reactome.org/cgi-bin/eventbrowser_st_id?ST_ID=R-BTA-983168
Cytokine Signaling in Immune system	Reactome	R-BTA-1280215	19	256	0.000678281	0.0195247	DLG3|EIF4E2|STAT2|CALM1|TRIM25|RPS27A|EIF2AK2|CSF1R|CHUK|GAB1|UBA7|LIF|ISG15|TNFRSF25|DUSP4|PDE12|MX1|IRAK4|CALM3	http://www.reactome.org/cgi-bin/eventbrowser_st_id?ST_ID=R-BTA-1280215
Influenza A	KEGG PATHWAY	bta05164	15	178	0.000740342	0.0210981	IFIH1|TNFSF10|STAT2|TRIM25|ADAR|EIF2AK2|CHUK|MX1|AKT1|NXT1|IFNGR1|PML|RSAD2|IRAK4|TLR7	http://www.genome.jp/kegg-bin/show_pathway?bta05164/bta:280872%09red/bta:520351%09red/bta:508619%09red/bta:505134%09red/bta:511023%09red/bta:281073%09red/bta:533692%09red/bta:280991%09red/bta:493686%09red/bta:510923%09red/bta:535490%09red/bta:347700%09red/bta:507215%09red/bta:100138545%09red/bta:506415%09red
SUMO E3 ligases SUMOylate target proteins	Reactome	R-BTA-3108232	9	75	0.000912461	0.0245735	HDAC1|SP140L|TDG|THRB|CETN2|PHC3|PML|NUP210|TOPORS	http://www.reactome.org/cgi-bin/eventbrowser_st_id?ST_ID=R-BTA-3108232
Fatty acid metabolism	Reactome	R-BTA-8978868	10	92	0.000971056	0.025623	MLYCD|ALOX5|ACSL6|PON2|ALOX15|ALOX5AP|FADS1|PLA2G4A|ACADM|MID1IP1	http://www.reactome.org/cgi-bin/eventbrowser_st_id?ST_ID=R-BTA-8978868
Termination of translesion DNA synthesis	Reactome	R-BTA-5656169	5	22	0.00110472	0.02862	TRIM25|UBA7|RPS27A|ISG15|POLD4	http://www.reactome.org/cgi-bin/eventbrowser_st_id?ST_ID=R-BTA-5656169
Measles	KEGG PATHWAY	bta05162	13	152	0.00143843	0.0356452	IFIH1|STAT2|ADAR|EIF2AK2|CHUK|EIF2AK4|TLR2|AKT1|TLR7|BBC3|MX1|IRAK4|CD3G	http://www.genome.jp/kegg-bin/show_pathway?bta05162/bta:280872%09red/bta:513829%09red/bta:505134%09red/bta:281055%09red/bta:511023%09red/bta:281073%09red/bta:533692%09red/bta:281534%09red/bta:493686%09red/bta:782359%09red/bta:535490%09red/bta:347700%09red/bta:280991%09red
SUMOylation	Reactome	R-BTA-2990846	9	81	0.0014942	0.0363943	HDAC1|SP140L|TDG|THRB|CETN2|PHC3|PML|NUP210|TOPORS	http://www.reactome.org/cgi-bin/eventbrowser_st_id?ST_ID=R-BTA-2990846
PPAR signaling pathway	KEGG PATHWAY	bta03320	9	82	0.00161507	0.0383549	CPT1A|OLR1|SCD|ACOX1|ACSL6|CD36|LPL|PLIN4|ACADM	http://www.genome.jp/kegg-bin/show_pathway?bta03320/bta:506059%09red/bta:281368%09red/bta:281052%09red/bta:506812%09red/bta:513996%09red/bta:280924%09red/bta:505968%09red/bta:280843%09red/bta:107131384%09red
Necroptosis	KEGG PATHWAY	bta04217	14	177	0.00190924	0.0401157	TNFSF10|STAT2|PARP4|ZBP1|EIF2AK2|H2AFX|PYGB|PARP3|ALOX15|IFNGR1|PLA2G4A|CHMP7|CHMP5|VPS4A	http://www.genome.jp/kegg-bin/show_pathway?bta04217/bta:282139%09red/bta:508333%09red/bta:508619%09red/bta:531733%09red/bta:541288%09red/bta:615359%09red/bta:511023%09red/bta:525072%09red/bta:618168%09red/bta:507426%09red/bta:539781%09red/bta:347700%09red/bta:507215%09red/bta:505560%09red
Synthesis of 5-eicosatetraenoic acids	Reactome	R-BTA-2142688	3	6	0.00195668	0.0401157	ALOX5|ALOX5AP|PON2	http://www.reactome.org/cgi-bin/eventbrowser_st_id?ST_ID=R-BTA-2142688
Translesion synthesis by Y family DNA polymerases bypasses lesions on DNA template	Reactome	R-BTA-110313	5	26	0.00210671	0.0425301	TRIM25|UBA7|RPS27A|ISG15|POLD4	http://www.reactome.org/cgi-bin/eventbrowser_st_id?ST_ID=R-BTA-110313
Complement and coagulation cascades	KEGG PATHWAY	bta04610	9	87	0.00234225	0.0463534	BDKRB1|CD55|C3AR1|CFB|C1R|C1S|F2RL2|SERPINB2|C7	http://www.genome.jp/kegg-bin/show_pathway?bta04610/bta:505184%09red/bta:532119%09red/bta:540702%09red/bta:512581%09red/bta:511581%09red/bta:507339%09red/bta:518609%09red/bta:767827%09red/bta:514076%09red
Innate Immune System	Reactome	R-BTA-168249	26	449	0.0024962	0.0484481	RPS27A|CD36|MIF|CCR2|FCGR1A|ATP7A|DHX36|CALM3|CALM1|PLAC8|ISG15|DUSP4|IRAK4|FCN1|GPI|RNASE6|ALOX5|CHUK|TRIM21|UBA7|ASAH1|CASP4|C3AR1|TBC1D10C|CFP|CD3G	http://www.reactome.org/cgi-bin/eventbrowser_st_id?ST_ID=R-BTA-168249
Adipocytokine signaling pathway	KEGG PATHWAY	bta04920	8	72	0.00269483	0.0492997	CPT1A|ADIPOR2|STK11|ACSL6|CHUK|SLC2A1|AKT1|CD36	http://www.genome.jp/kegg-bin/show_pathway?bta04920/bta:506059%09red/bta:282356%09red/bta:281052%09red/bta:506812%09red/bta:281073%09red/bta:280991%09red/bta:100337329%09red/bta:407234%09red
Ionotropic activity of kainate receptors	Reactome	R-BTA-451306	3	7	0.00273333	0.0492997	DLG3|CALM3|CALM1	http://www.reactome.org/cgi-bin/eventbrowser_st_id?ST_ID=R-BTA-451306
Scavenging of heme from plasma	Reactome	R-BTA-2168880	3	7	0.00273333	0.0492997	HBA1|CD163|HBA	http://www.reactome.org/cgi-bin/eventbrowser_st_id?ST_ID=R-BTA-2168880
#Term	Database	ID	Input number	Background number	P-Value	Corrected P-Value	Input	Hyperlink
structural constituent of ribosome	Gene Ontology	GO:0003735	38	156	2.25509e-20	5.9615e-18	RPS13|RPS12|RPS10|RPS15|RPL7|RPLP1|RPS18|RPL18A|RPS15A|RPS6|RPS3|RPS8|RPL8|RPL13A|RPL27|RPL21|RPL22|MRPL55|RPL10A|RPS19|RPS27|RPS24|RPL5|RPS21|RPL14|RPL17|RPL10|RPL11|RPL13|RPS27A|RPL19|RPL39|RPL36|RPL34|RPL32|RPL30|RPL31|RPS3A	http://amigo.geneontology.org/amigo/term/GO:0003735
cytosol	Gene Ontology	GO:0005829	156	2482	8.10077e-17	1.87381e-14	UBL7|PPP2R3C|PSMF1|STK11|RIC1|AKT1|ARFRP1|CASTOR2|HPCA|FBP1|CGAS|UBAC1|USP25|CCNT2|NHLRC2|AHCYL1|WWC3|HIF1AN|GRK2|GSDME|RNF114|RPS3A|SCLY|PLIN4|LIPE|GPI|TRIM25|ALOX5|PRMT7|SEC24A|SEC24B|ATF7IP|ZBTB33|USP37|PLA2G4A|NFAT5|KCTD10|LMTK2|PARP14|SLC2A1|PACSIN3|SYNPO2|STK38L|ELMO2|CD3G|DOCK3|ANO6|DOCK4|HELZ|PARP10|DENND4C|IQSEC3|IFIT2|DHX36|KLHDC1|RUVBL1|ZBP1|USP47|MKL1|HPGD|ITPKB|TBC1D8B|FNDC3A|SNX33|H…	http://amigo.geneontology.org/amigo/term/GO:0005829
cytosolic large ribosomal subunit	Gene Ontology	GO:0022625	21	48	5.40977e-16	1.11231e-13	RPL7A|RPL8|RPL39|RPL36|RPL18A|RPLP1|RPL5|RPL32|RPL30|RPL31|RPL14|RPL13A|RPL19|RPL17|RPL10|RPL11|RPL7|RPL10A|RPL13|RPL21|RPL27	http://amigo.geneontology.org/amigo/term/GO:0022625
nucleus	Gene Ontology	GO:0005634	161	2955	2.64403e-12	4.89277e-10	MLLT10|C8H9orf72|PSPC1|PKMYT1|MKL1|AKT1|EFNB1|WDR5B|CGAS|MAFB|CCNT2|RBM15B|CDK2AP2|PPP1R7|ZNF146|HIF1AN|ZNF570|ZC3H10|RNF114|PHC3|ZNF263|PTBP3|MBNL2|USP37|IRAK4|FOXQ1|WDR5|LIPE|PRMT7|GATA2|GATA1|PLA2G4A|NFAT5|XAF1|PARP14|PARP10|ZGPAT|CHTF8|XRN2|TCF12|ETV3|ZXDC|ANKRD54|RPS27A|FMN1|MX1|XRCC1|ARID4B|USP25|DHX36|CHD1|SREBF2|ZBP1|USP47|OTX1|CXXC1|ITPKB|ISG15|TFEC|NUDT3|GID8|CHUK|FOXS1|UBA7|UBA5|ZNF584…	http://amigo.geneontology.org/amigo/term/GO:0005634
cytosolic small ribosomal subunit	Gene Ontology	GO:0022627	16	43	1.18248e-11	2.08398e-09	RPS13|RPS27|RPS21|RPS10|LARP4|RPS15|RPS3|RPS12|RPS19|RPS18|RPS15A|RPS6|RPS3A|ISG15|RPS27A|RPS8	http://amigo.geneontology.org/amigo/term/GO:0022627
nucleoplasm	Gene Ontology	GO:0005654	114	1867	1.24246e-11	2.09016e-09	PPP2R3C|CDKN2AIP|STK11|SIVA1|PKMYT1|AKT1|DCK|HIF1AN|ZC3H10|PHC3|SP110|MBNL2|RAB11FIP2|ALOX5|PRMT7|PIK3C2A|RPL11|GATA1|NFAT5|FAM76A|KCTD10|HNRNPDL|HNMT|PRR14|SYNPO2|RAD51C|CTBP1|PNRC2|SLC44A1|GTF3C3|PUM1|GTF3C5|XRCC1|IQSEC3|MMS19|SREBF2|MAML2|CHMP7|ADAR|MKL1|ZBTB33|ZBTB34|GDF11|XRN2|TFEC|ARID2|AMMECR1|GID8|MLLT10|DCUN1D1|ZNF821|HERC6|PTPN2|TUBGCP2|XAF1|SH3D19|SRRT|CLOCK|TLE3|TCERG1|CBX8|IKZF5|HFE|…	http://amigo.geneontology.org/amigo/term/GO:0005654
translation	Gene Ontology	GO:0006412	24	128	2.82805e-11	4.5507e-09	RPS13|RPS12|RPS15|RPS19|RPS18|RPS15A|RPS6|RPS3|RPS8|MRPL55|RPL27|RPL21|RPL13A|HBS1L|RPS27|RPS24|RPL5|RPL14|RPL10|RPL11|RPL13|RPS27A|RPL34|RPS3A	http://amigo.geneontology.org/amigo/term/GO:0006412
cytoplasmic translation	Gene Ontology	GO:0002181	13	37	1.79112e-09	2.45516e-07	RPL8|RPL39|RPL36|RPL18A|RPLP1|RPS21|RPL32|RPL31|RPL17|RPL10A|RPL11|RPL22|RPL19	http://amigo.geneontology.org/amigo/term/GO:0002181
RNA binding	Gene Ontology	GO:0003723	40	422	2.37773e-09	3.14285e-07	RPS10|RPS15|RPL7|RPS19|RPL5|PSPC1|HELZ|ZMAT3|ENOX2|RPL13|RPL22|RBM15B|DHX36|RPL7A|RPL8|DDX52|PRPF40A|IFIT2|ZC3H10|MBNL2|CDKN2AIP|SAFB2|RPS27|LSM6|TRIM21|RPL14|RPL11|PAPD5|RPL19|YTHDC2|ZNF638|HNRNPDL|RALY|NSUN5|RPL30|C1D|RPL10A|XRN2|EWSR1|FBL	http://amigo.geneontology.org/amigo/term/GO:0003723
innate immune response	Gene Ontology	GO:0045087	27	225	1.20592e-08	1.539e-06	IFIH1|APOBEC3Z1|BPI|PSPC1|MIF|CGAS|MID2|RSAD2|DHX36|LBP|DHX58|TMEM106A|MX2|PML|IRAK4|ALPK1|MPEG1|RNASE6|TRIM25|TRIM21|MX1|SLA|CASP4|IFI6|TLR2|CD14|C1S	http://amigo.geneontology.org/amigo/term/GO:0045087
cytoplasm	Gene Ontology	GO:0005737	141	2867	4.52745e-08	5.40519e-06	IDI1|PSPC1|FCHO2|MIF|LRRC40|GAMT|HPCA|FBP1|CDK2AP2|DLG3|DCK|CCDC88A|CCDC88B|GRK2|MAP3K4|ZC3H10|PYGB|MTMR9|CDH1|MBNL2|IRAK4|LIPE|TDRD7|TRIM21|SIVA1|RPL11|ARRDC2|SETD3|TUFT1|SOCS2|PARP14|KIF5C|RBKS|PARP10|TCF12|SCARB1|CMTR2|ACTA1|ANKRD54|RPL5|FMN1|MX1|ARHGAP4|CMTR1|DHX36|CHD1|ADAR|CETN2|ITPKB|ISG15|RNF220|HNMT|TPT1|CSK|NUDT3|GID8|CHUK|UBA7|UBA5|HERC5|PAPD5|PKNOX1|BCAR3|GPHN|TBPL2|EGLN1|HSPBAP1|GZMB…	http://amigo.geneontology.org/amigo/term/GO:0005737
metal ion binding	Gene Ontology	GO:0046872	72	1164	6.20848e-08	7.1805e-06	MFNG|DCAF15|ELOF1|IDI1|ERCC2|NENF|SIVA1|HELZ|RBKS|FBP1|CGAS|RFNG|GNAT1|ACVR1|RNF34|FRRS1|SHPRH|RSAD2|ZFYVE19|PPP2R3C|YPEL3|ZNF146|PHF19|ZC3H12C|PPM1K|RNF114|ZNF570|RAI1|FAH|CDC42BPB|ZNF263|RNF220|MBNL2|AARSD1|FDFT1|SP110|RPS27|FCN1|RPS27A|ZC3H10|CSK|PPP1CA|RPH3AL|TRIM25|ACAP1|MLLT10|AGFG1|RNF138|ZNF821|PDE12|SAR1B|NRP2|ATP13A3|TNK2|XAF1|TRAFD1|ZFYVE26|G2E3|ZFYVE28|PARP12|PLSCR2|TCN2|RBM26|ZGPAT|N…	http://amigo.geneontology.org/amigo/term/GO:0046872
cholesterol biosynthetic process	Gene Ontology	GO:0006695	10	26	6.83356e-08	7.66394e-06	NSDHL|IDI1|CYP51A1|DHCR7|MVD|LSS|HMGCR|INSIG1|FDFT1|DHCR24	http://amigo.geneontology.org/amigo/term/GO:0006695
protein homodimerization activity	Gene Ontology	GO:0042803	41	514	1.29962e-07	1.41468e-05	KARS|PSMF1|AKT1|FMR1|HIP1|MIXL1|FBLN5|DCN|FZD4|DCK|SLC11A1|HIF1AN|CSF1R|TKT|PML|ANO6|ABCG1|XPA|TCF12|GID8|CHUK|TRIM21|CPOX|NACC2|UBA5|UHRF1BP1L|MLX|TPCN1|RAB11FIP2|LRP6|SLC8B1|RAB11FIP4|SCARB2|CEP131|TDG|ADRB2|LPL|CCDC88A|PTPRO|MVD|MID2	http://amigo.geneontology.org/amigo/term/GO:0042803
polysomal ribosome	Gene Ontology	GO:0042788	9	22	2.05152e-07	2.10907e-05	RPL7A|RPL39|RPL36|RPL18A|RPS21|RPL32|RPL10A|RPL11|RPL19	http://amigo.geneontology.org/amigo/term/GO:0042788
membrane	Gene Ontology	GO:0016020	38	482	4.87972e-07	4.88104e-05	MSMO1|AUP1|TMEM131|BPI|NIPA2|NENF|MX2|SEC62|MX1|ARFRP1|EPHX3|PKD2L1|RPS8|LBP|RPL7A|CCDC88B|PEAR1|ITPKB|MTMR9|LMBRD2|DLC1|STK11|LIPE|CD36|LGALS3BP|PLCD4|MGAT3|EDEM3|DHCR24|CPOX|SLC8B1|ACSL6|ALOX15|GRK2|VPS51|MMP2|NBEAL1|ELMO2	http://amigo.geneontology.org/amigo/term/GO:0016020
protein ubiquitination	Gene Ontology	GO:0016567	29	311	5.07367e-07	4.94149e-05	ASB11|RPS27A|AKT1|DCAF17|CBLL1|DCAF15|SPSB3|RNF34|ASB2|ASB6|ISG15|WSB2|VCPIP1|PML|RNF138|TRIM28|TRAF7|TRIM21|RNF220|HERC5|HERC4|HERC6|KCTD10|SOCS2|UBA7|G2E3|CUL4A|CUL4B|NSMCE1	http://amigo.geneontology.org/amigo/term/GO:0016567
zinc ion binding	Gene Ontology	GO:0008270	45	664	2.19078e-06	0.000197758	MORC3|IFIH1|TNFSF10|APOBEC3Z1|ZCCHC14|MMP19|ZFHX3|ZMAT3|IKZF5|ZMYM6|TRIM56|MID2|DHX58|ADAMTS2|HIF1AN|THRB|RNPEPL1|LMCD1|ZSWIM6|PHC3|PML|ZCCHC2|TRAF1|TRIM28|CRYZ|TRAF7|TET2|TRIM21|PRKCG|SORD|UBA5|SEC24A|SEC24B|GATA2|GATA1|NUDT12|ZNF638|BMP1|MMP2|ZNFX1|PIAS2|GDA|CXXC1|CPA3|TRIM5	http://amigo.geneontology.org/amigo/term/GO:0008270
identical protein binding	Gene Ontology	GO:0042802	51	813	3.77146e-06	0.000324609	IFIH1|TNFSF10|PKD2L1|TCERG1|NAMPT|MX1|SH3BP4|RBKS|HPCA|CBLL1|SMPD3|FBLN1|SAFB2|IFIT3|HPGD|MSR1|SNX16|AHCYL1|STAT2|FBP1|CCT7|NOP53|RPIA|UBE2G2|CDH1|SNX33|PRPS2|MID1IP1|TRAF1|ZDHHC17|PRPSAP1|CSK|NCR3|LDLR|PRTG|ADIPOR2|TUFT1|MLYCD|OLR1|BMP1|TFG|EIF2AK2|KCTD15|SLC2A1|PON2|TLR2|MFN1|C1S|CTBP1|EWSR1|CD3G	http://amigo.geneontology.org/amigo/term/GO:0042802
Golgi apparatus	Gene Ontology	GO:0005794	43	639	4.33881e-06	0.000364953	PNRC2|PPP2R3C|UBAC1|ERGIC2|PKMYT1|ARFRP1|SLC29A3|DENND4C|HIP1|DCLRE1C|PARM1|DRAM2|CCDC88A|CBLN3|SLC30A1|MMGT1|CDH1|FNDC3A|XPR1|TPST2|RAB3GAP1|CD36|ATP8B4|TRAPPC12|LDLR|UBA5|DOCK4|PEX5|PLA2G4A|ZDHHC3|LRP6|LMTK2|G2E3|MBTPS1|SLC35A3|PARP10|ID1|TLR2|CD14|ABCA1|MMD|VPS51|TBC1D14	http://amigo.geneontology.org/amigo/term/GO:0005794
positive regulation of cholesterol storage	Gene Ontology	GO:0010886	5	6	9.40902e-06	0.000757017	SREBF2|SCARB1|LPL|EHD1|MSR1	http://amigo.geneontology.org/amigo/term/GO:0010886
positive regulation of transcription by RNA polymerase II	Gene Ontology	GO:0045944	52	872	1.14677e-05	0.000903024	HDAC1|ARID4B|CLOCK|OTX1|LPIN2|NAMPT|IKZF5|NHLH2|MITF|EGLN1|MAFB|CCNT2|PAXBP1|MIXL1|FBLN5|DCN|KLF11|MAML2|STAT2|CEBPE|LPIN1|THRB|MKL1|LUM|RAI1|KLF2|NFKB2|NCOA7|CHUK|MLLT10|ZNF821|CDK9|ZBTB17|MLX|GATA2|PKNOX1|PROX2|GATA1|NFAT5|NFIA|LRP6|NCK2|AKT1|SLC11A1|CREB3L2|ADRB2|SETD3|TCF12|ZNF654|GABPA|POU2F1|ZNF292	http://amigo.geneontology.org/amigo/term/GO:0045944
glucose homeostasis	Gene Ontology	GO:0042593	13	91	1.39658e-05	0.00107682	ADIPOR2|SLC8B1|SESN2|AKT1|RPH3AL|ALOX5|STK11|RPS6|PDK4|IGFBP5|FFAR2|PTPN2|SUCNR1	http://amigo.geneontology.org/amigo/term/GO:0042593
intracellular membrane-bounded organelle	Gene Ontology	GO:0043231	23	259	1.54798e-05	0.00114581	EHD4|EHD1|LRRC40|EPHX3|PLIN4|HIP1|AXL|SNX16|AHCYL1|STAM2|RPIA|TRAF7|AP4M1|PHLPP2|LRG1|RAB11FIP2|RAB11FIP1|SCARB1|CEP131|ABCA6|FAR1|ABCA1|AGFG1	http://amigo.geneontology.org/amigo/term/GO:0043231
ATP binding	Gene Ontology	GO:0005524	68	1275	1.79632e-05	0.00130356	KARS|IFIH1|KIF5C|ACVR1|EHD1|MYO1G|TDG|ERCC2|STK11|PKMYT1|CDK9|AKT1|RBKS|ACTA1|CGAS|ATP7A|DHX36|QRSL1|DHX58|RUVBL1|MYH7|BCS1L|MVD|DDX52|SHPRH|GRK4|TEC|AARSD1|CCT7|MAP3K4|ROR2|AXL|CDC42BPB|TNK2|IRAK4|TRANK1|ALPK1|CHD1|CSK|CSF1R|ACSF2|ATP8B4|CHUK|PRKCG|UBA5|GUK1|VPS4A|COQ8A|PRPS2|RAD51C|BTAF1|DCK|ABCG1|YTHDC2|LMTK2|EIF2AK2|ATAD1|EIF2AK4|GRK2|ABCA6|UBE2G2|PDK4|ABCA1|MYO16|XYLB|STK38L|NRBP1|ATP13A3	http://amigo.geneontology.org/amigo/term/GO:0005524
nucleolus	Gene Ontology	GO:0005730	37	551	2.08116e-05	0.00148123	RPS13|RPS10|CDKN2AIP|RPL5|ERGIC2|DOCK4|GTF3C3|XRCC1|ZMAT3|RPS3|FMR1|MOB1B|RPL7A|YPEL3|DDX52|SCD|ADAR|NOP53|PML|ZBTB33|RCN2|LSM6|NACC2|PKMYT1|RPL19|PRKRIP1|PPP1CA|RPL36|NSUN5|PARP10|C1D|RPS3A|UTP23|XRN2|VPS51|EWSR1|RPL11	http://amigo.geneontology.org/amigo/term/GO:0005730
phagocytosis	Gene Ontology	GO:0006909	9	44	2.50204e-05	0.00171482	RAB11FIP2|ELANE|LRP1|CEBPE|SLC11A1|LDLR|UNC13D|AXL|ELMO2	http://amigo.geneontology.org/amigo/term/GO:0006909
endoplasmic reticulum	Gene Ontology	GO:0005783	39	607	3.15801e-05	0.0020871	ASB11|EHD4|NSDHL|PSMF1|NENF|ERGIC2|SEC62|ALOX5AP|RPS3|PKD2L1|USP25|SAR1B|IFIT2|CCDC88A|CBLN3|SLC30A1|RSAD2|UBE2G2|MTMR9|TMTC3|RCN2|CALCRL|ZDHHC3|SQLE|PLCD4|INSIG1|PTPN2|PLA2G4A|DHCR24|YTHDC2|NCK2|ACSL6|CREB3L2|SHISA5|RPS3A|TLR7|SEC61A2|CPED1|POU2F1	http://amigo.geneontology.org/amigo/term/GO:0005783
lipid droplet	Gene Ontology	GO:0005811	10	59	3.74961e-05	0.00239264	PLIN4|LIPE|EHD1|NSDHL|RAB3GAP1|ALOX15|LSS|PLA2G4A|RSAD2|UBE2G2	http://amigo.geneontology.org/amigo/term/GO:0005811
intracellular protein transport	Gene Ontology	GO:0006886	20	220	4.019e-05	0.00252107	TBC1D2B|SYTL1|SEC24B|EHD1|FAM91A1|RPH3AL|AP4M1|RUNDC1|GRK2|STX3|ARF5|RIC1|ARFRP1|SEC24A|TBC1D8B|SNX33|TBC1D10C|SAR1B|TBC1D14|STAM2	http://amigo.geneontology.org/amigo/term/GO:0006886
ubiquitin-protein transferase activity	Gene Ontology	GO:0004842	13	105	5.41357e-05	0.00323155	KCTD10|TRAF7|G2E3|TRIM21|CUL4A|PML|CUL4B|NSMCE1|HERC6|RNF220|UBE2G2|TRIM56|HERC4	http://amigo.geneontology.org/amigo/term/GO:0004842
regulation of protein phosphorylation	Gene Ontology	GO:0001932	7	27	5.55162e-05	0.00326136	STAT2|SESN2|NOP53|ITPKB|TLR7|SMPD3|PML	http://amigo.geneontology.org/amigo/term/GO:0001932
negative regulation of cell population proliferation	Gene Ontology	GO:0008285	20	228	6.36407e-05	0.00362361	PODN|KARS|ETV3|ZBTB17|CSK|DLC1|ARID2|CSF1R|GSDME|TESC|SH3BP4|PML|KLF11|NACC2|PTPN2|DIS3L2|IFIT3|ROR2|GDF11|GATA1	http://amigo.geneontology.org/amigo/term/GO:0008285
plasma membrane	Gene Ontology	GO:0005886	106	2339	7.06495e-05	0.0039026	SYTL1|ARRDC2|NIPA2|FCHO2|AKT1|EHD4|CGAS|UBAC1|TM7SF3|PLIN4|CCNT2|SLC30A1|MSR1|CCDC88A|GRK2|PTGER1|RNF114|CDH1|IRAK4|IFITM5|PRMT7|LPL|TNFRSF25|FCGRT|GPR4|SCARB2|PARP14|SLC2A1|TLR7|ATP8B4|HDAC11|ENHO|MMGT1|MX2|DOCK4|MX1|SLC29A3|IFNGR1|DENND4C|EDNRB|SLC11A1|CALCRL|NID1|ZBTB33|XRN1|CSK|ARID2|UNC5A|TMEM106A|SLC26A8|PTPN2|TNK2|PLSCR2|SH3D19|TSPAN33|IL15RA|CLDN12|MGC157082|EHD1|MYO1G|GSDME|SMPD3|HFE|TNF…	http://amigo.geneontology.org/amigo/term/GO:0005886
cholesterol homeostasis	Gene Ontology	GO:0042632	10	65	7.77976e-05	0.00409313	ABCG1|EHD1|RALY|SCARB1|INSIG1|SREBF2|LDLR|LPL|SEC24A|ABCA1	http://amigo.geneontology.org/amigo/term/GO:0042632
response to bacterium	Gene Ontology	GO:0009617	11	79	7.78734e-05	0.00409313	DHX58|SLC11A1|SLC17A5|HP|FAM46A|TMEM255A|CD14|LPL|NEXN|HERC6|LRG1	http://amigo.geneontology.org/amigo/term/GO:0009617
protein mono-ADP-ribosylation	Gene Ontology	GO:0140289	5	11	7.85227e-05	0.00409313	PARP4|PARP14|PARP12|PARP10|PARP3	http://amigo.geneontology.org/amigo/term/GO:0140289
extracellular space	Gene Ontology	GO:0005615	52	952	9.97269e-05	0.00512624	C8H9orf72|ELANE|TNFSF10|KARS|ADGRE5|HP|NENF|NAMPT|MIF|LIF|IL27|FBLN1|HFE|FBLN5|LAMA5|DCN|LBP|FZD4|ASAH1|CLEC3B|CPA3|WNT10B|BPI|TPT1|AXL|PCOLCE|SCT|PRELP|TNFSF13B|GDF11|FCN1|IGF1|GPI|RNASE6|ATRN|LGALS3BP|LTB|LPL|IGFBP6|IGFBP5|LRG1|SERPINB2|COL5A3|SEMA3C|FCGRT|RPL39|IL16|TCN2|C1S|C1R|MMP2|CFP	http://amigo.geneontology.org/amigo/term/GO:0005615
sterol biosynthetic process	Gene Ontology	GO:0016126	5	12	0.000108505	0.00550104	MSMO1|DHCR7|SQLE|HMGCR|INSIG1	http://amigo.geneontology.org/amigo/term/GO:0016126
defense response to virus	Gene Ontology	GO:0051607	14	130	0.000111973	0.00560014	TRIM56|STAT2|RNASE6|IFI6|MX2|RSAD2|IFI44L|UNC13D|ISG15|TLR7|CGAS|MX1|IFIT2|DHX36	http://amigo.geneontology.org/amigo/term/GO:0051607
endoplasmic reticulum membrane	Gene Ontology	GO:0005789	27	384	0.000130934	0.00646118	MSMO1|PGAP2|NSDHL|FMN1|MX1|ALOX5AP|RSAD2|LPIN2|SCD|TMEM41B|TKT|LSS|CYP51A1|FDFT1|TBXAS1|ALG6|CHRM3|UBA5|SEC24A|HMGCR|SLC10A7|SAR1B|SEC22C|CASP4|SHISA5|TMTC2|SEC61A2	http://amigo.geneontology.org/amigo/term/GO:0005789
negative regulation of viral release from host cell	Gene Ontology	GO:1902187	5	13	0.000146545	0.00713638	PML|TRIM25|MID2|TRIM28|TRIM21	http://amigo.geneontology.org/amigo/term/GO:1902187
positive regulation of chemokine production	Gene Ontology	GO:0032722	5	14	0.000194	0.0089749	TLR2|LBP|EIF2AK2|FFAR2|TLR7	http://amigo.geneontology.org/amigo/term/GO:0032722
cellular response to interferon-alpha	Gene Ontology	GO:0035457	4	7	0.000221686	0.0101291	PDE12|IFIT3|IFIT2|AXL	http://amigo.geneontology.org/amigo/term/GO:0035457
negative regulation of transcription by RNA polymerase II	Gene Ontology	GO:0000122	37	625	0.000234669	0.010464	ELANE|TCERG1|PHF19|ATF7IP|MITF|FBP1|CBX8|IKZF5|RIF1|EDNRB|PAXBP1|FBLN5|KLF11|GFI1B|WWC3|WNT10B|THRB|NOP53|KLF2|RBM15|ZNF263|FOXQ1|BRMS1L|TRIM28|ETV3|FOXS1|E4F1|PTPN2|MLX|PROX2|GATA1|NFIA|TDG|ID1|SREBF2|CTBP1|GABPA	http://amigo.geneontology.org/amigo/term/GO:0000122
calcium ion binding	Gene Ontology	GO:0005509	34	560	0.000269107	0.0118567	EHD4|EHD1|ADGRE5|AGRN|HPCA|PKD2L1|FBLN1|FBLN5|CD320|CLEC3B|FSTL4|CETN2|NID1|VWCE|TBC1D8B|CDH1|RCN2|PLCD4|LPL|EDEM3|MCFD2|PLA2G4A|PCDH8|LRP1|BMP1|LDLR|TESC|ITSN1|RAB44|MGP|PITPNM1|TPT1|C1S|C1R	http://amigo.geneontology.org/amigo/term/GO:0005509
mitochondrion	Gene Ontology	GO:0005739	43	774	0.00027884	0.012141	KARS|SESN2|NENF|ACOD1|AKT1|SLC25A36|BBC3|IFIT3|RSAD2|DHX36|QRSL1|DCK|PEX5|COX3|CMPK2|ACADM|CASP4|ALAS2|ENY2|HSH2D|CPT1A|SLC44A1|CLIC4|STK11|LIPE|NIPSNAP2|ACSF2|XAF1|CCM2|NACC2|OPA3|COQ8A|COX7A1|RAD51C|HSDL2|ABCG1|MTRF1L|TRAFD1|IFI6|PDK4|AMMECR1|TUFM|TCAIM	http://amigo.geneontology.org/amigo/term/GO:0005739
receptor-mediated endocytosis	Gene Ontology	GO:0006898	7	37	0.000305053	0.0131279	LRP1|SCARF1|SCARB2|CD14|ADRB2|FCGR1A|MSR1	http://amigo.geneontology.org/amigo/term/GO:0006898
early endosome	Gene Ontology	GO:0005769	15	164	0.000335726	0.0142818	EHD4|LRP6|LMTK2|EHD1|MMGT1|AP4M1|LDLR|ADRB2|LRP1|UHRF1BP1L|PPP1R21|WDFY1|NIPA2|HFE|PARM1	http://amigo.geneontology.org/amigo/term/GO:0005769
integral component of membrane	Gene Ontology	GO:0016021	150	3697	0.000366358	0.0154078	CLDN12|TM2D2|PGAP2|TM7SF3|ASB11|NIPA2|ZDHHC17|CD36|TMEM131|LEPROT|RBKS|SLC30A1|GPR34|MSR1|BCS1L|FAM46A|CYP51A1|CDH1|LMBRD2|NUP210|GINM1|MPEG1|TBXAS1|SLC46A2|FNDC10|HMGCR|COQ8A|ABHD1|SYPL1|FCGRT|CD300LF|SCARB2|MBTPS1|ACSL6|MBOAT1|TLR2|HHLA2|TLR7|ATP8B4|CD3G|TNFSF10|NSDHL|SLC44A1|MMGT1|ALG6|SLC25A36|SLC29A3|IFNGR1|TMEM106B|EDNRB|ATP7A|JKAMP|CHIC1|SLC11A1|SCD|NEMP2|SQLE|WSB2|FNDC3A|PEAR1|FDFT1|ORAI2…	http://amigo.geneontology.org/amigo/term/GO:0016021
peroxisome	Gene Ontology	GO:0005777	9	66	0.000394995	0.0164256	PEX5|IDI1|CROT|ACOX1|ATAD1|NUDT12|FAR1|ACBD5|HSDL2	http://amigo.geneontology.org/amigo/term/GO:0005777
negative regulation of translation	Gene Ontology	GO:0017148	8	52	0.000400967	0.0164887	GZMB|RPL13A|EIF2AK2|SAMD4A|RPS3|IGFBP5|FMR1|DHX36	http://amigo.geneontology.org/amigo/term/GO:0017148
response to virus	Gene Ontology	GO:0009615	7	40	0.000463259	0.0186361	IFIH1|DHX58|EIF2AK2|MX2|MX1|XPR1|RSAD2	http://amigo.geneontology.org/amigo/term/GO:0009615
positive regulation of inflammatory response	Gene Ontology	GO:0050729	7	41	0.000528512	0.0208088	GPR4|CLOCK|LDLR|TLR2|CCR2|LPL|SUCNR1	http://amigo.geneontology.org/amigo/term/GO:0050729
ubiquitin protein ligase binding	Gene Ontology	GO:0031625	17	213	0.00060244	0.0232253	CUL4A|DLG3|TRIM28|JKAMP|RPS27A|PRR5L|PIAS2|SHPRH|MFN1|CUL4B|ISG15|RPL11|PML|FZD4|RNF34|OTUB1|USP25	http://amigo.geneontology.org/amigo/term/GO:0031625
Rab GTPase binding	Gene Ontology	GO:0017137	11	103	0.000630728	0.0240652	RAB11FIP2|RAB11FIP1|SYTL1|RUNDC1|RPH3AL|TBC1D2B|RIC1|UNC13D|TBC1D8B|TBC1D10C|TBC1D14	http://amigo.geneontology.org/amigo/term/GO:0017137
spermatogenesis	Gene Ontology	GO:0007283	16	198	0.000761792	0.0279148	GAMT|CLOCK|SPATC1L|AXL|ADAMTS2|TDRD7|CETN2|RNF114|PUM1|HERC4|XRN2|SPATA46|RAD51C|ARID4B|DHX36|AGFG1	http://amigo.geneontology.org/amigo/term/GO:0007283
cellular response to fatty acid	Gene Ontology	GO:0071398	4	11	0.000833368	0.0302382	FFAR2|LDLR|LPL|PDK4	http://amigo.geneontology.org/amigo/term/GO:0071398
rRNA processing	Gene Ontology	GO:0006364	8	59	0.000850968	0.030577	RPS27|RPL27|NOP53|RPL14|RPS6|WDR36|RPL11|UTP23	http://amigo.geneontology.org/amigo/term/GO:0006364
cellular response to DNA damage stimulus	Gene Ontology	GO:0006974	13	143	0.00086035	0.0306169	ETAA1|SHPRH|CDKN2AIP|STK11|CUL4A|UBA7|ZMAT3|CUL4B|CGAS|FMR1|OTUB1|MMS19|PHF1	http://amigo.geneontology.org/amigo/term/GO:0006974
immune system process	Gene Ontology	GO:0002376	5	21	0.000922659	0.0319137	HP|LGALS9|PTMS|DCAF15|OLR1	http://amigo.geneontology.org/amigo/term/GO:0002376
Cul4-RING E3 ubiquitin ligase complex	Gene Ontology	GO:0080008	5	21	0.000922659	0.0319137	CUL4A|CUL4B|DCAF17|DDA1|DCAF15	http://amigo.geneontology.org/amigo/term/GO:0080008
enzyme binding	Gene Ontology	GO:0019899	13	147	0.001087	0.0369082	PARP4|SCARB2|PARP14|THRB|ZFHX3|TSPAN33|LAMP2|TH|XRCC1|DHCR24|MID2|MMS19|MSR1	http://amigo.geneontology.org/amigo/term/GO:0019899
negative regulation of nucleic acid-templated transcription	Gene Ontology	GO:1903507	6	34	0.00113317	0.0377824	SCAI|LMCD1|TLE3|PARP14|PARP10|RCOR3	http://amigo.geneontology.org/amigo/term/GO:1903507
phosphatidylinositol-3,4-bisphosphate binding	Gene Ontology	GO:0043325	5	23	0.00131208	0.0433099	MYO1G|PLEKHA4|FCHSD2|HIP1|AKT1	http://amigo.geneontology.org/amigo/term/GO:0043325
leukocyte chemotaxis involved in inflammatory response	Gene Ontology	GO:0002232	3	5	0.00133405	0.0433099	FFAR2|LBP|ALOX5	http://amigo.geneontology.org/amigo/term/GO:0002232
response to interferon-alpha	Gene Ontology	GO:0035455	3	5	0.00133405	0.0433099	ADAR|EIF2AK2|MX2	http://amigo.geneontology.org/amigo/term/GO:0035455
neural crest cell migration	Gene Ontology	GO:0001755	6	36	0.00147228	0.0469732	SEMA3C|EFNB1|ACVR1|LAMA5|EDNRB|NRP2	http://amigo.geneontology.org/amigo/term/GO:0001755
negative regulation of viral genome replication	Gene Ontology	GO:0045071	5	24	0.0015468	0.0485145	IFIT5|EIF2AK2|ISG15|RSAD2|MX1	http://amigo.geneontology.org/amigo/term/GO:0045071
perinuclear region of cytoplasm	Gene Ontology	GO:0048471	25	411	0.00161442	0.0498116	EHD4|EHD1|PSMF1|MX1|RPS6|FMR1|CCNT2|HFE|TNFSF13B|HIF1AN|TH|TRAPPC12|CDH1|CLIC4|MTMR9|ALOX5|PRKCG|VPS4A|RAD51C|LMTK2|ATP7A|SHTN1|RAB11FIP4|EIF2AK2|ABCA1	http://amigo.geneontology.org/amigo/term/GO:0048471

## Sheet: NOVAX.AUCTION_T4vsT5
#Term	Database	ID	Input number	Background number	P-Value	Corrected P-Value	Input	Hyperlink
Immune System	Reactome	R-BTA-168256	168	851	1.68013e-18	1.15751e-15	RNF14|RBCK1|LIF|DYNLL1|ACTG1|UBE2J2|MLEC|CD36|MIF|CUL7|FCGR1A|LTBR|CTSS|CALM3|CALM1|MAP3K1|RNF114|RNF111|ATP6V0D1|PAFAH1B2|RNASEL|IRAK4|CTSH|SH2B1|SPTB|GPI|RAB5C|SCAMP1|TRIM25|CTSB|ARG1|TRIM21|KCNAB2|HSPA8|RNF138|SEC24A|TNFRSF25|UBR1|HBB|RNF19A|NKIRAS1|DBNL|GH1|TUBB4B|PTPN11|PPP5C|RBBP6|LAMTOR2|CCNF|PAK1|ERAP2|IL21R|TRIM32|DOCK1|RASGEF1A|GAB1|UBE2L6|TAB2|HCST|TRIB3|UNC93B1|MAPKAPK3|DLG4|DHX36|AP2…	http://www.reactome.org/cgi-bin/eventbrowser_st_id?ST_ID=R-BTA-168256
Metabolism of proteins	Reactome	R-BTA-392499	165	872	1.05922e-16	4.05412e-14	DOLK|AAAS|DYNLL1|SUMO3|SPTB|DOLPP1|APLP2|SLC30A6|TOPORS|NAPSA|CALM3|B3GNT2|ADAMTS2|COMMD2|GNG10|GNG12|COMMD5|N6AMT1|NAPB|RPLP2|UFD1|RPS3A|MYC|CUL7|MRPL58|PSMF1|CTSH|SMAD7|MRPS9|HSPA8|RPL17|RPL10|RPL11|RPL18|MAN1A1|USP37|BMP4|GH1|SOCS2|TUBB4B|MBTPS1|ARCN1|CCNF|EIF5A2|RPL8|COPS2|RPL7|RPL4|RPL5|MANEA|NUP107|SUMF1|RUVBL1|CETN2|PPP6C|WSB2|B4GALT1|CALM1|USP24|IGF1|MRPL14|LARGE2|HIST1H2BD|IGFBP1|MRPL1|E…	http://www.reactome.org/cgi-bin/eventbrowser_st_id?ST_ID=R-BTA-392499
Metabolism of RNA	Reactome	R-BTA-8953854	86	334	2.13419e-15	6.68334e-13	AAAS|HSPA8|ANP32A|NUDT21|CWC22|NUP210|RPL17|RPL10|RPL11|RPL18|ERI1|XRN1|XRN2|RPL8|RPL6|RPL7|RPL4|RPL5|CDC5L|KRR1|NOP14|XPO1|SRSF7|DDX52|ADAR|RPS3A|POLR2A|EIF4E|POLR2H|POLR2K|FCF1|TTC37|RPS21|RPLP2|RPL18A|RPS15A|RPS7|FYTTD1|PLRG1|RPL13A|UTP15|PABPC1|SNRNP70|RANBP2|RPS24|RPS27A|NUP107|ZFP36L1|WBP11|TGS1|RPS4X|NOL6|RIOK1|GEMIN2|NUP58|GEMIN7|PAIP1|WDR12|RPL10A|FBL|RPS13|RPS10|RPS15|RPS19|RPS18|NIP7|C…	http://www.reactome.org/cgi-bin/eventbrowser_st_id?ST_ID=R-BTA-8953854
Major pathway of rRNA processing in the nucleolus and cytosol	Reactome	R-BTA-6791226	48	124	2.30749e-14	4.96791e-12	RPS13|RPS10|RPS15|RPL6|RPL7|RPS19|RPL5|RPL18A|RPS15A|RPS7|KRR1|NOP14|NIP7|ERI1|RPL8|DDX52|RPL27|RPL26|RPL21|RPL31|RPL22|RPL13A|UTP15|RPLP2|RPS3A|RPL4|RPS24|RPS18|RPS21|RPL17|RPL10|RPL11|RPS4X|NOL6|RPL18|DDX21|RIOK1|RPL39|RPL36|FCF1|RPL30|C1D|WDR12|RPL10A|XRN2|RPS27A|RPL34|FBL	http://www.reactome.org/cgi-bin/eventbrowser_st_id?ST_ID=R-BTA-6791226
rRNA processing	Reactome	R-BTA-72312	48	124	2.30749e-14	4.96791e-12	RPS13|RPS10|RPS15|RPL6|RPL7|RPS19|RPL5|RPL18A|RPS15A|RPS7|KRR1|NOP14|NIP7|ERI1|RPL8|DDX52|RPL27|RPL26|RPL21|RPL31|RPL22|RPL13A|UTP15|RPLP2|RPS3A|RPL4|RPS24|RPS18|RPS21|RPL17|RPL10|RPL11|RPS4X|NOL6|RPL18|DDX21|RIOK1|RPL39|RPL36|FCF1|RPL30|C1D|WDR12|RPL10A|XRN2|RPS27A|RPL34|FBL	http://www.reactome.org/cgi-bin/eventbrowser_st_id?ST_ID=R-BTA-72312
rRNA processing in the nucleus and cytosol	Reactome	R-BTA-8868773	48	124	2.30749e-14	4.96791e-12	RPS13|RPS10|RPS15|RPL6|RPL7|RPS19|RPL5|RPL18A|RPS15A|RPS7|KRR1|NOP14|NIP7|ERI1|RPL8|DDX52|RPL27|RPL26|RPL21|RPL31|RPL22|RPL13A|UTP15|RPLP2|RPS3A|RPL4|RPS24|RPS18|RPS21|RPL17|RPL10|RPL11|RPS4X|NOL6|RPL18|DDX21|RIOK1|RPL39|RPL36|FCF1|RPL30|C1D|WDR12|RPL10A|XRN2|RPS27A|RPL34|FBL	http://www.reactome.org/cgi-bin/eventbrowser_st_id?ST_ID=R-BTA-8868773
GTP hydrolysis and joining of the 60S ribosomal subunit	Reactome	R-BTA-72706	34	73	2.45251e-12	4.96953e-10	RPS13|RPS10|RPS15|RPL6|RPL7|RPL4|RPL5|RPL18A|RPS15A|RPS7|RPS27A|RPL8|RPL27|RPL26|RPL21|RPL22|RPL13A|RPLP2|RPL10A|RPS19|RPS24|RPS18|RPS21|RPL17|RPL10|RPL11|RPS4X|RPL18|RPL39|RPL36|RPL34|RPL30|RPL31|RPS3A	http://www.reactome.org/cgi-bin/eventbrowser_st_id?ST_ID=R-BTA-72706
Nonsense Mediated Decay (NMD) independent of the Exon Junction Complex (EJC)	Reactome	R-BTA-975956	35	78	2.70301e-12	5.17285e-10	RPS13|RPS10|RPS15|RPL6|RPL7|RPL4|RPL5|RPL18A|RPS15A|RPS7|RPS27A|RPL8|RPL27|RPL26|RPL21|RPLP2|RPL22|RPL13A|PABPC1|RPL10A|RPS19|RPS24|RPS18|RPS21|RPL17|RPL10|RPL11|RPS4X|RPL18|RPL39|RPL36|RPL34|RPL30|RPL31|RPS3A	http://www.reactome.org/cgi-bin/eventbrowser_st_id?ST_ID=R-BTA-975956
SRP-dependent cotranslational protein targeting to membrane	Reactome	R-BTA-1799339	34	79	1.36418e-11	2.23483e-09	RPS13|RPS10|RPS15|RPL6|RPL7|RPL4|RPL5|RPL18A|RPS15A|RPS7|RPS27A|RPL8|RPL27|RPL26|RPL21|RPL22|RPL13A|RPLP2|RPL10A|RPS19|RPS24|RPS18|RPS21|RPL17|RPL10|RPL11|RPS4X|RPL18|RPL39|RPL36|RPL34|RPL30|RPL31|RPS3A	http://www.reactome.org/cgi-bin/eventbrowser_st_id?ST_ID=R-BTA-1799339
L13a-mediated translational silencing of Ceruloplasmin expression	Reactome	R-BTA-156827	36	89	1.42729e-11	2.23483e-09	RPS13|RPS10|RPS15|RPL6|RPL7|RPL4|RPL5|RPL18A|RPS15A|RPS7|EIF4E|RPS27A|RPL8|RPL27|RPL26|RPL21|RPLP2|RPL22|RPL13A|PABPC1|RPL10A|RPS19|RPS24|RPS18|RPS21|RPL17|RPL10|RPL11|RPS4X|RPL18|RPL39|RPL36|RPL34|RPL30|RPL31|RPS3A	http://www.reactome.org/cgi-bin/eventbrowser_st_id?ST_ID=R-BTA-156827
Eukaryotic Translation Initiation	Reactome	R-BTA-72613	36	90	1.84105e-11	2.64246e-09	RPS13|RPS10|RPS15|RPL6|RPL7|RPL4|RPL5|RPL18A|RPS15A|RPS7|EIF4E|RPS27A|RPL8|RPL27|RPL26|RPL21|RPLP2|RPL22|RPL13A|PABPC1|RPL10A|RPS19|RPS24|RPS18|RPS21|RPL17|RPL10|RPL11|RPS4X|RPL18|RPL39|RPL36|RPL34|RPL30|RPL31|RPS3A	http://www.reactome.org/cgi-bin/eventbrowser_st_id?ST_ID=R-BTA-72613
Cap-dependent Translation Initiation	Reactome	R-BTA-72737	36	90	1.84105e-11	2.64246e-09	RPS13|RPS10|RPS15|RPL6|RPL7|RPL4|RPL5|RPL18A|RPS15A|RPS7|EIF4E|RPS27A|RPL8|RPL27|RPL26|RPL21|RPLP2|RPL22|RPL13A|PABPC1|RPL10A|RPS19|RPS24|RPS18|RPS21|RPL17|RPL10|RPL11|RPS4X|RPL18|RPL39|RPL36|RPL34|RPL30|RPL31|RPS3A	http://www.reactome.org/cgi-bin/eventbrowser_st_id?ST_ID=R-BTA-72737
Formation of a pool of free 40S subunits	Reactome	R-BTA-72689	34	83	3.9675e-11	5.25652e-09	RPS13|RPS10|RPS15|RPL6|RPL7|RPL4|RPL5|RPL18A|RPS15A|RPS7|RPS27A|RPL8|RPL27|RPL26|RPL21|RPL22|RPL13A|RPLP2|RPL10A|RPS19|RPS24|RPS18|RPS21|RPL17|RPL10|RPL11|RPS4X|RPL18|RPL39|RPL36|RPL34|RPL30|RPL31|RPS3A	http://www.reactome.org/cgi-bin/eventbrowser_st_id?ST_ID=R-BTA-72689
Vesicle-mediated transport	Reactome	R-BTA-5653656	71	308	4.56231e-11	5.8207e-09	UBQLN1|SYTL1|ACTG1|COPS2|DENND4C|HBA|CD36|HBB|HBA1|ARFRP1|RPS27A|ARF5|AP1S3|DYNLL1|DENND6B|SAR1B|DCTN4|MSR1|TMED7|EPS15|BET1|OPTN|FZD4|STX10|CHMP7|HIP1|GJB2|KIF4A|AP2M1|PPP6C|KIF2C|RAB10|YIPF6|VTA1|NAPB|SNAPIN|RAB7B|SPTB|RAB3GAP2|RAB5C|RAB3GAP1|AP4M1|CHM|VPS37A|HSPA8|RAB8A|SEC24A|DENND5B|EPS15L1|MADD|DENND1C|PLA2G4A|ANKRD28|SEC22C|CAPZA2|TBC1D15|RAB33A|RAB33B|TUBB4B|CD163|GCC2|TBCB|ARCN1|ACBD3|TR…	http://www.reactome.org/cgi-bin/eventbrowser_st_id?ST_ID=R-BTA-5653656
Cell Cycle	Reactome	R-BTA-1640170	72	318	6.69836e-11	8.24071e-09	HDAC1|NUP58|AAAS|ERCC6L|DYNLL1|MIS18A|PLK1|RFC4|BIRC5|RPS27A|PKMYT1|CETN2|ITGB3BP|NCAPG2|FOXM1|TUBGCP6|PSMD7|FZR1|NDE1|RAB8A|LEMD3|KIF2C|XPO1|PSMF1|OPTN|HJURP|HAUS8|NDC80|CCNE1|CDT1|CKS1B|PSMA2|POLD4|H3F3B|CDC25B|PTTG1|CDCA8|PSMC3|NUP210|LIN37|RANBP2|CENPM|NEK2|CLASP2|NUP107|ORC6|MRE11|CDC25A|HIST1H2BD|CCND2|PSMD11|RUVBL1|CENPS|GINS2|H2AFV|TP53|CCND1|TUBB4B|POLE|RNF168|H2AFX|TBCB|CDC27|CDK2|FEN1|…	http://www.reactome.org/cgi-bin/eventbrowser_st_id?ST_ID=R-BTA-1640170
Post-translational protein modification	Reactome	R-BTA-597592	114	632	8.29753e-11	9.00715e-09	DOLK|AAAS|DYNLL1|SUMO3|SPTB|DOLPP1|APLP2|USP24|TOPORS|CALM3|B3GNT2|ADAMTS2|COMMD2|THRB|COMMD5|NAPB|UFD1|MYC|CUL7|NUP210|PSMF1|STAMBP|HSPA8|SEC24A|MAN1A1|USP37|BMP4|SOCS2|TUBB4B|MBTPS1|ARCN1|CCNF|EIF5A2|COPS2|C1GALT1C1|RPS27A|MANEA|SUMF1|RUVBL1|CETN2|PPP6C|WSB2|B4GALT1|LARGE2|HIST1H2BD|IGFBP1|CDC73|SERPIND1|ANKRD28|UBE2I|TP53|CALM1|PSMD11|FBXO32|UBE2S|DDA1|HDAC1|RAD23B|HDAC7|KLHL22|SMAD7|FBXO2|ADA…	http://www.reactome.org/cgi-bin/eventbrowser_st_id?ST_ID=R-BTA-597592
Nonsense-Mediated Decay (NMD)	Reactome	R-BTA-927802	35	91	8.30334e-11	9.00715e-09	RPS13|RPS10|RPS15|RPL6|RPL7|RPL4|RPL5|RPL18A|RPS15A|RPS7|RPS27A|RPL8|RPL27|RPL26|RPL21|RPLP2|RPL22|RPL13A|PABPC1|RPL10A|RPS19|RPS24|RPS18|RPS21|RPL17|RPL10|RPL11|RPS4X|RPL18|RPL39|RPL36|RPL34|RPL30|RPL31|RPS3A	http://www.reactome.org/cgi-bin/eventbrowser_st_id?ST_ID=R-BTA-927802
Nonsense Mediated Decay (NMD) enhanced by the Exon Junction Complex (EJC)	Reactome	R-BTA-975957	35	91	8.30334e-11	9.00715e-09	RPS13|RPS10|RPS15|RPL6|RPL7|RPL4|RPL5|RPL18A|RPS15A|RPS7|RPS27A|RPL8|RPL27|RPL26|RPL21|RPLP2|RPL22|RPL13A|PABPC1|RPL10A|RPS19|RPS24|RPS18|RPS21|RPL17|RPL10|RPL11|RPS4X|RPL18|RPL39|RPL36|RPL34|RPL30|RPL31|RPS3A	http://www.reactome.org/cgi-bin/eventbrowser_st_id?ST_ID=R-BTA-975957
Innate Immune System	Reactome	R-BTA-168249	90	449	8.36726e-11	9.00715e-09	DYNLL1|ACTG1|MLEC|CD36|MIF|CTSB|FCGR1A|CALM3|CALM1|MAP3K1|PRKACB|HBB|ATP6V0D1|IRAK4|CTSH|HSPA8|GPI|RAB5C|RNASE6|ALOX5|TRIM21|KCNAB2|CTSS|PAFAH1B2|NKIRAS1|DBNL|TUBB4B|PTPN11|PAK1|TRIM32|DOCK1|UBE2L6|UNC93B1|MAPKAPK3|DHX36|PLAC8|ISG15|B4GALT1|FCN1|MRE11|FAF2|CHUK|UBA7|RHOF|IRF3|UBE2M|TOLLIP|ARG1|PSMD11|LCK|LAMTOR2|GLA|CCR2|MAGT1|TICAM2|PSEN1|PSMA2|RAB10|RAP2C|RPS27A|LTF|LAMP1|DUSP4|UBE2V1|TMEM63A|C…	http://www.reactome.org/cgi-bin/eventbrowser_st_id?ST_ID=R-BTA-168249
Cell Cycle, Mitotic	Reactome	R-BTA-69278	66	286	2.09033e-10	2.11782e-08	HDAC1|NUP58|AAAS|ERCC6L|DYNLL1|PLK1|RFC4|BIRC5|RPS27A|PKMYT1|CETN2|ITGB3BP|NCAPG2|FOXM1|TUBGCP6|PSMD7|FZR1|NDE1|LEMD3|KIF2C|XPO1|PSMF1|OPTN|NEK2|HAUS8|NDC80|CCNE1|CDT1|CKS1B|PSMA2|POLD4|H3F3B|PTTG1|CDCA8|PSMC3|NUP210|LIN37|RANBP2|CENPM|CLASP2|NUP107|ORC6|CDC25B|CDC25A|HIST1H2BD|RAB8A|PSMD11|CENPS|GINS2|H2AFV|TP53|CCND1|TUBB4B|POLE|CCND2|H2AFX|TBCB|CDC27|CDK2|FEN1|TFDP1|PPP2R5E|TUBGCP2|LIN52|PPP2R…	http://www.reactome.org/cgi-bin/eventbrowser_st_id?ST_ID=R-BTA-69278
Membrane Trafficking	Reactome	R-BTA-199991	64	291	2.02541e-09	1.81668e-07	UBQLN1|SYTL1|ACTG1|COPS2|DENND4C|GCC2|ARFRP1|RPS27A|ARF5|AP1S3|DYNLL1|DENND6B|SAR1B|DCTN4|TMED7|EPS15|BET1|OPTN|FZD4|STX10|CHMP7|HIP1|GJB2|KIF4A|AP2M1|PPP6C|KIF2C|RAB10|YIPF6|VTA1|NAPB|SNAPIN|RAB7B|SPTB|RAB3GAP2|RAB5C|RAB3GAP1|AP4M1|CHM|VPS37A|HSPA8|RAB8A|SEC24A|DENND5B|EPS15L1|MADD|DENND1C|PLA2G4A|ANKRD28|SEC22C|CAPZA2|TBC1D15|RAB33A|RAB33B|TUBB4B|TBCB|ARCN1|ACBD3|TRAPPC6A|VTI1A|M6PR|TBC1D10C|TB…	http://www.reactome.org/cgi-bin/eventbrowser_st_id?ST_ID=R-BTA-199991
DNA Repair	Reactome	R-BTA-73894	49	190	2.05679e-09	1.81668e-07	RAD23B|COPS2|TDG|SUMO3|RPS27A|PPP4R2|UBE2L6|POLE|FAAP20|FEN1|FANCD2|XRCC3|POLL|POLK|OGG1|RUVBL1|UFD1|TFPT|CETN2|RFC4|POLD4|FANCA|RNF111|TRIM25|ISG15|MSH2|FANCI|SMUG1|MRE11|GTF2H1|HIST1H2BD|UBA7|USP10|POLR2A|CENPS|POLR2H|POLR2K|UBE2I|MUTYH|H2AFV|TP53|PPP5C|RNF168|H2AFX|CDK2|PIAS1|RAD51|RAD50|NTHL1	http://www.reactome.org/cgi-bin/eventbrowser_st_id?ST_ID=R-BTA-73894
Adaptive Immune System	Reactome	R-BTA-1280218	64	307	1.20248e-08	9.63302e-07	RNF14|RBCK1|FCGR1A|UBE2J2|ERAP2|TRIM32|RPS27A|UBE2L6|CUL7|FBXO2|TAB2|ELOB|CBLL1|HCST|AP1S3|FBXO9|RNF34|FYB1|SAR1B|PTPN22|AP2M1|CALM3|CALM1|KLHL22|NECTIN2|PILRA|RNF114|RNF111|RNF138|TRIM41|RLIM|CTSH|SIAH1|CTSB|SIPA1|TRIM21|CHUK|UBA7|UBA5|SEC24A|PPP2R5E|UBE2V1|UBR1|CTSS|RNF19A|PJA2|UBE2M|SOS1|ZNRF2|CDC27|CD274|PTPN11|FZR1|RBBP6|LCK|CCNF|FBXO32|PRKACB|RNF126|UBE2S|MGRN1|PAK1|PPP2R5B|PPP2R5C	http://www.reactome.org/cgi-bin/eventbrowser_st_id?ST_ID=R-BTA-1280218
Ribosome	KEGG PATHWAY	bta03010	42	160	1.84681e-08	1.27235e-06	RPS13|RPS10|MRPL21|RPS15|RPL6|RPL7|RPL4|RPL5|RPL18A|RPS15A|RPS7|RPS6|RPS27A|RPS8|RPL8|RPL27|RPL26|RPL21|RPL22|RPL13A|RPLP2|RPS3A|RPS19|RPS24|RPS18|MRPL14|MRPS9|RPS21|RPL17|RPL10|RPL11|RPL13|RPS4X|RPL18|RPL19|MRPL1|RPL39|RPL36|RPL34|RPL30|RPL31|RPL10A	http://www.genome.jp/kegg-bin/show_pathway?bta03010/bta:404140%09red/bta:326584%09red/bta:404142%09red/bta:326602%09red/bta:404137%09red/bta:511051%09red/bta:787914%09red/bta:286853%09red/bta:614241%09red/bta:615178%09red/bta:509163%09red/bta:535056%09red/bta:618609%09red/bta:514966%09red/bta:510615%09red/bta:510547%09red/bta:337888%09red/bta:614579%09red/bta:282053%09red/bta:512745%09red/bta:530…
Cytokine Signaling in Immune system	Reactome	R-BTA-1280215	56	256	2.35821e-08	1.55502e-06	LIF|EIF2AK2|IL23A|SPTB|RASGEF1A|GAB1|UBE2L6|TAB2|MAP2K6|TRIB3|MAPKAPK3|DLG4|LTBR|CALM3|INPPL1|CALM1|CSF1R|TNFSF9|ISG15|SOS1|NOD2|DUSP4|BRWD1|RNASEL|IRAK4|TRAF2|RPS27A|PPP5C|TRIM25|IL13RA1|CHUK|SYNGAP1|UBA7|TNF|TNFRSF25|SH2B1|EIF4E|UBE2V1|MX1|STAT2|IRF3|NKIRAS1|EDA|UBE2M|GH1|TOLLIP|SDC1|IRF9|IL21R|LCK|PIAS1|SIGIRR|PDE12|FGF22|PTPN11|LAMTOR2	http://www.reactome.org/cgi-bin/eventbrowser_st_id?ST_ID=R-BTA-1280215
Endocytosis	KEGG PATHWAY	bta04144	54	246	3.77042e-08	2.40519e-06	USP8|EHD4|SNX6|EHD1|SNX4|ZFYVE16|ACAP1|STAMBP|VPS36|ARFGEF2|VPS37A|IQSEC3|IQSEC2|CHMP7|CHMP5|EPS15|SMAP2|RAB8A|SPG21|EEA1|STAM2|GRK2|ARF5|AP2M1|RUFY1|PSD4|PML|RAB10|VTA1|TGFBR1|HSPA8|RAB5C|CAPZA2|ACAP2|SH3GLB1|SH3GLB2|ACAP3|AGAP3|AP2A1|VPS4A|EPS15L1|ZFYVE27|WAS|IL2RA|RAB11FIP1|VPS35|RAB11FIP4|KIF5C|PDCD6IP|PSD|GIT2|VPS28|FOLR2|ARFGEF1	http://www.genome.jp/kegg-bin/show_pathway?bta04144/bta:404069%09red/bta:506187%09red/bta:506430%09red/bta:507672%09red/bta:281022%09red/bta:541288%09red/bta:536671%09red/bta:538771%09red/bta:518839%09red/bta:539781%09red/bta:513985%09red/bta:532672%09red/bta:538743%09red/bta:282682%09red/bta:539295%09red/bta:514383%09red/bta:618785%09red/bta:517446%09red/bta:281831%09red/bta:100125881%09red/bta:…
Metabolism	Reactome	R-BTA-1430728	135	918	1.52831e-07	9.07689e-06	IDI1|CD36|FBP1|SLC25A15|SQLE|MMADHC|LBR|CALM3|B3GNT2|CALM1|GNG10|GNG12|IP6K2|N6AMT1|SPTLC2|SPTLC1|SCLY|ISCU|ATP8|HAL|GPI|PLBD1|MTM1|IDH1|ARG1|IMPA2|GUK1|HMGCR|GPT|EHHADH|OSBPL7|CNDP2|NME3|ACSL6|SLC2A1|ACSL5|PLEKHA4|NDUFAF3|NSDHL|IMPAD1|PARP10|ACADM|SUMF1|SLC25A12|ITPKA|B4GALT1|FDFT1|NUDT3|PARP8|PARP9|ISCA2|UCK1|ACSF3|SLC52A2|TK1|MCCC2|DCK|IVD|SDSL|SLC3A2|SDC1|HMOX1|TCN2|MSMO1|GAMT|MOCOS|IDS|NDUFA…	http://www.reactome.org/cgi-bin/eventbrowser_st_id?ST_ID=R-BTA-1430728
Translation	Reactome	R-BTA-72766	41	169	1.68338e-07	9.82842e-06	RPS13|RPS10|RPS15|RPL6|RPL7|RPL4|RPL5|RPL18A|RPS15A|RPS7|EIF4E|RPS27A|RPL8|RPL13A|RPL27|RPL26|RPL21|RPLP2|RPL22|N6AMT1|PABPC1|RPS3A|MRPL58|RPS19|RPS24|RPS18|MRPL14|MRPS9|RPS21|RPL17|RPL10|RPL11|MRPL1|RPS4X|RPL18|RPL39|RPL36|RPL34|RPL30|RPL31|RPL10A	http://www.reactome.org/cgi-bin/eventbrowser_st_id?ST_ID=R-BTA-72766
Gene expression (Transcription)	Reactome	R-BTA-74160	77	445	4.01646e-07	2.26813e-05	HDAC1|NR2F6|SESN2|TDG|SMAD7|PHF19|CDK9|FYTTD1|HDAC7|EZH2|ELOB|GTF2A1|FOXO4|CCNT1|EED|NUDT21|RICTOR|CPSF2|CPSF1|SRSF7|INTS10|TP53|RARG|PHAX|AFF4|THRB|ZNF706|ZNF570|CNOT9|H3F3B|RNF111|PML|MYC|CNOT7|CNOT6|SIN3A|PABPN1|ZNF689|INTS7|PPM1D|INTS4|NR4A2|GTF2H1|H2AFV|HIST1H2BD|SNAPC1|LBR|POLR2A|ZNF566|TAF3|RPS27A|GATA2|POLR2H|POLR2K|ZNF614|UBE2I|DDX21|SNW1|PCGF5|CCNE1|ZNF770|CCND1|PTPN11|CDC73|H2AFX|RNF34…	http://www.reactome.org/cgi-bin/eventbrowser_st_id?ST_ID=R-BTA-74160
Signal Transduction	Reactome	R-BTA-162582	161	1174	5.12945e-07	2.80469e-05	ABHD6|LIN7B|WWP2|ACTG1|PLK1|SPTB|CCRL2|CXCL10|CCNT1|DYNLL1|KIF2C|CALM3|CDC73|FMNL3|GNG10|PTGER1|GNG12|GLI1|RNF111|HEBP1|MYC|IRAK4|CENPM|ERLEC1|APH1A|STK4|VPS35|CENPS|ROR2|CAB39L|H2AFV|DGKA|GPR4|CCND1|TUBB4B|PTPN11|PPP5C|H2AFX|CCR2|LAMTOR2|ARHGAP15|SPPL2B|PAK1|TNFSF10|DOCK1|KHDRBS1|GAB1|TAB2|TRIB3|OMG|EDNRB|FAM13A|MAPKAPK3|XPO1|RUVBL1|CCNE1|HRH4|H3F3B|TRH|RASGEF1A|LTB4R|CHUK|HIST1H2BD|SFPQ|POLR2A|…	http://www.reactome.org/cgi-bin/eventbrowser_st_id?ST_ID=R-BTA-162582
Class I MHC mediated antigen processing & presentation	Reactome	R-BTA-983169	40	174	7.72562e-07	4.09425e-05	RNF14|RBCK1|UBE2J2|ERAP2|TRIM32|RPS27A|UBE2L6|CUL7|FBXO2|ELOB|CBLL1|FCGR1A|FBXO9|RNF34|SAR1B|KLHL22|RNF114|RNF111|RNF138|RNF19A|RLIM|SIAH1|TRIM21|UBA7|UBA5|SEC24A|UBE2V1|UBR1|TRIM41|PJA2|UBE2M|ZNRF2|CDC27|FZR1|RBBP6|CCNF|FBXO32|RNF126|UBE2S|MGRN1	http://www.reactome.org/cgi-bin/eventbrowser_st_id?ST_ID=R-BTA-983169
RNA Polymerase II Transcription	Reactome	R-BTA-73857	72	420	1.26981e-06	6.62749e-05	HDAC1|NR2F6|SESN2|SMAD7|CDK9|FYTTD1|HDAC7|EZH2|ELOB|GTF2A1|FOXO4|CCNT1|EED|NUDT21|RICTOR|CPSF2|CPSF1|SRSF7|INTS10|TP53|RARG|PHAX|AFF4|THRB|ZNF706|ZNF570|CNOT9|H3F3B|RNF111|PML|MYC|CNOT7|CNOT6|SIN3A|PABPN1|ZNF689|INTS7|PPM1D|INTS4|NR4A2|GTF2H1|ZNF770|HIST1H2BD|SNAPC1|LBR|POLR2A|ZNF566|TAF3|RPS27A|GATA2|POLR2H|POLR2K|ZNF614|UBE2I|H2AFV|SNW1|PCGF5|CCNE1|CCND1|PTPN11|CDC73|H2AFX|RNF34|E2F8|ZKSCAN1|LA…	http://www.reactome.org/cgi-bin/eventbrowser_st_id?ST_ID=R-BTA-73857
Metabolic pathways	KEGG PATHWAY	bta01100	189	1468	2.27409e-06	0.000110333	DOLK|COX1|IDI1|DGKZ|UQCRQ|MAN1B1|FADS1|FBP1|UQCRH|UQCRB|SQLE|AHCYL1|DCK|B3GNT2|PFKM|PDE7A|PYGB|SPTLC2|SPTLC1|DCT|SCLY|PIP4K2C|ATP8|HAL|TBXAS1|MTM1|IDH1|NAMPT|IMPA2|GUK1|HMGCR|GPT|ACOD1|EHHADH|MAN1A1|CNDP2|PAFAH1B2|ACYP2|NME3|ACSL6|ACSL5|GYG2|MMAB|NSDHL|GBA|TRAK2|MGST1|IMPAD1|ACADM|UROC1|SCD|ITPKA|PNPLA2|TKT|ITPKB|B4GALT1|B4GALT3|FDFT1|HNMT|GATB|NDUFV3|PLCB2|LARGE2|UCK1|ACSF3|GPHN|TK1|COX7A1|DSE|M…	http://www.genome.jp/kegg-bin/show_pathway?bta01100/bta:506059%09red/bta:613413%09red/bta:615813%09red/bta:518874%09red/bta:280924%09red/bta:533107%09red/bta:515771%09red/bta:514161%09red/bta:3283880%09red/bta:504481%09red/bta:534090%09red/bta:533058%09red/bta:524529%09red/bta:505060%09red/bta:518371%09red/bta:513996%09red/bta:281781%09red/bta:520087%09red/bta:508918%09red/bta:526844%09red/bta:51…
RHO GTPases Activate Formins	Reactome	R-BTA-5663220	25	85	2.46802e-06	0.000118078	DYNLL1|ACTG1|PLK1|BIRC5|ITGB3BP|NDE1|NDC80|KIF2C|XPO1|FMNL3|ERCC6L|DVL1|CDCA8|RANBP2|CENPM|SRF|CLASP2|NUP107|RHOC|CENPS|TUBB4B|PFN2|PPP2R5E|PPP2R5B|PPP2R5C	http://www.reactome.org/cgi-bin/eventbrowser_st_id?ST_ID=R-BTA-5663220
Antigen processing: Ubiquitination & Proteasome degradation	Reactome	R-BTA-983168	36	157	2.82741e-06	0.000131617	RNF14|RBCK1|UBE2J2|KLHL22|TRIM32|RPS27A|UBE2L6|CUL7|FBXO2|ELOB|CBLL1|FBXO9|RNF34|RNF114|RNF111|RNF138|RNF19A|RLIM|SIAH1|TRIM21|UBA7|UBA5|UBE2V1|UBR1|TRIM41|PJA2|UBE2M|ZNRF2|CDC27|FZR1|RBBP6|CCNF|FBXO32|RNF126|UBE2S|MGRN1	http://www.reactome.org/cgi-bin/eventbrowser_st_id?ST_ID=R-BTA-983168
Neutrophil degranulation	Reactome	R-BTA-6798695	49	254	3.9505e-06	0.000174466	CD53|DYNLL1|GLA|PSMD7|MLEC|CD36|MIF|ADAM10|MAGT1|TUBB4B|LTA4H|TICAM2|CTSS|ATAD3A|PLAC8|PSEN1|GLIPR1|PSMA2|B4GALT1|RAB10|PSMC3|IDH1|CTSH|RAP2C|FCN1|HSPA8|GPI|RAB5C|SCAMP1|CTSB|FAF2|PLAU|KCNAB2|LTF|LAMP1|HBB|RHOF|PAFAH1B2|TMEM63A|DBNL|TOLLIP|C3AR1|ALOX5|PSMD11|LAMTOR2|CFP|ARG1|TBC1D10C|FOLR2	http://www.reactome.org/cgi-bin/eventbrowser_st_id?ST_ID=R-BTA-6798695
Notch signaling pathway	KEGG PATHWAY	bta04330	18	48	4.09276e-06	0.000178461	HDAC1|APH1A|SNW1|MFNG|DTX3|PSEN2|PSEN1|MAML1|KAT2A|NOTCH3|DVL2|DVL1|RFNG|CIR1|MAML2|JAG1|NCSTN|NUMBL	http://www.genome.jp/kegg-bin/show_pathway?bta04330/bta:510973%09red/bta:505267%09red/bta:282010%09red/bta:532242%09red/bta:514929%09red/bta:614312%09red/bta:789485%09red/bta:100336926%09red/bta:534057%09red/bta:783681%09red/bta:514420%09red/bta:539247%09red/bta:404126%09red/bta:523325%09red/bta:524779%09red/bta:521194%09red/bta:326578%09red/bta:282705%09red
Rab regulation of trafficking	Reactome	R-BTA-9007101	20	59	4.28377e-06	0.000184455	RAB7B|MADD|OPTN|RAB33A|RAB5C|RAB3GAP1|DENND6B|RAB33B|CHM|DENND4C|TRAPPC6A|RAB8A|RAB3GAP2|DENND5B|RAB10|DENND1C|SYTL1|TBC1D10C|TBC1D14|TBC1D15	http://www.reactome.org/cgi-bin/eventbrowser_st_id?ST_ID=R-BTA-9007101
AMPK signaling pathway	KEGG PATHWAY	bta04152	30	123	6.59706e-06	0.000270536	PPP2R3B|PPP2R3C|STK11|CD36|AKT1|IGF1|CRTC2|FBP1|RAB8A|ADIPOR2|SCD|RPS6KB2|PFKM|FASN|RAB10|CPT1A|CPT1B|LIPE|CREB5|HMGCR|CAB39L|CCND1|IRS2|CAMKK2|SREBF1|TBC1D1|PPP2R5E|CFTR|PPP2R5B|PPP2R5C	http://www.genome.jp/kegg-bin/show_pathway?bta04152/bta:100298789%09red/bta:509459%09red/bta:506544%09red/bta:539361%09red/bta:280924%09red/bta:281067%09red/bta:407159%09red/bta:509084%09red/bta:534129%09red/bta:100300012%09red/bta:519724%09red/bta:505757%09red/bta:407234%09red/bta:540959%09red/bta:282704%09red/bta:281239%09red/bta:281052%09red/bta:100125881%09red/bta:783373%09red/bta:513483%09re…
SUMOylation of DNA damage response and repair proteins	Reactome	R-BTA-3108214	14	30	6.71685e-06	0.000272208	SP140L|UBE2I|AAAS|NUP58|HDAC7|NUP107|SUMO3|RNF168|TDG|CETN2|SMC6|PML|NUP210|RANBP2	http://www.reactome.org/cgi-bin/eventbrowser_st_id?ST_ID=R-BTA-3108214
Pathways in cancer	KEGG PATHWAY	bta05200	82	539	1.40406e-05	0.000531494	HDAC1|RASGRP2|PTK2|IL23A|CSF1R|BIRC5|PLCB2|MSH6|PTGER1|SMO|AKT1|XIAP|MGST1|ELOB|SLC2A1|MITF|EDNRB|POLK|TERT|RAC3|CDH1|NCOA1|FZD4|CALM3|STAT1|MET|GADD45B|CCNE1|GNG10|CKS1B|GNG12|RPS6KB2|DVL2|MAPK3|CDKN2A|DVL1|CKS2|PML|CALM1|MYC|JAG1|TXNRD2|MSH2|TRAF1|TRAF2|IGF1|LAMA5|CASP7|GNB4|PRKACB|EGLN1|PRKCG|CHUK|APPL1|VEGFA|SUFU|TP53|TGFBR1|CTNNA1|STAT2|IL2RA|IL13RA1|BMP4|LRP6|SOS1|BID|CCND1|IL15RA|TFG|CCND2…	http://www.genome.jp/kegg-bin/show_pathway?bta05200/bta:520277%09red/bta:508888%09red/bta:535067%09red/bta:281572%09red/bta:506270%09red/bta:493719%09red/bta:524530%09red/bta:511077%09red/bta:531391%09red/bta:525962%09red/bta:783681%09red/bta:510814%09red/bta:282389%09red/bta:282323%09red/bta:404126%09red/bta:512355%09red/bta:517850%09red/bta:280827%09red/bta:540944%09red/bta:281750%09red/bta:513…
Cholesterol biosynthesis	Reactome	R-BTA-191273	10	15	1.43058e-05	0.000535645	MSMO1|LBR|NSDHL|IDI1|MVD|HMGCR|CYP51A1|FDFT1|SQLE|DHCR24	http://www.reactome.org/cgi-bin/eventbrowser_st_id?ST_ID=R-BTA-191273
MAPK signaling pathway	KEGG PATHWAY	bta04010	52	292	1.45867e-05	0.00054029	RASGRP2|STMN1|MAP4K4|MKNK2|HSPA8|TGFBR1|AKT1|NTF3|MAP3K4|MAPKAPK3|RAC3|CACNA1A|CACNB1|MAP3K1|CSF1R|GNG12|GADD45B|MAPK3|DUSP4|MYC|MAPK8IP3|MAP3K20|IRAK4|TRAF2|IGF1|SRF|RELB|ERBB4|CDC25B|CHUK|PRKCG|TNF|STK4|IL1RAP|PLA2G4B|PLA2G4A|PTPN7|CACNA2D4|TAOK3|TP53|SOS1|TAB2|PPP5C|MET|CD14|ELK1|PRKACB|VEGFA|ATF2|FGF22|PAK1|MAP2K6	http://www.genome.jp/kegg-bin/show_pathway?bta04010/bta:509109%09red/bta:616317%09red/bta:281572%09red/bta:511077%09red/bta:531391%09red/bta:784075%09red/bta:509418%09red/bta:281831%09red/bta:510245%09red/bta:282323%09red/bta:540203%09red/bta:512355%09red/bta:281048%09red/bta:280943%09red/bta:618405%09red/bta:537598%09red/bta:282648%09red/bta:514886%09red/bta:615215%09red/bta:519251%09red/bta:537…
Generic Transcription Pathway	Reactome	R-BTA-212436	58	341	1.60138e-05	0.000580665	HDAC1|NR2F6|SESN2|SMAD7|CDK9|HDAC7|EZH2|ELOB|MAP2K6|FOXO4|CCNT1|EED|RNF34|RICTOR|LBR|TP53|RARG|CCNE1|THRB|ZNF706|ZNF570|CNOT9|H3F3B|RNF111|PML|MYC|CNOT7|CNOT6|SIN3A|ZNF689|NR4A2|GTF2H1|ZNF770|HIST1H2BD|PPM1D|POLR2A|ZNF566|TAF3|RPS27A|GATA2|POLR2H|POLR2K|UBE2I|H2AFV|SNW1|PCGF5|ZNF614|CCND1|PTPN11|H2AFX|E2F8|ZKSCAN1|LAMTOR2|CDK2|CDK5|LAMTOR5|TMEM219|TFDP1	http://www.reactome.org/cgi-bin/eventbrowser_st_id?ST_ID=R-BTA-212436
Hemostasis	Reactome	R-BTA-109582	48	265	2.08944e-05	0.000742014	HDAC1|SYTL4|ACTG1|ATP2A3|DOCK1|CD36|MIF|GNG12|TUBB4B|APLP2|DOCK10|P2RX4|KIF2C|NHLRC2|SERPINB2|CALM3|CALM1|CLEC3B|ABHD6|GNG10|KIF4A|SERPINE1|FAM3C|MICAL1|H3F3B|DGKA|IGF1|GNB4|PAFAH2|PLAU|LGALS3BP|MERTK|SH2B1|PLA2G4A|P2RY1|GATA2|SERPIND1|CAPZA2|CARMIL1|SOS1|GTPBP2|SDC1|PTPN11|MFN1|PRKACB|F2RL2|CHID1|LCK	http://www.reactome.org/cgi-bin/eventbrowser_st_id?ST_ID=R-BTA-109582
M Phase	Reactome	R-BTA-68886	37	182	2.15402e-05	0.000749495	AAAS|NCAPG2|DYNLL1|PLK1|BIRC5|RPS27A|ITGB3BP|NDE1|LEMD3|KIF2C|XPO1|NEK2|HAUS8|NDC80|ERCC6L|CETN2|H3F3B|PTTG1|CDCA8|NUP210|RANBP2|CENPM|CLASP2|NUP107|HIST1H2BD|CENPS|H2AFV|CDC27|TUBB4B|NUP58|H2AFX|TBCB|PPP2R5B|PPP2R5E|TUBGCP2|TUBGCP6|PPP2R5C	http://www.reactome.org/cgi-bin/eventbrowser_st_id?ST_ID=R-BTA-68886
RHO GTPase Effectors	Reactome	R-BTA-195258	36	175	2.22315e-05	0.000765812	LIN7B|DYNLL1|ACTG1|PLK1|BIRC5|ITGB3BP|NDE1|NDC80|KIF2C|XPO1|CALM3|CALM1|FMNL3|ERCC6L|DVL1|H3F3B|CDCA8|RANBP2|CENPM|SRF|CLASP2|NUP107|HIST1H2BD|RHOC|CENPS|GOPC|DLG4|H2AFV|TUBB4B|ABI1|H2AFX|PFN2|PPP2R5E|PAK1|PPP2R5B|PPP2R5C	http://www.reactome.org/cgi-bin/eventbrowser_st_id?ST_ID=R-BTA-195258
Metabolism of lipids	Reactome	R-BTA-556833	55	325	2.95553e-05	0.000988443	MSMO1|SUMF1|NSDHL|IDI1|HILPDA|AACS|ALOX15|ALOX5AP|SMPD3|GPD2|LTA4H|CYP51A1|PON2|ACADM|B4GALNT1|ACER3|NCOA1|INPPL1|AKR1C4|SQLE|SPTLC2|SPTLC1|SRD5A3|HSD17B1|BDH1|FDFT1|CEPT1|MID1IP1|SIN3A|CPT1B|COL4A3BP|PLBD1|MTM1|ALOX5|ACSF3|SLC25A20|TGS1|MVD|HMGCR|FADS1|PLA2G4B|PLA2G4A|EHHADH|OSBPL7|DHCR24|HEXA|ACSL6|ACSL5|PLEKHA4|LBR|SGPP1|AGPAT1|GLA|DECR2|MTMR14	http://www.reactome.org/cgi-bin/eventbrowser_st_id?ST_ID=R-BTA-556833
Cell Cycle Checkpoints	Reactome	R-BTA-69620	32	149	3.01491e-05	0.000998607	CCNE1|DYNLL1|PLK1|RFC4|BIRC5|RPS27A|PKMYT1|ITGB3BP|NDE1|NDC80|KIF2C|XPO1|ERCC6L|CDCA8|RANBP2|CENPM|CLASP2|NUP107|ORC6|MRE11|CDC25A|HIST1H2BD|CENPS|TP53|CDC27|RNF168|H2AFX|CDK2|RAD50|PPP2R5E|PPP2R5B|PPP2R5C	http://www.reactome.org/cgi-bin/eventbrowser_st_id?ST_ID=R-BTA-69620
Signaling by Rho GTPases	Reactome	R-BTA-194315	41	216	3.22053e-05	0.00105049	LIN7B|DYNLL1|ACTG1|PLK1|BIRC5|ITGB3BP|NDE1|FAM13A|NDC80|KIF2C|XPO1|CALM3|CALM1|FMNL3|ERCC6L|GOPC|DVL1|H3F3B|CDCA8|RANBP2|CENPM|SRF|CLASP2|NUP107|HIST1H2BD|RHOC|CENPS|RHOF|DLG4|H2AFV|SOS1|TUBB4B|ABI1|H2AFX|PFN2|ARHGAP15|ARHGAP35|PPP2R5E|PAK1|PPP2R5B|PPP2R5C	http://www.reactome.org/cgi-bin/eventbrowser_st_id?ST_ID=R-BTA-194315
RNA transport	KEGG PATHWAY	bta03013	34	164	3.23253e-05	0.00105049	AAAS|NUP58|CYFIP1|EIF1|SUMO3|PABPC4|RPP38|UPF2|FMR1|XPO1|NMD3|PHAX|NUP107|SAP18|PABPC1|NUP210|RANBP2|RPP40|NUP98|EIF4EBP2|TGS1|PYM1|EIF4E|UBE2I|NUP50|GEMIN2|TACC3|GEMIN7|PAIP1|NXT2|UPF3A|NXT1|POP5|POP4	http://www.genome.jp/kegg-bin/show_pathway?bta03013/bta:509764%09red/bta:520351%09red/bta:511392%09red/bta:515573%09red/bta:100125264%09red/bta:531274%09red/bta:615692%09red/bta:617236%09red/bta:510246%09red/bta:513043%09red/bta:507482%09red/bta:511723%09red/bta:507478%09red/bta:509871%09red/bta:510568%09red/bta:281751%09red/bta:787259%09red/bta:614694%09red/bta:504823%09red/bta:506194%09red/bta:…
Protein processing in endoplasmic reticulum	KEGG PATHWAY	bta04141	34	165	3.59498e-05	0.00114664	BAG1|RAD23B|UBE2J2|HSPA8|SEL1L|SEC62|MAN1B1|FBXO2|SAR1B|SEC23A|UBQLN2|DNAJB2|UBQLN1|UBQLN4|DERL2|UBE2G2|UFD1|RRBP1|TRAF2|ERLEC1|VCP|SEC24A|EDEM3|SEC24C|SEC24B|PLAA|MAN1A1|DNAJA2|MBTPS1|EIF2AK2|ERO1A|SSR1|ATF6|ATXN3	http://www.genome.jp/kegg-bin/show_pathway?bta04141/bta:100125317%09red/bta:505089%09red/bta:532862%09red/bta:614959%09red/bta:506073%09red/bta:512355%09red/bta:347700%09red/bta:539529%09red/bta:506103%09red/bta:530610%09red/bta:509488%09red/bta:614471%09red/bta:533668%09red/bta:505941%09red/bta:515999%09red/bta:281831%09red/bta:507345%09red/bta:781454%09red/bta:538938%09red/bta:508465%09red/bta:…
Ribosome biogenesis in eukaryotes	KEGG PATHWAY	bta03008	22	83	3.74131e-05	0.00118236	RPP38|XPO1|NMD3|NXT1|UTP15|RPP40|TCOF1|XRN2|SBDS|SPATA5|NOL6|RIOK1|FCF1|NXT2|WDR36|XRN1|POP5|POP4|NVL|WDR75|RBM28|FBL	http://www.genome.jp/kegg-bin/show_pathway?bta03008/bta:520351%09red/bta:513591%09red/bta:507132%09red/bta:100297992%09red/bta:508270%09red/bta:513043%09red/bta:511723%09red/bta:540834%09red/bta:516289%09red/bta:509871%09red/bta:510568%09red/bta:538548%09red/bta:521240%09red/bta:517417%09red/bta:782674%09red/bta:531274%09red/bta:507410%09red/bta:513237%09red/bta:532708%09red/bta:526343%09red/bta:…
Lysosome	KEGG PATHWAY	bta04142	28	123	3.83129e-05	0.00119979	GNS|GBA|GNPTAB|GLA|IDS|AP1S3|LIPA|SUMF1|NAPSA|SLC11A1|ATP6V0D1|CTSB|CTSH|CTSK|GNPTG|TPP1|AP4M1|CTSC|LAMP2|LAMP1|NAGA|CTSS|ARSG|HEXA|SCARB2|GLB1|AP1G1|M6PR	http://www.genome.jp/kegg-bin/show_pathway?bta04142/bta:515575%09red/bta:539259%09red/bta:352958%09red/bta:513067%09red/bta:507677%09red/bta:281897%09red/bta:510524%09red/bta:512444%09red/bta:537087%09red/bta:504468%09red/bta:509610%09red/bta:327711%09red/bta:507188%09red/bta:536435%09red/bta:532742%09red/bta:508713%09red/bta:282470%09red/bta:513038%09red/bta:100125267%09red/bta:768040%09red/bta:…
Cellular responses to external stimuli	Reactome	R-BTA-8953897	47	265	4.00141e-05	0.00124178	AAAS|BAG1|DYNLL1|BAG4|HSPA8|FZR1|EZH2|ELOB|MAP2K6|EED|STIP1|ERO1A|MAPKAPK3|RB1CC1|DCTN4|WDR45|CHMP7|CCNE1|DNAJB6|HSPA12B|H3F3B|MAP1LC3A|ATG9B|NUP210|RANBP2|FUNDC1|NUP107|MRE11|HMGA1|HIST1H2BD|RPS27A|DNAJA2|CAPZA2|H2AFV|TP53|CDC27|TUBB4B|NUP58|H2AFX|TBCB|ID1|CDK2|RAD50|LAMTOR5|MTMR14|MFN1|LAMTOR2	http://www.reactome.org/cgi-bin/eventbrowser_st_id?ST_ID=R-BTA-8953897
Interferon Signaling	Reactome	R-BTA-913531	14	37	4.36497e-05	0.00131896	IRF3|STAT2|TRIM25|IRF9|EIF2AK2|MX1|UBE2L6|UBA7|PIAS1|ISG15|PTPN11|EIF4E|PDE12|RNASEL	http://www.reactome.org/cgi-bin/eventbrowser_st_id?ST_ID=R-BTA-913531
Death Receptor Signalling	Reactome	R-BTA-73887	19	66	4.892e-05	0.00146535	TAX1BP1|TRAF1|TRAF2|TNFSF10|OMG|RBCK1|SOS1|PSEN2|PSEN1|RPS27A|XIAP|CASP8|CHUK|ITGB3BP|TNF|SMPD3|TAB2|APH1A|SPPL2B	http://www.reactome.org/cgi-bin/eventbrowser_st_id?ST_ID=R-BTA-73887
G2/M Transition	Reactome	R-BTA-69275	20	73	5.62697e-05	0.00161528	XPO1|DYNLL1|OPTN|TP53|HAUS8|PLK1|CDC25B|CDC25A|RPS27A|TBCB|PKMYT1|CETN2|CDK2|RAB8A|FOXM1|TUBB4B|NDE1|NEK2|TUBGCP2|TUBGCP6	http://www.reactome.org/cgi-bin/eventbrowser_st_id?ST_ID=R-BTA-69275
Influenza A	KEGG PATHWAY	bta05164	35	178	6.37748e-05	0.00178607	CCL2|IFIH1|TNFSF10|ACTG1|PABPN1L|MX1|AKT1|IFNGR1|RSAD2|XPO1|STAT2|STAT1|ADAR|MAPK3|PML|RNASEL|IRAK4|OAS1Y|PABPN1|NUP98|TRIM25|TMPRSS2|CHUK|TNF|CXCL10|IRF3|IRF7|IRF9|EIF2AK2|CASP8|NXT2|NXT1|TLR7|TLR4|BID	http://www.genome.jp/kegg-bin/show_pathway?bta05164/bta:617429%09red/bta:520351%09red/bta:654488%09red/bta:510568%09red/bta:531391%09red/bta:404122%09red/bta:511037%09red/bta:281043%09red/bta:347700%09red/bta:513043%09red/bta:280943%09red/bta:507481%09red/bta:100125591%09red/bta:509855%09red/bta:516979%09red/bta:535490%09red/bta:506415%09red/bta:280872%09red/bta:100048947%09red/bta:508619%09red/b…
SUMO E3 ligases SUMOylate target proteins	Reactome	R-BTA-3108232	20	75	7.72213e-05	0.00203246	SP140L|UBE2I|AAAS|NCOA1|SIN3A|HDAC7|NUP107|TDG|SUMO3|RNF168|THRB|CETN2|SMC6|PIAS1|NUP58|PML|RANBP2|NUP210|HDAC1|TOPORS	http://www.reactome.org/cgi-bin/eventbrowser_st_id?ST_ID=R-BTA-3108232
Mitotic G2-G2/M phases	Reactome	R-BTA-453274	20	75	7.72213e-05	0.00203246	XPO1|DYNLL1|OPTN|TP53|HAUS8|PLK1|CDC25B|CDC25A|RPS27A|TBCB|PKMYT1|CETN2|CDK2|RAB8A|FOXM1|TUBB4B|NDE1|NEK2|TUBGCP2|TUBGCP6	http://www.reactome.org/cgi-bin/eventbrowser_st_id?ST_ID=R-BTA-453274
Mitotic Prometaphase	Reactome	R-BTA-68877	25	108	7.72929e-05	0.00203246	DYNLL1|PLK1|BIRC5|ITGB3BP|NDE1|NDC80|KIF2C|XPO1|NEK2|HAUS8|ERCC6L|CETN2|CDCA8|RANBP2|CENPM|CLASP2|NUP107|CENPS|TUBB4B|TBCB|PPP2R5B|PPP2R5E|TUBGCP2|TUBGCP6|PPP2R5C	http://www.reactome.org/cgi-bin/eventbrowser_st_id?ST_ID=R-BTA-68877
Amplification of signal from the kinetochores	Reactome	R-BTA-141424	18	63	8.30085e-05	0.00211808	XPO1|CENPM|DYNLL1|CLASP2|NUP107|PLK1|NDC80|BIRC5|ERCC6L|ITGB3BP|KIF2C|NDE1|PPP2R5E|CDCA8|RANBP2|CENPS|PPP2R5B|PPP2R5C	http://www.reactome.org/cgi-bin/eventbrowser_st_id?ST_ID=R-BTA-141424
Amplification of signal from unattached kinetochores via a MAD2 inhibitory signal	Reactome	R-BTA-141444	18	63	8.30085e-05	0.00211808	XPO1|CENPM|DYNLL1|CLASP2|NUP107|PLK1|NDC80|BIRC5|ERCC6L|ITGB3BP|KIF2C|NDE1|PPP2R5E|CDCA8|RANBP2|CENPS|PPP2R5B|PPP2R5C	http://www.reactome.org/cgi-bin/eventbrowser_st_id?ST_ID=R-BTA-141444
Mitotic Anaphase	Reactome	R-BTA-68882	23	97	0.000108054	0.00258484	DYNLL1|PLK1|BIRC5|RPS27A|ITGB3BP|NDE1|NDC80|KIF2C|XPO1|LEMD3|ERCC6L|PTTG1|CDCA8|RANBP2|CENPM|CLASP2|NUP107|CENPS|CDC27|TUBB4B|PPP2R5E|PPP2R5B|PPP2R5C	http://www.reactome.org/cgi-bin/eventbrowser_st_id?ST_ID=R-BTA-68882
Mitotic Metaphase and Anaphase	Reactome	R-BTA-2555396	23	97	0.000108054	0.00258484	DYNLL1|PLK1|BIRC5|RPS27A|ITGB3BP|NDE1|NDC80|KIF2C|XPO1|LEMD3|ERCC6L|PTTG1|CDCA8|RANBP2|CENPM|CLASP2|NUP107|CENPS|CDC27|TUBB4B|PPP2R5E|PPP2R5B|PPP2R5C	http://www.reactome.org/cgi-bin/eventbrowser_st_id?ST_ID=R-BTA-2555396
Antiviral mechanism by IFN-stimulated genes	Reactome	R-BTA-1169410	10	21	0.000122731	0.00283741	IRF3|TRIM25|EIF2AK2|MX1|UBE2L6|UBA7|ISG15|EIF4E|PDE12|RNASEL	http://www.reactome.org/cgi-bin/eventbrowser_st_id?ST_ID=R-BTA-1169410
Translesion synthesis by Y family DNA polymerases bypasses lesions on DNA template	Reactome	R-BTA-110313	11	26	0.000129958	0.00292593	TRIM25|RPS27A|POLE|UBE2L6|UBA7|USP10|POLD4|RFC4|UFD1|ISG15|POLK	http://www.reactome.org/cgi-bin/eventbrowser_st_id?ST_ID=R-BTA-110313
Alzheimer disease	KEGG PATHWAY	bta05010	34	180	0.000157614	0.00345818	ATP2A3|UQCRQ|ADAM10|UQCRH|IDE|UQCRB|NDUFV3|APH1A|CALM3|CALM1|COX2|PSEN2|PSEN1|COX1|MAPK3|PLCB2|ATP8|RTN3|LPL|ITPR2|COX7A1|NCSTN|CASP7|LRP1|CYC1|CASP8|NDUFS1|BID|NDUFS3|CDK5|COX3|ATF6|CYTB|TNF	http://www.genome.jp/kegg-bin/show_pathway?bta05010/bta:520277%09red/bta:508888%09red/bta:531391%09red/bta:359721%09red/bta:3283889%09red/bta:281066%09red/bta:3283883%09red/bta:280843%09red/bta:514929%09red/bta:3283880%09red/bta:3283881%09red/bta:616871%09red/bta:280943%09red/bta:507481%09red/bta:282010%09red/bta:526279%09red/bta:282132%09red/bta:327717%09red/bta:281878%09red/bta:523752%09red/bta…
Termination of translesion DNA synthesis	Reactome	R-BTA-5656169	10	22	0.000165424	0.00360657	TRIM25|RPS27A|POLE|UBE2L6|UBA7|USP10|POLD4|RFC4|ISG15|POLK	http://www.reactome.org/cgi-bin/eventbrowser_st_id?ST_ID=R-BTA-5656169
TNF signaling	Reactome	R-BTA-75893	11	27	0.000169394	0.0036699	TAX1BP1|TRAF1|TRAF2|RBCK1|TAB2|RPS27A|CHUK|XIAP|TNF|SMPD3|SPPL2B	http://www.reactome.org/cgi-bin/eventbrowser_st_id?ST_ID=R-BTA-75893
Epstein-Barr virus infection	KEGG PATHWAY	bta05169	40	228	0.000176008	0.00378757	HDAC1|EIF2AK2|PSMD7|AKT1|CIR1|MAP2K6|POLK|TP53|STAT1|GADD45B|CCNE1|ISG15|RELB|LYN|PSMC3|CD58|PSMC6|SIN3A|OAS1Y|TRAF2|CD44|CHUK|TNF|CXCL10|MYC|STAT2|IRF3|SNW1|IRF7|CCND1|SAP30L|IRF9|CCND2|PSMD11|CASP8|TLR2|CDK2|IRAK4|TAB2|BID	http://www.genome.jp/kegg-bin/show_pathway?bta05169/bta:654488%09red/bta:511077%09red/bta:540203%09red/bta:510814%09red/bta:404126%09red/bta:534057%09red/bta:512355%09red/bta:347700%09red/bta:280943%09red/bta:507481%09red/bta:618405%09red/bta:100125591%09red/bta:533526%09red/bta:518504%09red/bta:509855%09red/bta:516979%09red/bta:281871%09red/bta:281534%09red/bta:519217%09red/bta:326578%09red/bta:…
Separation of Sister Chromatids	Reactome	R-BTA-2467813	22	94	0.000177024	0.00378757	DYNLL1|PLK1|BIRC5|RPS27A|ITGB3BP|NDE1|NDC80|KIF2C|XPO1|ERCC6L|PTTG1|CDCA8|RANBP2|CENPM|CLASP2|NUP107|CENPS|CDC27|TUBB4B|PPP2R5E|PPP2R5B|PPP2R5C	http://www.reactome.org/cgi-bin/eventbrowser_st_id?ST_ID=R-BTA-2467813
Asparagine N-linked glycosylation	Reactome	R-BTA-446203	29	144	0.000182495	0.00388053	DOLK|RAD23B|SPTB|DOLPP1|MANEA|DYNLL1|DCTN4|TMED7|BET1|ARF5|PPP6C|NAPB|SRD5A3|NANS|RPS27A|B4GALT1|FPGT|MVD|MGAT5|SAR1B|MAN1A1|ANKRD28|SEC22C|CAPZA2|TUBB4B|TBCB|ARCN1|TRAPPC6A|SEC24A	http://www.reactome.org/cgi-bin/eventbrowser_st_id?ST_ID=R-BTA-446203
SUMOylation	Reactome	R-BTA-2990846	20	81	0.000187218	0.00394388	SP140L|UBE2I|AAAS|NCOA1|SIN3A|HDAC7|NUP107|TDG|SUMO3|RNF168|THRB|CETN2|SMC6|PIAS1|NUP58|PML|RANBP2|NUP210|HDAC1|TOPORS	http://www.reactome.org/cgi-bin/eventbrowser_st_id?ST_ID=R-BTA-2990846
Base excision repair	KEGG PATHWAY	bta03410	12	33	0.000205017	0.00412998	SMUG1|PARP4|TDG|MUTYH|POLD1|POLE|FEN1|XRCC1|POLD4|NTHL1|POLL|OGG1	http://www.genome.jp/kegg-bin/show_pathway?bta03410/bta:522307%09red/bta:616242%09red/bta:539771%09red/bta:617899%09red/bta:616905%09red/bta:517825%09red/bta:615359%09red/bta:520497%09red/bta:535203%09red/bta:281990%09red/bta:513051%09red/bta:785457%09red
Mitotic Spindle Checkpoint	Reactome	R-BTA-69618	19	76	0.000234384	0.00469411	XPO1|CENPM|DYNLL1|CLASP2|NUP107|CDC27|NDC80|BIRC5|ERCC6L|PLK1|ITGB3BP|KIF2C|NDE1|PPP2R5E|CDCA8|RANBP2|CENPS|PPP2R5B|PPP2R5C	http://www.reactome.org/cgi-bin/eventbrowser_st_id?ST_ID=R-BTA-69618
Necroptosis	KEGG PATHWAY	bta04217	33	177	0.000240398	0.0047346	TNFSF10|H2AFY|ALOX15|IFNGR1|MLKL|HIST1H2AJ|CHMP7|CHMP5|RNF31|TICAM2|STAT2|STAT1|ZBP1|BID|PYGB|HIST2H2AA4|TRAF2|TLR4|PARP4|TNF|VPS4A|PLA2G4B|PLA2G4A|H2AFZ|H2AFV|IRF9|EIF2AK2|H2AFX|XIAP|CASP8|RBCK1|SPATA2|PPIA	http://www.genome.jp/kegg-bin/show_pathway?bta04217/bta:783767%09red/bta:508333%09red/bta:529745%09red/bta:541288%09red/bta:510814%09red/bta:539781%09red/bta:613618%09red/bta:512355%09red/bta:347700%09red/bta:282139%09red/bta:790225%09red/bta:507481%09red/bta:531733%09red/bta:509856%09red/bta:532990%09red/bta:509855%09red/bta:525072%09red/bta:504400%09red/bta:100297758%09red/bta:615359%09red/bta:…
Translation initiation complex formation	Reactome	R-BTA-72649	14	45	0.000240529	0.0047346	RPS13|RPS24|RPS10|RPS15|RPS21|PABPC1|RPS19|RPS18|RPS15A|RPS7|EIF4E|RPS3A|RPS4X|RPS27A	http://www.reactome.org/cgi-bin/eventbrowser_st_id?ST_ID=R-BTA-72649
p53 signaling pathway	KEGG PATHWAY	bta04115	19	77	0.00026999	0.00522494	CCNE1|CCND2|TP53|SIAH1|SESN2|CCND1|GADD45B|GTSE1|SIVA1|CDKN2A|CASP8|BID|SHISA5|CDK2|IGF1|RRM2|GORAB|SERPINE1|PPM1D	http://www.genome.jp/kegg-bin/show_pathway?bta04115/bta:507481%09red/bta:616861%09red/bta:510373%09red/bta:524530%09red/bta:514005%09red/bta:281375%09red/bta:509863%09red/bta:281239%09red/bta:533526%09red/bta:508167%09red/bta:281542%09red/bta:534655%09red/bta:617931%09red/bta:616369%09red/bta:618405%09red/bta:519217%09red/bta:614920%09red/bta:615414%09red/bta:507901%09red
Steroid biosynthesis	KEGG PATHWAY	bta00100	9	19	0.00027619	0.00525464	MSMO1|LIPA|SOAT1|NSDHL|DHCR7|CYP51A1|FDFT1|SQLE|DHCR24	http://www.genome.jp/kegg-bin/show_pathway?bta00100/bta:616694%09red/bta:504481%09red/bta:505060%09red/bta:533726%09red/bta:514745%09red/bta:504287%09red/bta:526535%09red/bta:100125267%09red/bta:281767%09red
TBC/RABGAPs	Reactome	R-BTA-8854214	9	19	0.00027619	0.00525464	RAB7B|OPTN|RAB33A|RAB33B|RAB8A|SYTL1|TBC1D10C|TBC1D14|TBC1D15	http://www.reactome.org/cgi-bin/eventbrowser_st_id?ST_ID=R-BTA-8854214
Proteoglycans in cancer	KEGG PATHWAY	bta05205	36	202	0.000277626	0.00525464	PTK2|ACTG1|GAB1|SMO|AKT1|PTPN11|NUDT16L1|FZD4|DDX5|RPS6KB2|MAPK3|PPP1R12A|PPP1R12C|MYC|IGF1|ITGB5|ERBB4|CD44|MMP9|PLAU|TNF|VEGFA|PRKCG|ITPR2|TP53|SOS1|RPS6|CCND1|SDC1|VAV3|TLR2|MET|ELK1|TLR4|PRKACB|PAK1	http://www.genome.jp/kegg-bin/show_pathway?bta05205/bta:281572%09red/bta:506270%09red/bta:511077%09red/bta:531391%09red/bta:404122%09red/bta:539308%09red/bta:282323%09red/bta:281542%09red/bta:280943%09red/bta:518085%09red/bta:787914%09red/bta:281878%09red/bta:537682%09red/bta:538606%09red/bta:280991%09red/bta:533590%09red/bta:282564%09red/bta:533729%09red/bta:512431%09red/bta:281239%09red/bta:533…
Activation of the mRNA upon binding of the cap-binding complex and eIFs, and subsequent binding to 43S	Reactome	R-BTA-72662	14	46	0.000290238	0.00537522	RPS13|RPS24|RPS10|RPS15|RPS21|PABPC1|RPS19|RPS18|RPS15A|RPS7|EIF4E|RPS3A|RPS4X|RPS27A	http://www.reactome.org/cgi-bin/eventbrowser_st_id?ST_ID=R-BTA-72662
Mitotic G1-G1/S phases	Reactome	R-BTA-453279	14	46	0.000290238	0.00537522	HDAC1|CCNE1|ORC6|POLE|CDC25A|CCND2|CDT1|CKS1B|LIN52|CCND1|CDK2|RPS27A|LIN37|TFDP1	http://www.reactome.org/cgi-bin/eventbrowser_st_id?ST_ID=R-BTA-453279
Nucleotide Excision Repair	Reactome	R-BTA-5696398	18	71	0.000292864	0.00539484	UBE2I|POLD4|RUVBL1|COPS2|RFC4|SUMO3|RPS27A|CETN2|GTF2H1|POLE|PIAS1|POLR2A|RNF111|RAD23B|TFPT|POLK|POLR2H|POLR2K	http://www.reactome.org/cgi-bin/eventbrowser_st_id?ST_ID=R-BTA-5696398
Cellular responses to stress	Reactome	R-BTA-2262752	37	212	0.000328865	0.0059939	AAAS|BAG1|DYNLL1|BAG4|HSPA8|FZR1|EZH2|ELOB|MAP2K6|EED|STIP1|ID1|MAPKAPK3|DCTN4|CCNE1|DNAJB6|HSPA12B|H3F3B|NUP210|RANBP2|RPS27A|NUP107|MRE11|HMGA1|HIST1H2BD|DNAJA2|CAPZA2|H2AFV|TP53|CDC27|TUBB4B|NUP58|H2AFX|TBCB|ERO1A|CDK2|RAD50	http://www.reactome.org/cgi-bin/eventbrowser_st_id?ST_ID=R-BTA-2262752
NOD-like receptor signaling pathway	KEGG PATHWAY	bta04621	33	181	0.000341885	0.0061984	CCL2|PLCB2|CARD6|XIAP|NLRC4|RNF31|STAT2|STAT1|MFN1|MAPK3|IFI16|NOD1|NOD2|NAMPT|IRAK4|OAS1Y|TRAF2|TLR4|CTSB|CHUK|GBP5|GBP4|TNF|ITPR2|IRF3|CASP4|IRF7|TAB2|IRF9|CASP8|RNASEL|MEFV|RBCK1	http://www.genome.jp/kegg-bin/show_pathway?bta04621/bta:508888%09red/bta:654488%09red/bta:531391%09red/bta:444867%09red/bta:281043%09red/bta:512355%09red/bta:781426%09red/bta:280943%09red/bta:507481%09red/bta:512480%09red/bta:520291%09red/bta:338039%09red/bta:100125591%09red/bta:509856%09red/bta:281878%09red/bta:509855%09red/bta:516979%09red/bta:504400%09red/bta:520472%09red/bta:529195%09red/bta:…
DNA Damage Bypass	Reactome	R-BTA-73893	11	30	0.000353437	0.00628144	TRIM25|RPS27A|POLE|UBE2L6|UBA7|USP10|POLD4|RFC4|UFD1|ISG15|POLK	http://www.reactome.org/cgi-bin/eventbrowser_st_id?ST_ID=R-BTA-73893
Resolution of Sister Chromatid Cohesion	Reactome	R-BTA-2500257	19	79	0.000355582	0.00628144	XPO1|CENPM|DYNLL1|CLASP2|NUP107|PLK1|NDC80|BIRC5|ERCC6L|ITGB3BP|KIF2C|TUBB4B|NDE1|PPP2R5E|CDCA8|RANBP2|CENPS|PPP2R5B|PPP2R5C	http://www.reactome.org/cgi-bin/eventbrowser_st_id?ST_ID=R-BTA-2500257
DNA replication	KEGG PATHWAY	bta03030	12	36	0.000394136	0.00685702	POLA2|RNASEH2C|RFC4|RFC1|POLE|POLD1|MCM5|MCM4|MCM3|MCM2|POLD4|FEN1	http://www.genome.jp/kegg-bin/show_pathway?bta03030/bta:616242%09red/bta:504367%09red/bta:510120%09red/bta:506970%09red/bta:504637%09red/bta:505618%09red/bta:617899%09red/bta:281302%09red/bta:514842%09red/bta:281990%09red/bta:514793%09red/bta:785457%09red
Thermogenesis	KEGG PATHWAY	bta04714	40	239	0.000409119	0.00708191	ACTG1|CYC1|UQCRQ|RPS6|CPT1B|NDUFAF1|NDUFAF3|UQCRB|PLIN1|NDUFV3|COX20|COX2|COX3|CYTB|COX1|RPS6KB2|PNPLA2|ND1|ND3|ND2|ND5|ND4|CPT1A|ATP8|LIPE|CREB5|COA1|SLC25A20|SMARCD3|COX7A1|SLC25A29|SOS1|UQCRH|ACSL6|ACSL5|COX18|NDUFS1|NDUFS3|PRKACB|ATF2	http://www.genome.jp/kegg-bin/show_pathway?bta04714/bta:506059%09red/bta:509459%09red/bta:516925%09red/bta:404122%09red/bta:282323%09red/bta:512500%09red/bta:508493%09red/bta:3283883%09red/bta:287327%09red/bta:3283881%09red/bta:3283886%09red/bta:3283880%09red/bta:3283884%09red/bta:616871%09red/bta:506083%09red/bta:520598%09red/bta:787914%09red/bta:615660%09red/bta:3283887%09red/bta:327717%09red/b…
Signaling by Interleukins	Reactome	R-BTA-449147	35	200	0.000449016	0.00761938	LIF|IL23A|SPTB|GAB1|MAP2K6|TRIB3|MAPKAPK3|DLG4|CALM3|INPPL1|CALM1|CSF1R|NOD2|DUSP4|BRWD1|IRAK4|RASGEF1A|RPS27A|PPP5C|IL13RA1|CHUK|SYNGAP1|UBE2V1|STAT2|NKIRAS1|SOS1|TOLLIP|SDC1|PTPN11|IL21R|SIGIRR|TAB2|FGF22|LCK|LAMTOR2	http://www.reactome.org/cgi-bin/eventbrowser_st_id?ST_ID=R-BTA-449147
Cyclin A:Cdk2-associated events at S phase entry	Reactome	R-BTA-69656	8	16	0.000457551	0.00772616	RPS27A|CCND1|CDC25B|CDC25A|CCNE1|CKS1B|FZR1|CDK2	http://www.reactome.org/cgi-bin/eventbrowser_st_id?ST_ID=R-BTA-69656
Global Genome Nucleotide Excision Repair (GG-NER)	Reactome	R-BTA-5696399	15	55	0.000478955	0.00800906	UBE2I|RUVBL1|COPS2|RFC4|SUMO3|RPS27A|CETN2|POLE|PIAS1|POLD4|RNF111|RAD23B|TFPT|POLK|GTF2H1	http://www.reactome.org/cgi-bin/eventbrowser_st_id?ST_ID=R-BTA-5696399
Toll-like receptor signaling pathway	KEGG PATHWAY	bta04620	23	110	0.000515799	0.00842078	AKT1|MAP2K6|LBP|TICAM2|STAT1|CD86|MAPK3|IRAK4|CTSK|CHUK|TNF|CXCL10|IRF3|IRF7|IRF5|TOLLIP|TAB2|CASP8|TLR2|CD14|TLR7|TLR4|TLR8	http://www.genome.jp/kegg-bin/show_pathway?bta04620/bta:531391%09red/bta:510814%09red/bta:281048%09red/bta:280943%09red/bta:507481%09red/bta:100125591%09red/bta:516979%09red/bta:280991%09red/bta:286883%09red/bta:281073%09red/bta:513038%09red/bta:493686%09red/bta:539350%09red/bta:540203%09red/bta:532262%09red/bta:615107%09red/bta:414345%09red/bta:533692%09red/bta:281534%09red/bta:281536%09red/bta:…
Cyclin A/B1/B2 associated events during G2/M transition	Reactome	R-BTA-69273	7	12	0.000523157	0.00846071	XPO1|PLK1|CDC25B|CDC25A|PKMYT1|CDK2|FOXM1	http://www.reactome.org/cgi-bin/eventbrowser_st_id?ST_ID=R-BTA-69273
Ribosomal scanning and start codon recognition	Reactome	R-BTA-72702	13	44	0.000597943	0.00947372	RPS13|RPS24|RPS10|RPS15|RPS21|RPS19|RPS18|RPS15A|RPS7|EIF4E|RPS3A|RPS4X|RPS27A	http://www.reactome.org/cgi-bin/eventbrowser_st_id?ST_ID=R-BTA-72702
Regulation of TNFR1 signaling	Reactome	R-BTA-5357905	9	22	0.000643274	0.00984844	TAX1BP1|TRAF1|TRAF2|RPS27A|CHUK|XIAP|TNF|RBCK1|SPPL2B	http://www.reactome.org/cgi-bin/eventbrowser_st_id?ST_ID=R-BTA-5357905
Signaling by WNT	Reactome	R-BTA-195721	27	142	0.00065011	0.00990905	HDAC1|USP8|RPS27A|XIAP|XPO1|TMED5|RUVBL1|CALM3|CDC73|GNG10|GNG12|ROR2|AP2M1|DVL1|H3F3B|GNB4|HIST1H2BD|VPS35|CBY1|H2AFV|LRP6|CALM1|H2AFX|FZD4|PPP2R5E|PPP2R5B|PPP2R5C	http://www.reactome.org/cgi-bin/eventbrowser_st_id?ST_ID=R-BTA-195721
Metabolism of steroids	Reactome	R-BTA-8957322	15	57	0.000656298	0.00991563	MSMO1|NCOA1|NSDHL|IDI1|OSBPL7|AKR1C4|LBR|MVD|HMGCR|CYP51A1|SRD5A3|HSD17B1|FDFT1|SQLE|DHCR24	http://www.reactome.org/cgi-bin/eventbrowser_st_id?ST_ID=R-BTA-8957322
Transcriptional Regulation by TP53	Reactome	R-BTA-3700989	26	135	0.000686849	0.0101545	HDAC1|SESN2|RPS27A|ELOB|MAP2K6|CCNT1|RNF34|RICTOR|CCNE1|CNOT9|PML|CNOT7|CNOT6|GTF2H1|POLR2A|CDK9|TP53|POLR2H|POLR2K|TAF3|E2F8|CDK2|CDK5|LAMTOR5|TMEM219|LAMTOR2	http://www.reactome.org/cgi-bin/eventbrowser_st_id?ST_ID=R-BTA-3700989
Signaling by NOTCH3	Reactome	R-BTA-9012852	7	13	0.000747993	0.0108262	APH1A|WWP2|PSEN2|PSEN1|RPS27A|ADAM10|JAG1	http://www.reactome.org/cgi-bin/eventbrowser_st_id?ST_ID=R-BTA-9012852
NOTCH3 Activation and Transmission of Signal to the Nucleus	Reactome	R-BTA-9013507	7	13	0.000747993	0.0108262	APH1A|WWP2|PSEN2|PSEN1|RPS27A|ADAM10|JAG1	http://www.reactome.org/cgi-bin/eventbrowser_st_id?ST_ID=R-BTA-9013507
Fatty acid metabolism	KEGG PATHWAY	bta01212	15	58	0.000764123	0.0109219	CPT1A|CPT1B|SCD|SCP2|ACSF3|ACSL6|ACSL5|ACAT2|HACD2|FASN|FADS1|ACOX1|HSD17B4|EHHADH|ACADM	http://www.genome.jp/kegg-bin/show_pathway?bta01212/bta:512044%09red/bta:506059%09red/bta:509459%09red/bta:493643%09red/bta:518852%09red/bta:506812%09red/bta:513996%09red/bta:514159%09red/bta:533107%09red/bta:280924%09red/bta:505968%09red/bta:281152%09red/bta:509209%09red/bta:508918%09red/bta:613886%09red
Toll-like Receptor Cascades	Reactome	R-BTA-168898	15	58	0.000764123	0.0109219	IRF3|NKIRAS1|RPS27A|UBE2V1|TAB2|PTPN11|MAP3K1|TICAM2|CHUK|MAP2K6|NOD2|UNC93B1|DUSP4|MAPKAPK3|IRAK4	http://www.reactome.org/cgi-bin/eventbrowser_st_id?ST_ID=R-BTA-168898
G0 and Early G1	Reactome	R-BTA-1538133	6	9	0.000801398	0.0113411	HDAC1|LIN37|CCNE1|CDK2|LIN52|TFDP1	http://www.reactome.org/cgi-bin/eventbrowser_st_id?ST_ID=R-BTA-1538133
Deubiquitination	Reactome	R-BTA-5688426	28	152	0.000803326	0.0113411	USP8|RAD23B|PSMD7|SMAD7|TGFBR1|RPS27A|FOXO4|USP24|OTUB1|IDE|RUVBL1|TFPT|PSMA2|NOD2|UFD1|MYC|PSMC3|PSMF1|TRAF2|STAMBP|MAT2B|HIST1H2BD|USP10|USP16|USP37|TP53|PSMD11|TADA3	http://www.reactome.org/cgi-bin/eventbrowser_st_id?ST_ID=R-BTA-5688426
Fanconi anemia pathway	KEGG PATHWAY	bta03460	14	52	0.000812741	0.0113708	POLK|RMI2|WDR48|TOP3A|MUS81|REV3L|FANCA|RAD51|FANCD2|REV1|TELO2|CENPS|FANCI|SLX4	http://www.genome.jp/kegg-bin/show_pathway?bta03460/bta:514749%09red/bta:613732%09red/bta:615553%09red/bta:512193%09red/bta:527411%09red/bta:541218%09red/bta:522442%09red/bta:517422%09red/bta:616986%09red/bta:618860%09red/bta:515845%09red/bta:528432%09red/bta:618375%09red/bta:526097%09red
ISG15 antiviral mechanism	Reactome	R-BTA-1169408	8	18	0.000837712	0.0114511	IRF3|TRIM25|EIF2AK2|MX1|UBE2L6|UBA7|ISG15|EIF4E	http://www.reactome.org/cgi-bin/eventbrowser_st_id?ST_ID=R-BTA-1169408
DDX58/IFIH1-mediated induction of interferon-alpha/beta	Reactome	R-BTA-168928	8	18	0.000837712	0.0114511	IRF3|TAX1BP1|NKIRAS1|RPS27A|CHUK|UBE2L6|UBA7|ISG15	http://www.reactome.org/cgi-bin/eventbrowser_st_id?ST_ID=R-BTA-168928
Transport to the Golgi and subsequent modification	Reactome	R-BTA-948021	21	100	0.000841776	0.0114612	TMED7|CAPZA2|BET1|DYNLL1|SEC22C|TUBB4B|SPTB|TBCB|ARF5|MAN1A1|ARCN1|TRAPPC6A|SEC24A|MGAT5|MANEA|B4GALT1|PPP6C|SAR1B|NAPB|DCTN4|ANKRD28	http://www.reactome.org/cgi-bin/eventbrowser_st_id?ST_ID=R-BTA-948021
Human papillomavirus infection	KEGG PATHWAY	bta05165	51	345	0.000958731	0.0127021	HDAC1|EIF2AK2|MFNG|CHAD|PPP2R3B|PPP2R3C|MX1|AKT1|PTK2|MAML2|STAT2|STAT1|MAML1|PSEN1|CCNE1|RPS6KB2|DVL2|MAPK3|DVL1|ISG15|ATP6V0D1|JAG1|ITGB5|LAMA5|CREB5|COL9A3|CRB3|CHUK|TNF|VEGFA|RFNG|IRF3|TBPL1|TERT|TP53|SOS1|LLGL1|CCND1|IRF9|CCND2|CASP8|NOTCH3|SCRIB|CDK2|TADA3|PRKACB|PPP2R5E|HES4|FZD4|PPP2R5B|PPP2R5C	http://www.genome.jp/kegg-bin/show_pathway?bta05165/bta:100298789%09red/bta:281572%09red/bta:506270%09red/bta:531391%09red/bta:783681%09red/bta:510814%09red/bta:282323%09red/bta:404126%09red/bta:347700%09red/bta:281069%09red/bta:100295316%09red/bta:280943%09red/bta:507481%09red/bta:507480%09red/bta:533147%09red/bta:510184%09red/bta:533617%09red/bta:789493%09red/bta:533526%09red/bta:505757%09red/b…
RAB GEFs exchange GTP for GDP on RABs	Reactome	R-BTA-8876198	12	41	0.00102785	0.0134115	MADD|RAB8A|RAB3GAP2|RAB5C|RAB3GAP1|CHM|TRAPPC6A|DENND5B|DENND4C|DENND1C|RAB10|DENND6B	http://www.reactome.org/cgi-bin/eventbrowser_st_id?ST_ID=R-BTA-8876198
mRNA surveillance pathway	KEGG PATHWAY	bta03015	20	95	0.00107636	0.0138833	PABPN1|PPP2R3C|PABPN1L|PPP2R3B|PABPC1|UPF2|PABPC4|NXT2|UPF3A|NXT1|CPSF1|SAP18|PYM1|SSU72|PPP2R5E|NUDT21|HBS1L|CPSF2|PPP2R5B|PPP2R5C	http://www.genome.jp/kegg-bin/show_pathway?bta03015/bta:100298789%09red/bta:520351%09red/bta:533147%09red/bta:541083%09red/bta:518859%09red/bta:282298%09red/bta:617429%09red/bta:781181%09red/bta:282296%09red/bta:615692%09red/bta:513043%09red/bta:614837%09red/bta:505757%09red/bta:787259%09red/bta:327689%09red/bta:282703%09red/bta:533617%09red/bta:529442%09red/bta:505915%09red/bta:534576%09red
S Phase	Reactome	R-BTA-69242	14	54	0.00110804	0.0141891	GINS2|POLE|CCND1|CDC25B|CDC25A|CCNE1|CKS1B|FZR1|CDC27|CDK2|FEN1|RFC4|POLD4|RPS27A	http://www.reactome.org/cgi-bin/eventbrowser_st_id?ST_ID=R-BTA-69242
Transcriptional misregulation in cancer	KEGG PATHWAY	bta05202	32	188	0.0011501	0.0146032	HDAC1|PTK2|FUS|CCNT1|FCGR1A|MITF|POLK|HPGD|MET|GADD45B|CSF1R|AFF1|CD86|H3F3B|PML|MYC|SIN3A|TRAF1|IGF1|TMPRSS2|NUPR1|PLAU|LDB1|SLC45A3|TP53|GZMB|CCND2|DDX5|CD14|MMP9|CDK9|NSD2	http://www.genome.jp/kegg-bin/show_pathway?bta05202/bta:506270%09red/bta:511077%09red/bta:512259%09red/bta:509418%09red/bta:281542%09red/bta:404126%09red/bta:520580%09red/bta:511037%09red/bta:281731%09red/bta:280796%09red/bta:282227%09red/bta:524303%09red/bta:618405%09red/bta:781149%09red/bta:281048%09red/bta:518504%09red/bta:407219%09red/bta:614673%09red/bta:617051%09red/bta:615414%09red/bta:281…
Hepatitis B	KEGG PATHWAY	bta05161	30	172	0.00115309	0.0146032	IFIH1|MAP3K1|BIRC5|AKT1|MAP2K6|TICAM2|STAT2|STAT1|BID|CCNE1|MAPK3|MYC|IRAK4|TGFBR1|CREB5|CHUK|PRKCG|TNF|TP53|IRF3|IRF7|SOS1|TAB2|CASP8|TLR2|CDK2|ELK1|TLR4|MMP9|ATF2	http://www.genome.jp/kegg-bin/show_pathway?bta05161/bta:511077%09red/bta:531391%09red/bta:510814%09red/bta:280991%09red/bta:280943%09red/bta:507481%09red/bta:414925%09red/bta:100125591%09red/bta:533526%09red/bta:537682%09red/bta:516979%09red/bta:535490%09red/bta:519217%09red/bta:523962%09red/bta:281542%09red/bta:282871%09red/bta:282382%09red/bta:286883%09red/bta:509827%09red/bta:786886%09red/bta:…
Negative regulators of DDX58/IFIH1 signaling	Reactome	R-BTA-936440	6	10	0.00119339	0.0150583	IRF3|TAX1BP1|RPS27A|UBE2L6|UBA7|ISG15	http://www.reactome.org/cgi-bin/eventbrowser_st_id?ST_ID=R-BTA-936440
Homology Directed Repair	Reactome	R-BTA-5693538	12	42	0.00122399	0.015332	RPS27A|MRE11|RAD50|POLE|PPP4R2|CDK2|FEN1|RAD51|RFC4|POLD4|XRCC3|POLK	http://www.reactome.org/cgi-bin/eventbrowser_st_id?ST_ID=R-BTA-5693538
Parkinson disease	KEGG PATHWAY	bta05012	27	150	0.00132729	0.0164466	UBE2J2|UQCRQ|UBE2L6|UQCRH|UQCRB|HTRA2|NDUFV3|ADORA2A|COX2|COX3|CYTB|COX1|UBE2G2|TH|ND1|ND3|ND2|ND5|ND4|ATP8|UBA7|COX7A1|CYC1|NDUFS1|NDUFS3|PRKACB|SLC18A2	http://www.genome.jp/kegg-bin/show_pathway?bta05012/bta:509471%09red/bta:282323%09red/bta:512500%09red/bta:3283883%09red/bta:3283880%09red/bta:3283881%09red/bta:3283886%09red/bta:506103%09red/bta:3283884%09red/bta:616871%09red/bta:614471%09red/bta:497204%09red/bta:3283887%09red/bta:327717%09red/bta:280707%09red/bta:286885%09red/bta:613899%09red/bta:282471%09red/bta:287327%09red/bta:288380%09red/b…
Viral carcinogenesis	KEGG PATHWAY	bta05203	38	241	0.00147872	0.0178026	HDAC1|EIF2AK2|HDAC7|HDAC6|HDAC9|KAT2A|GTF2A1|LTBR|CCNE1|GTF2B|MAPK3|YWHAH|LYN|GTF2H1|TRAF1|TRAF2|CDKN2A|SRF|GTF2H2|CREB5|MRPS18B|HIST1H2BD|TP53|ATP6V0D1|IRF3|TBPL1|SNW1|IRF7|CCND1|IRF9|CCND2|CASP8|CDC20|SCRIB|CDK2|PRKACB|HDAC11|ATF2	http://www.genome.jp/kegg-bin/show_pathway?bta05203/bta:282126%09red/bta:531391%09red/bta:513510%09red/bta:282323%09red/bta:404126%09red/bta:519935%09red/bta:512355%09red/bta:347700%09red/bta:100295316%09red/bta:533039%09red/bta:507481%09red/bta:535415%09red/bta:519899%09red/bta:100125591%09red/bta:533526%09red/bta:785612%09red/bta:511829%09red/bta:516979%09red/bta:519217%09red/bta:326578%09red/b…
Peroxisome	KEGG PATHWAY	bta04146	18	84	0.00157415	0.0186072	EPHX2|ACOX1|SOD2|PXMP4|PAOX|SCP2|IDH1|GNPAT|ACSL6|PEX3|ACSL5|PEX11B|PEX10|DECR2|PEX13|HSD17B4|EHHADH|PEX16	http://www.genome.jp/kegg-bin/show_pathway?bta04146/bta:538800%09red/bta:514159%09red/bta:506059%09red/bta:540337%09red/bta:510447%09red/bta:518852%09red/bta:511716%09red/bta:281235%09red/bta:506527%09red/bta:513996%09red/bta:282639%09red/bta:493643%09red/bta:768256%09red/bta:515730%09red/bta:617160%09red/bta:614539%09red/bta:508918%09red/bta:281496%09red
DNA Double-Strand Break Repair	Reactome	R-BTA-5693532	19	92	0.00171626	0.0197727	UBE2I|PPP5C|RPS27A|TP53|MRE11|RNF168|H2AFX|POLE|PPP4R2|HIST1H2BD|CDK2|RAD50|FEN1|RAD51|RFC4|POLD4|XRCC3|POLL|POLK	http://www.reactome.org/cgi-bin/eventbrowser_st_id?ST_ID=R-BTA-5693532
Ub-specific processing proteases	Reactome	R-BTA-5689880	18	85	0.00176363	0.0202508	USP8|TRAF2|USP24|RUVBL1|MAT2B|SMAD7|TGFBR1|HIST1H2BD|USP10|RPS27A|FOXO4|UFD1|TP53|MYC|IDE|USP16|TADA3|USP37	http://www.reactome.org/cgi-bin/eventbrowser_st_id?ST_ID=R-BTA-5689880
Cytosolic sensors of pathogen-associated DNA	Reactome	R-BTA-1834949	8	21	0.00184294	0.0208829	IRF3|NKIRAS1|TRIM32|RPS27A|TRIM21|CHUK|MRE11|DHX36	http://www.reactome.org/cgi-bin/eventbrowser_st_id?ST_ID=R-BTA-1834949
mTOR signaling pathway	KEGG PATHWAY	bta04150	27	154	0.00185126	0.0209084	SESN2|FLCN|STK11|RPS6|CASTOR2|MIOS|RICTOR|FNIP1|FZD4|RPS6KB2|DVL2|MAPK3|DVL1|RRAGD|IGF1|CHUK|PRKCG|TNF|EIF4E|TELO2|CAB39L|LRP6|SOS1|AKT1|SLC3A2|LAMTOR5|LAMTOR2	http://www.genome.jp/kegg-bin/show_pathway?bta04150/bta:616375%09red/bta:787914%09red/bta:531391%09red/bta:516090%09red/bta:541106%09red/bta:445416%09red/bta:524593%09red/bta:527459%09red/bta:281751%09red/bta:280943%09red/bta:536328%09red/bta:523042%09red/bta:519724%09red/bta:537682%09red/bta:526097%09red/bta:281239%09red/bta:526652%09red/bta:507107%09red/bta:281073%09red/bta:523325%09red/bta:506…
@@Nucleotide excision repair	KEGG PATHWAY	bta03420	12	45	0.00200606	0.0222196	RAD23B|XPC|GTF2H2|ERCC2|RFC1|CETN2|POLD1|POLE|CUL4B|POLD4|RFC4|GTF2H1	http://www.genome.jp/kegg-bin/show_pathway?bta03420/bta:524274%09red/bta:100125238%09red/bta:530189%09red/bta:508601%09red/bta:504637%09red/bta:511829%09red/bta:539668%09red/bta:617899%09red/bta:513510%09red/bta:514842%09red/bta:281990%09red/bta:785457%09red
RNA degradation	KEGG PATHWAY	bta03018	17	79	0.0020156	0.0222537	PABPC1|PNPT1|PABPC4|CNOT9|C1D|MTREX|PFKM|TTC37|XRN1|XRN2|PAPD5|CNOT3|CNOT2|CNOT7|CNOT6|DHX36|CNOT4	http://www.genome.jp/kegg-bin/show_pathway?bta03018/bta:508877%09red/bta:534576%09red/bta:540834%09red/bta:540891%09red/bta:506544%09red/bta:527305%09red/bta:789894%09red/bta:520256%09red/bta:282296%09red/bta:508055%09red/bta:534095%09red/bta:533945%09red/bta:509583%09red/bta:536537%09red/bta:506667%09red/bta:517417%09red/bta:534707%09red
Transport of small molecules	Reactome	R-BTA-382551	47	324	0.00206703	0.0223208	FXYD7|SOAT1|SPG7|NIPA2|SLC4A2|HBA|SLC33A1|MAGT1|MLKL|SLC39A1|SLC30A6|HFE|OSTM1|SLC25A29|CALM3|CALM1|ATP13A1|ATP7A|ATP2A3|GNG10|GNG12|SLC30A1|SLC35A3|ATP6V0D1|SLC26A11|SLC38A5|RPS27A|GNB4|ERLEC1|PRKACB|SLC45A3|SLC25A22|LPL|HBA1|SLC15A3|SAR1B|HBB|SLC17A8|SLC3A2|SCARB1|HMOX1|SLC2A1|CA4|ABCA3|SLCO2B1|SLC1A4|SLC35D2	http://www.reactome.org/cgi-bin/eventbrowser_st_id?ST_ID=R-BTA-382551
NF-kappa B signaling pathway	KEGG PATHWAY	bta04064	20	102	0.00224824	0.023903	LTBR|UBE2I|TICAM2|EDA|TRAF1|LBP|CD14|LCK|TRAF2|PLAU|CHUK|XIAP|TNF|TLR4|TRIM25|RELB|LYN|TAB2|IRAK4|TNFSF13B	http://www.genome.jp/kegg-bin/show_pathway?bta04064/bta:280943%09red/bta:281536%09red/bta:515573%09red/bta:616179%09red/bta:540203%09red/bta:281408%09red/bta:534996%09red/bta:504653%09red/bta:281073%09red/bta:533692%09red/bta:504507%09red/bta:512242%09red/bta:539350%09red/bta:510923%09red/bta:512355%09red/bta:522670%09red/bta:508890%09red/bta:540944%09red/bta:281048%09red/bta:281647%09red
NOD1/2 Signaling Pathway	Reactome	R-BTA-168638	8	22	0.00233414	0.0243663	CASP4|TAB2|RPS27A|CHUK|CASP8|MAP2K6|NOD2|UBE2V1	http://www.reactome.org/cgi-bin/eventbrowser_st_id?ST_ID=R-BTA-168638
TRIF(TICAM1)-mediated TLR4 signaling	Reactome	R-BTA-937061	12	46	0.00234327	0.0243663	IRF3|NKIRAS1|RPS27A|TAB2|PTPN11|NOD2|TICAM2|CHUK|MAP2K6|UBE2V1|DUSP4|MAPKAPK3	http://www.reactome.org/cgi-bin/eventbrowser_st_id?ST_ID=R-BTA-937061
MyD88-independent TLR4 cascade	Reactome	R-BTA-166166	12	46	0.00234327	0.0243663	IRF3|NKIRAS1|RPS27A|TAB2|PTPN11|NOD2|TICAM2|CHUK|MAP2K6|UBE2V1|DUSP4|MAPKAPK3	http://www.reactome.org/cgi-bin/eventbrowser_st_id?ST_ID=R-BTA-166166
Binding and Uptake of Ligands by Scavenger Receptors	Reactome	R-BTA-2173782	7	17	0.00249393	0.0255203	CD163|HBA|CD36|HBB|HBA1|SCARB1|MSR1	http://www.reactome.org/cgi-bin/eventbrowser_st_id?ST_ID=R-BTA-2173782
Toll Like Receptor 4 (TLR4) Cascade	Reactome	R-BTA-166016	13	53	0.00249668	0.0255203	IRF3|NKIRAS1|RPS27A|TAB2|PTPN11|MAP3K1|TICAM2|CHUK|MAP2K6|NOD2|DUSP4|MAPKAPK3|UBE2V1	http://www.reactome.org/cgi-bin/eventbrowser_st_id?ST_ID=R-BTA-166016
Apoptosis	KEGG PATHWAY	bta04210	25	142	0.00254191	0.0258295	TNFSF10|ACTG1|BIRC5|AKT1|XIAP|HTRA2|GADD45B|MAPK3|CTSH|TRAF1|TRAF2|CTSK|PARP4|CTSB|CTSC|CHUK|TNF|ITPR2|LMNA|CTSS|CASP7|TP53|GZMB|CASP8|BID	http://www.genome.jp/kegg-bin/show_pathway?bta04210/bta:404144%09red/bta:352958%09red/bta:531391%09red/bta:404122%09red/bta:510524%09red/bta:281731%09red/bta:512355%09red/bta:280943%09red/bta:507481%09red/bta:618405%09red/bta:526279%09red/bta:414925%09red/bta:615359%09red/bta:281878%09red/bta:327711%09red/bta:281542%09red/bta:523039%09red/bta:281073%09red/bta:513038%09red/bta:281105%09red/bta:281…
Protein localization	Reactome	R-BTA-9609507	15	67	0.00260295	0.0261772	LONP2|UBE2J2|GDAP1|PXMP4|IDH1|RPS27A|HMOX1|TIMM9|PEX11B|PEX10|DECR2|PEX13|IDE|EHHADH|PEX16	http://www.reactome.org/cgi-bin/eventbrowser_st_id?ST_ID=R-BTA-9609507
ER to Golgi Anterograde Transport	Reactome	R-BTA-199977	17	82	0.00282452	0.028284	TMED7|CAPZA2|BET1|DYNLL1|SEC22C|TUBB4B|SPTB|TBCB|ARF5|TRAPPC6A|SEC24A|NAPB|ARCN1|PPP6C|SAR1B|DCTN4|ANKRD28	http://www.reactome.org/cgi-bin/eventbrowser_st_id?ST_ID=R-BTA-199977
HDR through Homologous Recombination (HRR) or Single Strand Annealing (SSA)	Reactome	R-BTA-5693567	11	41	0.0029232	0.0289357	RPS27A|MRE11|RAD50|POLE|PPP4R2|CDK2|POLD4|RAD51|RFC4|XRCC3|POLK	http://www.reactome.org/cgi-bin/eventbrowser_st_id?ST_ID=R-BTA-5693567
Measles	KEGG PATHWAY	bta05162	26	152	0.00298428	0.0293433	IFIH1|EIF2AK2|HSPA8|MX1|AKT1|STAT2|STAT1|ADAR|CCNE1|IRAK4|OAS1Y|CHUK|TP53|IRF3|IL2RA|IRF7|CCND1|TAB2|IRF9|CCND2|CASP8|TLR2|CDK2|TLR7|TLR4|BID	http://www.genome.jp/kegg-bin/show_pathway?bta05162/bta:654488%09red/bta:535490%09red/bta:281831%09red/bta:510814%09red/bta:347700%09red/bta:507481%09red/bta:100125591%09red/bta:533526%09red/bta:509855%09red/bta:516979%09red/bta:281534%09red/bta:519217%09red/bta:615414%09red/bta:281542%09red/bta:511023%09red/bta:281073%09red/bta:493686%09red/bta:540203%09red/bta:280872%09red/bta:524530%09red/bta:…
RIPK1-mediated regulated necrosis	Reactome	R-BTA-5213460	6	13	0.0032624	0.0310443	TRAF2|TNFSF10|RPS27A|CASP8|XIAP|MLKL	http://www.reactome.org/cgi-bin/eventbrowser_st_id?ST_ID=R-BTA-5213460
Regulated Necrosis	Reactome	R-BTA-5218859	6	13	0.0032624	0.0310443	TRAF2|TNFSF10|RPS27A|CASP8|XIAP|MLKL	http://www.reactome.org/cgi-bin/eventbrowser_st_id?ST_ID=R-BTA-5218859
Cellular Senescence	Reactome	R-BTA-2559583	18	91	0.00334965	0.0317868	H2AFV|RPS27A|TP53|CDC27|MRE11|FZR1|CCNE1|H2AFX|ID1|HIST1H2BD|CDK2|EZH2|H3F3B|RAD50|EED|HMGA1|MAPKAPK3|MAP2K6	http://www.reactome.org/cgi-bin/eventbrowser_st_id?ST_ID=R-BTA-2559583
@@DNA Replication	Reactome	R-BTA-69306	17	84	0.00350104	0.032665	GINS2|RPS27A|ORC6|RFC4|PSMD7|CCNE1|CDT1|POLE|FZR1|PSMA2|CDC27|CDK2|FEN1|PSMD11|POLD4|PSMC3|PSMF1	http://www.reactome.org/cgi-bin/eventbrowser_st_id?ST_ID=R-BTA-69306
Phosphatidylinositol signaling system	KEGG PATHWAY	bta04070	19	99	0.00350857	0.032665	OCRL|ITPKA|PLCB2|DGKZ|CALM3|INPPL1|CALM1|MTM1|DGKQ|PRKCG|PPIP5K2|IMPA2|ITPKB|IMPAD1|ITPR2|MTMR14|DGKA|IP6K2|PIP4K2C	http://www.genome.jp/kegg-bin/show_pathway?bta04070/bta:520277%09red/bta:540005%09red/bta:508888%09red/bta:511124%09red/bta:532797%09red/bta:615813%09red/bta:282002%09red/bta:511887%09red/bta:540877%09red/bta:533622%09red/bta:506348%09red/bta:518371%09red/bta:281878%09red/bta:780855%09red/bta:508236%09red/bta:535844%09red/bta:514596%09red/bta:617095%09red/bta:783833%09red
Signaling by Non-Receptor Tyrosine Kinases	Reactome	R-BTA-9006927	8	24	0.0036196	0.0332429	CCNE1|CCND1|DOCK1|KHDRBS1|SFPQ|CDK2|RPS27A|ARHGAP35	http://www.reactome.org/cgi-bin/eventbrowser_st_id?ST_ID=R-BTA-9006927
Signaling by PTK6	Reactome	R-BTA-8848021	8	24	0.0036196	0.0332429	CCNE1|CCND1|DOCK1|KHDRBS1|SFPQ|CDK2|RPS27A|ARHGAP35	http://www.reactome.org/cgi-bin/eventbrowser_st_id?ST_ID=R-BTA-8848021
Yersinia infection	KEGG PATHWAY	bta05135	23	131	0.00379623	0.0342329	CCL2|PTK2|ACTG1|SKAP2|DOCK1|AKT1|MAP2K6|FYB1|RAC3|MAPK3|IRAK4|TRAF2|GIT2|PKN1|CHUK|TNF|WAS|IRF3|TAB2|VAV3|MEFV|TLR4|LCK	http://www.genome.jp/kegg-bin/show_pathway?bta05135/bta:506270%09red/bta:531391%09red/bta:404122%09red/bta:535347%09red/bta:281043%09red/bta:512355%09red/bta:509080%09red/bta:280943%09red/bta:516979%09red/bta:537203%09red/bta:286883%09red/bta:529195%09red/bta:508890%09red/bta:107131173%09red/bta:281073%09red/bta:540203%09red/bta:619066%09red/bta:516048%09red/bta:521961%09red/bta:533692%09red/bta:…
Regulation of PLK1 Activity at G2/M Transition	Reactome	R-BTA-2565942	11	43	0.00398127	0.0348169	RAB8A|NEK2|HAUS8|PLK1|TUBB4B|RPS27A|TBCB|CETN2|OPTN|NDE1|DYNLL1	http://www.reactome.org/cgi-bin/eventbrowser_st_id?ST_ID=R-BTA-2565942
Signaling by NOTCH	Reactome	R-BTA-157118	7	19	0.00409887	0.0348169	APH1A|WWP2|PSEN2|PSEN1|RPS27A|ADAM10|JAG1	http://www.reactome.org/cgi-bin/eventbrowser_st_id?ST_ID=R-BTA-157118
Synthesis of Dolichyl-phosphate	Reactome	R-BTA-446199	4	5	0.00409956	0.0348169	DOLK|SRD5A3|MVD|DOLPP1	http://www.reactome.org/cgi-bin/eventbrowser_st_id?ST_ID=R-BTA-446199
Ubiquitin mediated proteolysis	KEGG PATHWAY	bta04120	24	140	0.00411368	0.0348169	WWP2|UBE2J2|TRIM32|UBE2L6|XIAP|ELOB|UBE3C|MAP3K1|CDC34|PIAS1|UBE2G2|PML|CUL7|SIAH1|UBA7|UBE2I|UBE2M|CDC27|FZR1|FBXO2|CDC20|CUL4B|UBE2S|MGRN1	http://www.genome.jp/kegg-bin/show_pathway?bta04120/bta:515573%09red/bta:509471%09red/bta:506103%09red/bta:521975%09red/bta:540660%09red/bta:512589%09red/bta:614471%09red/bta:497204%09red/bta:613343%09red/bta:523962%09red/bta:530333%09red/bta:515376%09red/bta:534655%09red/bta:509231%09red/bta:281647%09red/bta:504558%09red/bta:617703%09red/bta:616156%09red/bta:508513%09red/bta:616130%09red/bta:539…
Platelet activation, signaling and aggregation	Reactome	R-BTA-76002	24	140	0.00411368	0.0348169	SYTL4|ACTG1|FAM3C|CD36|APLP2|SERPINE1|NHLRC2|CALM3|CALM1|CLEC3B|GNG10|GNG12|DGKA|IGF1|GNB4|LGALS3BP|GTPBP2|PLA2G4A|P2RY1|ABHD6|PTPN11|F2RL2|CHID1|LCK	http://www.reactome.org/cgi-bin/eventbrowser_st_id?ST_ID=R-BTA-76002
Autophagy	Reactome	R-BTA-9612973	15	71	0.00417453	0.0351039	FUNDC1|DYNLL1|WDR45|HSPA8|VPS37A|HBB|MFN1|MTMR14|RPS27A|MAP1LC3A|LAMTOR5|RB1CC1|CHMP7|ATG9B|LAMTOR2	http://www.reactome.org/cgi-bin/eventbrowser_st_id?ST_ID=R-BTA-9612973
Huntington disease	KEGG PATHWAY	bta05016	31	198	0.00417767	0.0351039	DNAH14|HDAC1|DNAH12|UQCRQ|UQCRH|UQCRB|DCTN4|NDUFV3|DLG4|COX2|HIP1|CYTB|COX1|AP2M1|SIN3A|PLCB2|ATP8|SOD2|CREB5|POLR2A|COX7A1|POLR2H|POLR2K|TBPL1|TP53|CYC1|CASP8|NDUFS1|NDUFS3|COX3|AP2A1	http://www.genome.jp/kegg-bin/show_pathway?bta05016/bta:508888%09red/bta:3283889%09red/bta:512500%09red/bta:281496%09red/bta:3283883%09red/bta:3283880%09red/bta:3283881%09red/bta:505599%09red/bta:616871%09red/bta:507481%09red/bta:327717%09red/bta:518504%09red/bta:281542%09red/bta:286885%09red/bta:613899%09red/bta:613818%09red/bta:100137840%09red/bta:287327%09red/bta:534129%09red/bta:613489%09red/…
Cyclin E associated events during G1/S transition	Reactome	R-BTA-69202	6	14	0.00434	0.0358472	RPS27A|CCND1|CDC25A|CCNE1|CKS1B|CDK2	http://www.reactome.org/cgi-bin/eventbrowser_st_id?ST_ID=R-BTA-69202
Transport of Mature mRNAs Derived from Intronless Transcripts	Reactome	R-BTA-159234	8	25	0.00443895	0.0363468	AAAS|NUP107|NUP58|EIF4E|NUP210|CPSF2|CPSF1|RANBP2	http://www.reactome.org/cgi-bin/eventbrowser_st_id?ST_ID=R-BTA-159234
Transport of Mature mRNA Derived from an Intronless Transcript	Reactome	R-BTA-159231	8	25	0.00443895	0.0363468	AAAS|NUP107|NUP58|EIF4E|NUP210|CPSF2|CPSF1|RANBP2	http://www.reactome.org/cgi-bin/eventbrowser_st_id?ST_ID=R-BTA-159231
TNFR2 non-canonical NF-kB pathway	Reactome	R-BTA-5668541	9	31	0.00445271	0.0363468	LTBR|TRAF2|EDA|UBE2M|RPS27A|CHUK|TNFSF9|TNF|TNFRSF25	http://www.reactome.org/cgi-bin/eventbrowser_st_id?ST_ID=R-BTA-5668541
Adipocytokine signaling pathway	KEGG PATHWAY	bta04920	15	72	0.0046692	0.0378449	CPT1A|TRAF2|CPT1B|ADIPOR2|IRS2|CAMKK2|PTPN11|STK11|ACSL6|CHUK|CD36|ACSL5|AKT1|TNF|SLC2A1	http://www.genome.jp/kegg-bin/show_pathway?bta04920/bta:280943%09red/bta:506059%09red/bta:509459%09red/bta:282356%09red/bta:281052%09red/bta:533590%09red/bta:506812%09red/bta:100300012%09red/bta:514159%09red/bta:281073%09red/bta:280991%09red/bta:100337329%09red/bta:407234%09red/bta:512355%09red/bta:509084%09red
TNFR1-induced NFkappaB signaling pathway	Reactome	R-BTA-5357956	7	20	0.0051466	0.0413254	TRAF1|TRAF2|TAB2|RPS27A|CHUK|XIAP|RBCK1	http://www.reactome.org/cgi-bin/eventbrowser_st_id?ST_ID=R-BTA-5357956
Aminoacyl-tRNA biosynthesis	KEGG PATHWAY	bta00970	14	66	0.005373	0.0427111	QRSL1|KARS|IARS|EARS2|PARS2|DARS|CARS|WARS|CARS2|RARS|YARS|SEPSECS|HARS|GATB	http://www.genome.jp/kegg-bin/show_pathway?bta00970/bta:281576%09red/bta:509885%09red/bta:533058%09red/bta:100300732%09red/bta:508907%09red/bta:510162%09red/bta:532822%09red/bta:510937%09red/bta:515715%09red/bta:506305%09red/bta:518874%09red/bta:281581%09red/bta:509624%09red/bta:506598%09red
Metabolism of non-coding RNA	Reactome	R-BTA-194441	8	26	0.00539356	0.0427111	AAAS|NUP107|GEMIN2|NUP58|GEMIN7|TGS1|NUP210|RANBP2	http://www.reactome.org/cgi-bin/eventbrowser_st_id?ST_ID=R-BTA-194441
snRNP Assembly	Reactome	R-BTA-191859	8	26	0.00539356	0.0427111	AAAS|NUP107|GEMIN2|NUP58|GEMIN7|TGS1|NUP210|RANBP2	http://www.reactome.org/cgi-bin/eventbrowser_st_id?ST_ID=R-BTA-191859
@@Base Excision Repair	Reactome	R-BTA-73884	12	53	0.00620948	0.0465403	SMUG1|MUTYH|H2AFV|H2AFX|TDG|HIST1H2BD|POLE|FEN1|RFC4|POLD4|NTHL1|OGG1	http://www.reactome.org/cgi-bin/eventbrowser_st_id?ST_ID=R-BTA-73884
Platelet degranulation	Reactome	R-BTA-114608	14	67	0.0060155	0.0465403	SYTL4|IGF1|CALM3|NHLRC2|CLEC3B|CALM1|CD36|SERPINE1|LGALS3BP|FAM3C|GTPBP2|APLP2|CHID1|ACTG1	http://www.reactome.org/cgi-bin/eventbrowser_st_id?ST_ID=R-BTA-114608
TRAF6 mediated induction of NFkB and MAP kinases upon TLR7/8 or 9 activation	Reactome	R-BTA-975138	11	46	0.00611746	0.0465403	NKIRAS1|RPS27A|UBE2V1|TAB2|MAP3K1|CHUK|MAP2K6|NOD2|DUSP4|MAPKAPK3|IRAK4	http://www.reactome.org/cgi-bin/eventbrowser_st_id?ST_ID=R-BTA-975138
Toll Like Receptor 9 (TLR9) Cascade	Reactome	R-BTA-168138	11	46	0.00611746	0.0465403	NKIRAS1|RPS27A|UBE2V1|TAB2|MAP3K1|CHUK|MAP2K6|NOD2|DUSP4|MAPKAPK3|IRAK4	http://www.reactome.org/cgi-bin/eventbrowser_st_id?ST_ID=R-BTA-168138
Toll Like Receptor 7/8 (TLR7/8) Cascade	Reactome	R-BTA-168181	11	46	0.00611746	0.0465403	NKIRAS1|RPS27A|UBE2V1|TAB2|MAP3K1|CHUK|MAP2K6|NOD2|DUSP4|MAPKAPK3|IRAK4	http://www.reactome.org/cgi-bin/eventbrowser_st_id?ST_ID=R-BTA-168181
MyD88 dependent cascade initiated on endosome	Reactome	R-BTA-975155	11	46	0.00611746	0.0465403	NKIRAS1|RPS27A|UBE2V1|TAB2|MAP3K1|CHUK|MAP2K6|NOD2|DUSP4|MAPKAPK3|IRAK4	http://www.reactome.org/cgi-bin/eventbrowser_st_id?ST_ID=R-BTA-975155
PPAR signaling pathway	KEGG PATHWAY	bta03320	16	82	0.00613056	0.0465403	CPT1A|CPT1B|OLR1|SCD|SCP2|ACOX1|ACSL6|CD36|ACSL5|LPL|UBC|FABP5|EHHADH|ACADM|PLIN2|PLIN1	http://www.genome.jp/kegg-bin/show_pathway?bta03320/bta:506059%09red/bta:509459%09red/bta:281368%09red/bta:281052%09red/bta:518852%09red/bta:506812%09red/bta:514159%09red/bta:513996%09red/bta:280924%09red/bta:505968%09red/bta:280981%09red/bta:280843%09red/bta:444874%09red/bta:281760%09red/bta:508918%09red/bta:520598%09red
G1/S Transition	Reactome	R-BTA-69206	9	33	0.00625876	0.0465403	RPS27A|ORC6|POLE|CDC25A|CCNE1|CDT1|CKS1B|CCND1|CDK2	http://www.reactome.org/cgi-bin/eventbrowser_st_id?ST_ID=R-BTA-69206
Platelet homeostasis	Reactome	R-BTA-418346	7	21	0.00638314	0.0465403	PAFAH2|CALM3|CALM1|PTPN11|ATP2A3|PLA2G4A|P2RX4	http://www.reactome.org/cgi-bin/eventbrowser_st_id?ST_ID=R-BTA-418346
Cleavage of the damaged pyrimidine	Reactome	R-BTA-110329	4	6	0.00639052	0.0465403	SMUG1|NTHL1|TDG|OGG1	http://www.reactome.org/cgi-bin/eventbrowser_st_id?ST_ID=R-BTA-110329
SMAD2/SMAD3:SMAD4 heterotrimer regulates transcription	Reactome	R-BTA-2173796	4	6	0.00639052	0.0465403	RPS27A|SMAD7|SNW1|RNF111	http://www.reactome.org/cgi-bin/eventbrowser_st_id?ST_ID=R-BTA-2173796
Activation of RAC1 downstream of NMDARs	Reactome	R-BTA-9619229	4	6	0.00639052	0.0465403	CAMK1|CAMKK2|CALM3|CALM1	http://www.reactome.org/cgi-bin/eventbrowser_st_id?ST_ID=R-BTA-9619229
Depyrimidination	Reactome	R-BTA-73928	4	6	0.00639052	0.0465403	SMUG1|NTHL1|TDG|OGG1	http://www.reactome.org/cgi-bin/eventbrowser_st_id?ST_ID=R-BTA-73928
Synthesis of Leukotrienes (LT) and Eoxins (EX)	Reactome	R-BTA-2142691	4	9	0.00692562	0.0495984	LTA4H|ALOX15|ALOX5AP|ALOX5	http://www.reactome.org/cgi-bin/eventbrowser_st_id?ST_ID=R-BTA-2142691
#Term	Database	ID	Input number	Background number	P-Value	Corrected P-Value	Input	Hyperlink
cytosol	Gene Ontology	GO:0005829	491	2482	3.87112e-55	2.1508e-51	RNF14|UBL7|MOV10|NELFA|RIC1|FKBP4|ARFRP1|PDCD10|MKL1|CDC73|ZFYVE16|COMMD5|RNF114|FAM114A2|RNF111|SCLY|PPHLN1|WDR4|TCOF1|XPC|HSPA8|OSBPL9|STK4|OPA1|CNDP2|AKAP7|DBNL|LMTK2|PARP14|SYAP1|PARP10|ARHGAP17|STK38L|RASGRP2|DTL|ANO6|GEMIN7|PUM2|IMPAD1|DENND4C|IQSEC3|IFIT2|HIP1R|HSCB|WDR45|BACH2|TIPRL|NF2|MAP1LC3A|SNX33|VTA1|HNMT|ALPK1|TBC1D2B|GLMP|UCK1|AKTIP|PYM1|TNK2|PAFAH2|SH3D19|HLCS|PSMD11|ZC3H4|RING1|…	http://amigo.geneontology.org/amigo/term/GO:0005829
nucleus	Gene Ontology	GO:0005634	532	2955	4.95267e-49	1.37585e-45	RNF14|MOV10|SCG5|HSPA8|PSPC1|FKBP4|ANP32A|DYNLL1|DBR1|N6AMT1|RNF114|CRBN|ZFR|RNF111|WEE2|IRAK4|FOXQ1|WDR5|WDR4|ZNF41|DIAPH3|PTOV1|SMARCD3|MACROD1|GATA2|AKAP7|CCND1|PARP14|CCND2|PARP10|MTREX|TCF12|CSRP1|NTHL1|TCF19|SAP25|TP53INP1|TTC4|RPS27A|MX2|PDS5B|STIP1|WDR48|GTF2B|RSBN1L|H3F3B|CDAN1|NUDT3|TSPYL1|GLMP|DNASE1L1|DNASE1L2|DNASE1L3|HOXB6|CHUK|AKTIP|CMTR2|BRF1|CBY1|TNK2|DNAJC8|ZC3H3|PSMD11|GPX4|ANK…	http://amigo.geneontology.org/amigo/term/GO:0005634
nucleoplasm	Gene Ontology	GO:0005654	363	1867	1.58853e-38	2.94196e-35	STK11|FKBP4|RPF2|COMMD5|FAM114A2|RNF111|SP110|WEE2|PPHLN1|WDR4|TCOF1|XPC|SMARCD3|MACROD1|OPA1|CNDP2|CCND1|SYAP1|MTREX|PRR14|SPPL2B|DTL|QSOX2|PDS5B|GTF3C3|PUM1|KRR1|GTF3C5|IQSEC3|HSCB|SDAD1|BACH2|VTA1|HNMT|GDF11|TSPYL1|FAM212B|PYM1|CMTR1|SH3D19|ZC3H4|TTC37|GPX4|GIT2|TLE3|SMAD7|TLE4|POLE|MIOS|NCOA1|NCOA5|TFPT|SPATS2L|CHTF18|NOL6|MYRF|TAF1C|ZNF638|METTL22|PBRM1|TUBGCP2|RBM7|RBM4|ZMYM3|FMR1|PRC1|MOB1…	http://amigo.geneontology.org/amigo/term/GO:0005654
cytoplasm	Gene Ontology	GO:0005737	475	2867	3.66791e-35	5.09472e-32	RNF14|ESPN|TMCO1|SUMO3|HSPA8|PSPC1|FKBP4|SBF2|ANP32A|PPP4R3B|CRBN|SPTLC2|RNF111|HEBP1|IRAK4|WDR6|OSGEP|DIAPH3|XPC|SIVA1|STK4|TAGLN|IQCD|STRBP|CCND1|TUBB4B|PARP14|CCND2|PARP10|ERI1|ARHGAP15|TCF12|CSRP1|KLC4|SAP25|RPS27A|MX2|MX1|PUM2|KRR1|RANBP10|STIP1|HSCB|CETN2|FBXL15|HNMT|CHUK|EPS15L1|PYM1|CMTR1|ARL5B|TNK2|GZMB|HLCS|FBXO32|MYBBP1A|NXT1|SESN2|KLHL22|SMAD7|OTUD3|SRGAP2|SPEM1|XIAP|MIOS|TRIM56|ANKRD…	http://amigo.geneontology.org/amigo/term/GO:0005737
RNA binding	Gene Ontology	GO:0003723	106	422	5.13172e-18	4.75198e-15	MOV10|LRPPRC|PABPN1L|DARS|CDKN2AIP|PSPC1|CAPRIN1|CWC22|TRUB1|TRUB2|MBNL1|MBNL2|RNASEL|MRPS9|PABPC1|TRIM21|RPL11|RPL13|RPL18|RPL19|MRPL1|GPATCH1|RBM43|MTREX|DDX1|XRN2|NOP9|ENOX2|FUS|RPL8|RPL6|RPL7|RPL4|RPL5|PABPC4|PABPN1|HELZ|KRR1|DQX1|IFIT2|DHX36|SRSF7|DDX5|DDX52|DDX55|RBM39|SFPQ|RPUSD1|RPUSD2|PYM1|PPP5C|PCID2|SAFB2|C7H19orf66|RBM28|PAPD5|RPS10|UPF2|PHAX|PRPF40A|RBM10|TRIM32|DDX19B|SNRNP70|RANBP2…	http://amigo.geneontology.org/amigo/term/GO:0003723
nucleolus	Gene Ontology	GO:0005730	124	551	1.32616e-17	9.85303e-15	CDKN2AIP|HSPA8|ERGIC2|PKMYT1|KIF2A|UBLCP1|RPF2|MYC|RPP40|TCOF1|PNKP|XPC|CTSB|SNAPC1|MRO|RPL11|RPL19|SETD7|SMUG1|NARF|TMA16|SAP30L|H2AFY|PARP10|ACSL5|DDX5|DDX1|POP5|POP4|SPC24|DTL|RPL5|DOCK4|GTF3C3|KRR1|NOP14|XRCC1|ERI1|XPO1|NMD3|YPEL3|METTL22|DDX52|SCD|ADAR|INTS4|SUB1|DDX55|NF2|ZBTB33|SAPCD2|TSPYL1|SDAD1|FAM207A|PYM1|APTX|TRIM41|ABTB1|TP53|FCF1|UTP23|UTP20|VPS51|NVL|RBM28|RPP38|ZNF330|RPS10|FANCD…	http://amigo.geneontology.org/amigo/term/GO:0005730
ATP binding	Gene Ontology	GO:0005524	219	1275	1.41872e-17	9.85303e-15	DNAH14|MOV10|ACTG1|UBE2J2|PARS2|DARS|MLH3|HSPA8|PKMYT1|FKBP4|AKT1|NSF|CGAS|KIF2A|KIF2C|EHD1|CAMK1|MAP3K1|GRK2|MAP3K4|MYO1G|RARS|STK24|DMPK|RFC4|WEE2|LYN|MAP3K20|IRAK4|IARS|ERBB4|VRK2|RFC1|WNK4|PASK|STK4|DHX29|PIP4K2C|ROR2|LMTK2|DNAJA2|DGKA|TRANK1|NME3|KIF5C|STK11|PPIP5K2|DDX5|BMPR2|DDX1|ATP8B4|MMAB|STK38L|ATP13A3|RPS6KC1|PLK1|MTREX|NUAK2|DHX38|ACVRL1|TRIB1|TRIB3|DQX1|XRCC3|MAPKAPK3|DHX36|CHD1|RPS…	http://amigo.geneontology.org/amigo/term/GO:0005524
metal ion binding	Gene Ontology	GO:0046872	200	1164	3.88472e-16	2.15835e-13	HBM|TGM1|ZFX|RNF14|SLC6A4|ATP13A1|IDI1|SIVA1|HBB|FBP1|CGAS|SMAP2|ZFYVE19|PPP2R3C|ZNF148|ZFYVE16|PFKM|ZNF570|ELOF1|RNF114|CRBN|MIPEP|ZNF263|SP110|MBNL1|MBNL2|DNAJA2|ZNF689|SOD2|TRIM25|XAF1|BAZ1A|TNS3|QTRT2|DCAF15|RFNG|ZNF394|CNDP2|RNF19A|ZNF444|CARS2|PCGF3|PCGF5|GH1|PARP12|ZKSCAN1|ZGPAT|CSRP1|ZNF566|NTHL1|TCF19|XPNPEP2|FUS|MBLAC1|ZNF692|HELZ|ZNF596|RSAD2|MUTYH|PPM1D|YPEL3|YPEL2|TREX1|STK25|ADAL|CD…	http://amigo.geneontology.org/amigo/term/GO:0046872
Golgi apparatus	Gene Ontology	GO:0005794	129	639	4.22284e-15	1.83249e-12	GNPTAB|DRAM2|FAM3C|ERGIC2|ZDHHC18|PKMYT1|ARFRP1|GLCE|PDCD10|SLC30A6|SLC30A1|LTBR|B3GNT2|FMNL3|FAM114A2|PPP2R3C|CDH1|LYN|SLC26A11|PPHLN1|SCAMP5|CCDC88A|SCAMP1|NOD2|OSBPL9|CD36|LRP6|B4GALT3|LMTK2|PDXDC1|MBTPS1|TRAPPC3|RAB33B|SYAP1|PARP10|TLR2|TLR4|ATP8B4|LZTR1|NTN3|PNRC2|GBA|DOCK4|NCSTN|SLC29A3|TANGO2|MANEA|SLC35A4|STK25|TPP1|B4GALT1|FNDC3A|ATG9B|RAB7B|RAB3GAP1|LARGE2|TMED5|GBP5|IGFBP1|GRN|DSE|CBY1…	http://amigo.geneontology.org/amigo/term/GO:0005794
identical protein binding	Gene Ontology	GO:0042802	152	813	4.28768e-15	1.83249e-12	ZDHHC17|UBQLN1|ACTG1|SLC6A4|PLK1|HPCA|UBQLN4|PKD2L1|NUDT21|SLC25A12|MSR1|LTBR|AHCYL1|CNGB1|WAS|CCDC91|SNRPA|DVL1|CDH1|RELB|HMG20A|PIP4K2C|PRPSAP1|TRIM29|SPAG9|SH3GLB2|IGHMBP2|TUFT1|KCTD13|BMP1|KCTD15|HCN2|RBKS|SLC2A1|CD2AP|TLR2|CEP72|YIPF6|CAVIN1|TNFSF10|FUS|TRIM32|KHDRBS1|MX1|UHRF1BP1|MITD1|EED|IFIT3|APLP2|CRYBA4|HSCB|ADORA2A|EMSY|SUMF1|SUB1|NDC80|GCC2|SNX33|TLR4|MRE11|JMJD6|TRIM41|IVD|SDSL|IRF5…	http://amigo.geneontology.org/amigo/term/GO:0042802
perinuclear region of cytoplasm	Gene Ontology	GO:0048471	89	411	3.16548e-12	9.25654e-10	HECTD3|LRPPRC|PSMF1|CHI3L1|ANP32A|CSNK1D|MTMR9|CDH1|LYN|CUL7|ALOX5|LMTK2|STOM|SYT5|FAT1|TLR4|PTOV1|MX1|PUM2|XRCC3|ATP7A|HIP1R|STX10|NF2|NUPR1|GBP5|EIF4E|CYHR1|TLK2|RNF128|VPS54|EHD4|ANKRD13B|ANKRD13C|EHD1|HDAC6|RPS6|HFE|TNFSF13B|OPTN|SEC23A|STAT1|PSEN2|PSEN1|DNAJB6|OBSL1|RAB10|RAC3|CLIC4|MTMR14|COL4A3BP|SYAP1|ASGR2|VPS4A|LAMP1|ACHE|NDOR1|VPS35|APBA3|RAB11FIP4|EIF2AK2|NXT2|GDPD3|RAD51|ABCA1|CDK5RA…	http://amigo.geneontology.org/amigo/term/GO:0048471
protein ubiquitination	Gene Ontology	GO:0016567	73	311	1.19257e-11	3.31296e-09	FBXO45|TRIM38|WWP2|RNF38|DTX3|TRIM33|FBXO7|PML|UBR3|XIAP|RPS27A|CBLL1|DCAF15|DCAF4|SPSB3|FBXO9|RNF34|UBR1|RNF31|NOSIP|CUL7|RNF170|PLK1|RNF128|LZTR1|CRBN|NEURL4|WSB2|VCPIP1|RNF138|FBXL15|PJA2|RLIM|PEF1|CNOT4|GID4|SOCS5|G2E3|TRIM28|SIAH1|TRAF7|FBXO2|SOCS2|TRIM21|TRIM68|UBA7|SOCS6|HECTD3|ISG15|HERC6|RNF25|AKT1|UHRF1|KCTD13|VCP|SOCS7|KCTD10|ZNRF2|CDC27|RNF123|RNF168|RBBP6|ASB1|RNF182|CCNF|CUL4B|NSMCE…	http://amigo.geneontology.org/amigo/term/GO:0016567
protein kinase binding	Gene Ontology	GO:0019901	71	305	3.13029e-11	6.95676e-09	CCNE1|PLK1|MSH2|SKAP1|RBBP6|ADAM10|AKT1|LATS1|TRIM38|MAP2K6|MLKL|FBXO7|CCNT1|PRC1|RICTOR|ARHGAP33|STRIP1|WDR45|MAML1|TFPT|MAP3K1|CKS1B|NSF|BCL2L14|DVL2|MICAL1|DVL1|MAPK6|PPP1R12A|NOD2|RNF138|RELB|CKS2|TRAF2|ACVRL1|LIPE|RAC3|VRK2|CDC25B|CDC25A|CEP250|FAM212B|TRIM21|WARS|TRIM68|SV2A|IBTK|AP2A1|PDCD10|SUFU|RHOC|TELO2|WAS|RHOF|USP37|PRKRIP1|AKAP7|CNTLN|LLGL1|CCND1|H2AFY|IRS2|LCK|PPP1R12C|SREBF1|TOM1L…	http://amigo.geneontology.org/amigo/term/GO:0019901
DNA binding	Gene Ontology	GO:0003677	99	517	8.84855e-11	1.48977e-08	ZFX|POLR3D|ZFAND3|CGAS|CCNT1|TOPORS|ZNF148|BCLAF1|ZNF574|SP110|MYC|HMG20A|TRIM21|REV3L|IGHMBP2|CENPT|CENPS|SMUG1|STRBP|NEUROD4|H2AFY|H2AFZ|DDX1|ZNF566|NTHL1|FUS|ZNF692|PDS5B|FEN1|THAP11|ASXL1|ZBP1|ARID2|ASXL2|PCBP4|MRE11|NUPR1|TFEC|DNASE1L1|DNASE1L2|DNASE1L3|GTF2IRD2|HIST1H2BD|POLR2A|POLR2K|ZEB2|TP53|SRRT|ERCC6L2|TOX4|ZNF292|ZHX1|SMAD7|RFC1|POLG|MUS81|TIGD3|POLL|NCOA1|ZNF628|DHX58|AKAP8L|ZHX3|TFP…	http://amigo.geneontology.org/amigo/term/GO:0003677
negative regulation of transcription by RNA polymerase II	Gene Ontology	GO:0000122	111	625	3.24238e-10	5.14705e-08	WWP2|PLK1|ATF7IP|MAFK|FBP1|SEMA4D|CDC73|WWC3|ZNF148|THRB|ZNF263|RELB|MYC|HMG20A|FOXQ1|FLCN|TRIM28|TRIM29|DR1|LDB1|IGHMBP2|SNAI1|URI1|BMP4|CCND1|RFX5|H2AFY|DDX5|NKAP|ZNF566|ZBTB21|KDM5A|FOXK2|ZNF692|MED25|EED|EDNRB|THAP11|SAP130|BACH2|CCNE1|SUV39H1|SREBF1|ZNF281|PARP9|MIER1|MIER2|FOXS1|SFPQ|PTPN2|IRF3|ETV3|TP53|MEF2A|WWC2|NSD2|ZHX1|HDAC7|HDAC9|LIN37|SMAD7|TCERG1|TLE4|SMO|CBX8|CBX7|MXD3|FNIP1|PSEN1…	http://amigo.geneontology.org/amigo/term/GO:0000122
structural constituent of ribosome	Gene Ontology	GO:0003735	45	156	4.91924e-10	7.59202e-08	RPS13|RPS10|MRPL21|RPS15|RPL6|RPL7|RPL4|RPL5|RPL18A|RPS15A|RPS7|RPS6|RPS27A|RPS8|RPL8|RPL13A|RPL27|RPL26|RPL21|RPL22|MRPL55|RPLP2|RPL10A|RPS19|RPS24|RPS18|MRPL14|MRPS9|RPS21|MRPS18B|RPL17|RPL10|RPL11|RPL13|RPL18|RPL19|MRPL1|RPS3A|RPL39|RPL36|RPL34|RPL30|RPL31|MRPL47|MRPL49	http://amigo.geneontology.org/amigo/term/GO:0003735
intracellular protein transport	Gene Ontology	GO:0006886	54	220	1.42527e-09	2.14022e-07	SYTL4|STX1B|SYTL1|SNX6|EHD1|TBC1D2B|SCG5|GRTP1|RIC1|STXBP3|SCFD2|NSF|RABL3|TMED7|TICAM2|SNX13|SEC23A|SNX11|TSNARE1|STAM2|TOM1L2|GRK2|ARF5|AP2M1|YWHAH|NAPB|EVI5|SNX33|SNX10|SNAPIN|ARFIP1|COPA|TBC1D14|RPH3AL|AP4M1|TBC1D8B|TMED5|SEC24A|SEC24C|SEC24B|SAR1B|ARL5B|VPS35|VPS16|STX3|FAM91A1|ARFRP1|CDK5|AP1G1|TBC1D12|AP2A1|TBC1D10C|TBC1D10A|TBC1D15	http://amigo.geneontology.org/amigo/term/GO:0006886
cellular response to DNA damage stimulus	Gene Ontology	GO:0006974	40	143	9.12597e-09	1.2676e-06	ZBTB3|METTL3|CDKN2AIP|STK11|RBBP6|XIAP|CGAS|FMR1|OTUB1|GNL1|PSEN1|UBQLN4|SMC6|SUSD6|FAAP20|LYN|FBXO45|WDR4|RAD51|SUV39H1|PSME4|VCP|UBA7|AKTIP|USP16|MACROD1|CENPS|MYC|SETD7|TP53|TLK2|CCND1|VAV3|RNF168|USP10|PAK1|CUL4B|ALKBH8|SLF2|PHF1	http://amigo.geneontology.org/amigo/term/GO:0006974
zinc ion binding	Gene Ontology	GO:0008270	110	664	1.13982e-08	1.51039e-06	CPM|ZCCHC14|ZFR|ZFAND3|TRIM14|ZNF330|RARG|ADAMTS2|MAP3K1|THRB|RNPEPL1|MIB2|ZSWIM6|RABIF|ZSWIM8|ZSWIM9|ZMYM3|TRIM28|TRIM29|TRIM21|SEC24A|SEC24B|UBR3|UBR1|GATA2|BMP1|SAP30L|RBBP6|ADAM8|MEFV|ZNF276|GATAD1|KDM5A|ERAP2|TRIM38|TRIM33|TRIM32|MMP19|THAP11|SRSF7|TRIM56|ATAD3A|CPA3|GTF2B|SUV39H1|ZFAND2B|UBA5|TK1|POLR2K|TRIM41|ALKBH8|VAT1L|TOP3A|EARS2|HDAC6|POLE|TNFSF10|IKZF4|IDE|SEC23A|DHX58|NR2F6|PML|DNPE…	http://amigo.geneontology.org/amigo/term/GO:0008270
endoplasmic reticulum	Gene Ontology	GO:0005783	103	607	1.14177e-08	1.51039e-06	UBE2J2|TMCO1|PSMF1|ERGIC2|ZDHHC18|CHI3L1|ANP32A|USP25|SLC30A1|SQLE|SDF4|DLG4|CCDC88A|MTMR9|SPTLC1|SV2A|SLC26A11|CGRRF1|FUT10|PDXDC1|STOM|TRAPPC3|ACSL6|ARCN1|ACSL5|TLR7|RHBDD1|YIPF6|CAVIN1|PKD2L1|NSDHL|GBA|SEC62|NCSTN|MGST1|UNC93B1|ARHGAP5|SAR1B|IFIT2|SUMF1|RPS3A|ZFAND2B|EPHB1|RCN3|DNASE1L1|DNASE1L3|TMED5|INSIG1|GRN|PTPN2|DSE|PEX3|HACD2|TP53|ZDHHC4|TMEM50A|SHISA5|RNF128|EHD4|ANKRD13C|SMPD4|FBXO2|T…	http://amigo.geneontology.org/amigo/term/GO:0005783
mitochondrion	Gene Ontology	GO:0005739	123	774	1.31843e-08	1.66482e-06	BRI3BP|PARS2|IFI27|STK11|ACOD1|FKBP4|AKT1|KIAA0141|DYNLL1|SLC25A12|OGG1|SESN2|MMADHC|FAM173A|COX20|MIPEP|PITRM1|MRPL58|IREB2|TRMU|DOK4|ERBB4|XPC|IDH1|SCCPDH|SLC25A20|PEX11B|OPA3|TRAFD1|SLC25A29|ABHD6|HSDL2|URI1|XAF1|ACSL5|DDX1|NTHL1|MMAB|CAVIN1|FOXK2|LIPE|MGST1|FEN1|IFIT3|SLC25A38|DHX36|HIP1R|HSCB|GOLPH3|DISC1|TMEM71|TXNRD2|GATB|RSAD2|MRPL14|PARP9|ISCA2|ACSF2|ACSF3|COX7A1|MCCC2|BLOC1S2|MTRF1L|TP5…	http://amigo.geneontology.org/amigo/term/GO:0005739
protein transport	Gene Ontology	GO:0015031	46	184	1.41898e-08	1.70237e-06	FAM160A2|LIN7B|KTN1|SNX4|TIMM9|LIN7C|SEC16B|RAB8B|VAMP3|BET1|CNIH4|PHAX|PSEN1|CALCRL|CETN2|RABEP2|MTX1|MTM1|RRBP1|VTA1|RANBP2|RAB7B|SCAMP5|RCN3|RAB5C|SCAMP1|RUFY1|CENPF|SNX15|COG5|ATG4C|ATG4B|ARFGEF1|ATG4D|ATG9B|SEC22C|NASP|SNX21|SFT2D3|BBS5|ARCN1|NXT1|VPS51|GOSR1|YIPF5|SNX24	http://amigo.geneontology.org/amigo/term/GO:0015031
centrosome	Gene Ontology	GO:0005813	73	375	1.42313e-08	1.70237e-06	SNX10|AAAS|CCDC77|PLK1|PPP2R3C|SMAD7|HASPIN|KAT2A|KIAA0586|PPP1R12A|CCNF|NPHP4|NDE1|NDC80|DCTN4|TOPORS|KLHL22|DTL|ZFYVE19|NEK2|HAUS8|PHAX|PSEN2|PSEN1|HAUS5|CETN3|CETN2|VPS37A|CDKL2|DISC1|RABEP2|PPP4R3B|OBSL1|CDC25B|RELB|ATP6V0D1|NCKAP5L|HNMT|CUL7|RRAGD|CLIC4|CTSC|CCDC88A|FLCN|SSNA1|CEP63|CENPF|CEP250|CROCC|SLC1A4|RAB8A|MCM3|DENND1C|TP53|WRAP73|RGS14|CCDC88B|PCGF5|ZFYVE26|CNTLN|SFI1|IFT81|RBBP6|KI…	http://amigo.geneontology.org/amigo/term/GO:0005813
protein homodimerization activity	Gene Ontology	GO:0042803	91	514	1.44009e-08	1.70237e-06	PSMF1|AKT1|GLCE|PDCD10|NUDT21|DCK|CNGB1|CCDC88A|TKT|GOLGA5|ERBB4|PRMT2|CENPF|IDH1|TRIM21|LDB1|STK4|ACOT7|SCARB2|RAB11FIP4|TCF12|SPPL2A|SPPL2B|TRIM38|ANO6|SKAP1|LPL|HIP1R|SLC11A1|TREX1|STK25|CHUK|GBP5|SFPQ|UBA5|UHRF1BP1L|IRF3|VEGFA|EPHX2|GLA|SRGAP2|STOM|CDSN|IDE|HARS|NECTIN2|FZD4|STAT1|ZHX3|CSF1R|USF2|PML|BIRC5|SRF|TRIM68|APPL1|MVD|ACHE|MIXL1|GOPC|LRP6|SLC8B1|PSPH|TDG|KARS|MSH2|ADAM10|NLRC4|CDADC1…	http://amigo.geneontology.org/amigo/term/GO:0042803
lysosome	Gene Ontology	GO:0005764	43	165	1.50261e-08	1.73928e-06	GNS|SNX6|CALCRL|RAB7B|GLA|HSPA8|IDS|NCSTN|RB1CC1|DRAM1|DRAM2|WDR45B|PLBD1|SLC11A1|WDR48|GBA|TMEM59|LMBRD1|CTSH|RRAGD|CTSK|GLMP|RNASE6|TPP1|CTSB|CTSC|UNC13D|C8H9orf72|VMA21|NAGA|NAPSA|CTSS|ARSG|VPS35|VPS36|HEXA|GLB1|SYT7|TLR7|C5H12orf66|LAMTOR5|CHID1|PRCP	http://amigo.geneontology.org/amigo/term/GO:0005764
endoplasmic reticulum membrane	Gene Ontology	GO:0005789	74	384	1.63579e-08	1.85479e-06	MSMO1|CLCC1|TMEM41B|VMA21|CYP2D14|ERAP2|HMOX1|SERINC1|MX1|MGST1|UBE2J2|SAR1B|RSAD2|PEX16|PGAP2|TMED5|LBR|SLC10A7|NSDHL|SSR1|PSEN2|PSEN1|TREX1|POR|MR1|UBQLN4|ATP6AP2|TKT|SEC16B|HACD2|REEP1|RAB10|SPINK5|FDFT1|SGPP1|FMO2|TXNDC11|TBXAS1|VRK2|AGPAT3|CYP51A1|CHRM3|CASP4|RTN2|RTN3|UBA5|SEC24A|HMGCR|MIA2|ITPR2|RNF170|ALG12|MYRF|SEC23A|SEC22C|PAFAH2|EDA|ZDHHC4|SOAT1|RTCB|CEPT1|TMEM50B|ERO1A|SHISA5|ALOX5AP…	http://amigo.geneontology.org/amigo/term/GO:0005789
cytosolic large ribosomal subunit	Gene Ontology	GO:0022625	22	48	2.18848e-08	2.38415e-06	RPL8|RPL6|RPL7|RPL4|RPL5|RPL18A|RPL27|RPL26|RPL21|RPL13A|RPL17|RPL10|RPL11|RPL13|RPL18|RPL19|MRPL1|RPL39|RPL36|RPL30|RPL31|RPL10A	http://amigo.geneontology.org/amigo/term/GO:0022625
nuclear speck	Gene Ontology	GO:0016607	62	299	2.39254e-08	2.5081e-06	PABPN1|MAML1|PLRG1|MSL1|DOCK1|PSPC1|NAMPT|SAP130|RBBP6|SMNDC1|POLR3D|NCAPG2|RUFY1|FOXO4|FYTTD1|RNF34|CWC22|OGG1|TOPORS|DGKZ|SRSF7|MAML2|AKAP8L|DUSP11|DGKQ|CDC34|ZC3H13|SREK1|NR4A2|TKT|RBM10|DHX36|SAP18|PPP4R3B|RBM19|SNRNP70|CNOT7|CDC5L|AKAP17A|RMI2|TOE1|SPOP|PSME4|DAZAP2|AP5Z1|TRIP11|OSGEP|GPATCH2|CBY1|E2F7|API5|CARMIL1|TERT|BCLAF1|RBM39|METTL3|RBM4|CXXC1|BASP1|NXT1|TCF12|CDC40	http://amigo.geneontology.org/amigo/term/GO:0016607
membrane	Gene Ontology	GO:0016020	85	482	4.96905e-08	5.01965e-06	MSMO1|OCRL|VMP1|CCND2|EPHX3|PKD2L1|BPI|NIPA2|ANXA4|STK11|SERINC1|TGFBR1|CD36|MX1|ALOX15|TMEM131|ARHGAP15|ADGRV1|ACSL5|PLIN2|ANXA5|RPS8|LBP|SGPP1|CNP|SNX11|GRAP|SEC62|CCDC88B|DGCR2|GRK2|SBF2|PNPLA2|PFKM|CRBN|MTMR9|RABIF|SLC8A1|LMBRD2|ZMYND19|DLC1|PIP4K2C|TOM1L2|OAS1Y|LY6E|AUP1|LIPE|TCTN1|MTM1|PORCN|TMEM131L|MX2|TM9SF2|LOXL3|KCNAB2|LGALS3BP|REEP1|CLPTM1L|OSBPL9|VEGFA|ITPKB|NMT1|SLC39A1|TMEM87A|DHCR…	http://amigo.geneontology.org/amigo/term/GO:0016020
innate immune response	Gene Ontology	GO:0045087	50	225	8.55367e-08	8.48647e-06	ANXA1|IFIH1|TRIM38|APOBEC3Z1|TTC4|BPI|TRIM32|MX2|MIF|POLR3D|CGAS|FBXO9|NLRC4|ANKRD17|MID2|RSAD2|DHX36|TRIM14|LBP|TICAM2|DHX58|TMEM106A|MR1|PSPC1|HMGB3|NOD2|PML|C2|LYN|PJA2|IRAK4|ALPK1|MPEG1|RNASE6|TRIM25|TRIM21|TIFA|TRIM68|RELB|MX1|CASP4|IRF5|TOLLIP|IFI6|TLR2|CD14|DDX1|TLR4|CHID1|LCK	http://amigo.geneontology.org/amigo/term/GO:0045087
GTPase activator activity	Gene Ontology	GO:0005096	45	194	1.3087e-07	1.27564e-05	OCRL|TBC1D2B|ACAP1|DOCK1|GRTP1|DOCK4|SRGAP2|TBC1D8B|RASAL1|RASAL2|IQGAP3|SMAP2|SEC23A|TBC1D1|OPHN1|ARHGAP15|RABEP2|ARHGAP26|EVI5|SIPA1L2|DLC1|RALGAPA1|RGS1|FLCN|RIC8A|RAB3GAP1|MTSS1L|SIPA1|CHM|ACAP3|SYNGAP1|AGAP3|ADAP2|ARHGAP35|RGS14|LLGL1|ARHGAP17|ARHGAP33|TBC1D14|GIT2|TBC1D12|TBC1D15|TBC1D10C|TBC1D10A|AGFG1	http://amigo.geneontology.org/amigo/term/GO:0005096
protein-containing complex	Gene Ontology	GO:0032991	58	291	2.1248e-07	1.96757e-05	CAVIN3|CAVIN1|UBQLN1|SCP2|AKT1|FEN1|ETFBKMT|IKZF4|MITF|RAB3GAP2|ADSL|FYB1|OGG1|STK4|NCOA1|NEK2|STAT1|ASF1B|PSEN2|VRK2|CRYBG3|EXOG|PSMG4|RBM10|MAPK6|MTMR9|NOD2|LYN|RBM39|GDF11|SPATS2L|PARP9|RAB3GAP1|KHDRBS1|MIER2|CEP250|WARS|USP10|PEX11B|QTRT2|LTF|GOPC|SASH1|DAZAP2|AKAP7|ZNRF2|SRRT|PTPN11|RBBP6|IRS2|METTL22|ARHGAP33|GPX4|RAD51|F2RL2|PAK1|RNF111|PADI4	http://amigo.geneontology.org/amigo/term/GO:0032991
ubiquitin-dependent protein catabolic process	Gene Ontology	GO:0006511	44	197	4.40132e-07	3.94415e-05	USP8|RNF14|UBL7|WWP2|DTL|NTAN1|PSMF1|UBE2L6|FBXO7|SPSB3|RNF34|USP24|USP25|UBQLN2|UBE3C|USP47|UBQLN1|CDC34|UBQLN4|RNF114|TRIM32|CUL7|RLIM|CNOT4|FBXO45|SIAH1|SPOP|USP37|RNF111|USP10|USP16|USP18|USP34|UHRF1|RNF19A|TOLLIP|RNF168|PSMD11|RBBP6|CUL4B|RNF128|RNF215|RNF126|UBE2S	http://amigo.geneontology.org/amigo/term/GO:0006511
enzyme binding	Gene Ontology	GO:0019899	36	147	7.66531e-07	6.60362e-05	RFC4|MLEC|MSH6|NOP14|FOXO4|XRCC1|CDC20|MID2|CPSF1|MSR1|ADORA2A|NCOA1|GOLPH3|THRB|POLD1|YWHAH|TH|TSPYL1|PUS7|PARP4|LDB1|LAMP2|LAMP1|EIF4E|EHHADH|DHCR24|KAT8|HACD2|APBA3|SCARB2|PARP14|NOTCH3|TARBP2|HLCS|CFTR|MCM2	http://amigo.geneontology.org/amigo/term/GO:0019899
chromatin binding	Gene Ontology	GO:0003682	63	349	1.30396e-06	0.000107509	FAM208A|FUS|HDAC7|HMGB3|CDT1|MSH2|NELFA|PHF19|KAT2A|TLE4|POLG|CCNT1|POLR3D|CGAS|MITF|ANKRD17|NUDT21|BCAS3|NCOA1|SIN3A|NCOA5|ASXL1|PBX2|ASXL2|NAP1L4|SOX15|POLD1|HNF1A|KMT5C|STPG4|RELB|MTA1|DLX3|DNMT3A|TSPYL1|PKN1|CKS2|BAHCC1|NUPR1|NCAPH2|CENPB|SFPQ|LDB1|MSH6|CDK9|APTX|CENPS|PKNOX1|URI1|EPOP|RNF168|POLE|RING1|MEF2A|SREBF1|DDX1|RAD51|PBRM1|CDC45|MLH3|NSD2|GLI1|ATF2	http://amigo.geneontology.org/amigo/term/GO:0003682
rRNA processing	Gene Ontology	GO:0006364	21	59	1.31581e-06	0.000107509	RPP38|NVL|DDX27|POP5|RRP36|WDR36|SBDS|RPL27|RPL26|SUV39H1|NOL8|DDX1|RPS7|RPS6|RPP40|KRR1|RPL11|UTP20|POP4|NOL6|UTP23	http://amigo.geneontology.org/amigo/term/GO:0006364
apoptotic process	Gene Ontology	GO:0006915	45	216	1.68984e-06	0.000136068	DYNLL1|BIRC5|TCHP|AKT1|MAP2K6|CHI3L1|NLRC4|RNF34|HIP1R|BCL2L15|BCL2L14|EBAG9|GADD45B|BCLAF1|DNASE1|TFPT|DLC1|CTSH|TGFBR1|CDKN2A|ZFP36L1|TRAF7|SMNDC1|CTSC|XAF1|SH3GLB1|RTN3|CLPTM1L|DRAM2|STK4|MCM2|OPA1|TAX1BP1|CASP7|CASP4|CAAP1|IFI6|HMOX1|CASP8|C1D|MEF2A|TMEM219|GAS2|PAK1|ELMO2	http://amigo.geneontology.org/amigo/term/GO:0006915
Golgi membrane	Gene Ontology	GO:0000139	50	253	1.7476e-06	0.000138709	CLCC1|PGAP2|ARFGEF2|GNPTAB|TMCO1|RIC1|ADAM10|GLG1|SCAMP5|LEPROT|SEC16B|EBAG9|SEC23A|B3GNT2|PSEN2|PSEN1|GOLPH3|MR1|ICA1|BLZF1|CSNK1D|GOLGA5|TMEM59|PEF1|COPA|TPST2|SCAMP1|SH3GLB1|COG5|RTN3|GOLIM4|SEC24A|ARFGEF1|SEC24C|SEC24B|GLCE|PLA2G4A|GALNT7|MAPK8IP3|DBNL|ZDHHC4|TRAPPC3|TMEM50B|ARCN1|ACBD3|TMEM167B|GOSR1|TFG|RNF121|YIPF6	http://amigo.geneontology.org/amigo/term/GO:0000139
phosphatidylinositol binding	Gene Ontology	GO:0035091	22	68	2.71929e-06	0.000206964	SNX6|PHF12|SNX4|SBF2|HIP1|HIP1R|SNX15|CCDC88A|ZCCHC14|ESYT2|SNX30|SNX33|MTM1|PASK|APPL1|ZCCHC2|ITPR2|RPS6KC1|MITD1|ARHGAP33|SNX22|SNX24	http://amigo.geneontology.org/amigo/term/GO:0035091
integral component of membrane	Gene Ontology	GO:0016021	415	3697	2.88837e-06	0.00021397	ZDHHC17|PGAP2|NIPA2|ZDHHC18|GRAMD1C|LIFR|SQLE|PTGER1|TYW1|SPTLC1|SV2A|LMBRD2|LMBRD1|SLC38A7|SCCPDH|CRB3|GOLIM4|MUC15|TMEM184C|GPR155|SLC46A2|TNFSF10|ANO8|ATP2A3|GPR19|MGST1|IMPAD1|EDNRB|SMIM32|TMEM263|WSB2|TMEM268|GLMP|SAMM50|SLC39A1|DSE|ZDHHC3|ZDHHC4|TP53I11|TP53I13|SIGIRR|SLC18A2|GOSR1|IL15RA|WDR83OS|SOAT1|SMO|SPEM1|SLC4A2|TNFSF13B|SNX13|TM9SF3|TM9SF2|SIT1|TPRA1|AIG1|TMEM59|ALG10|ALG12|TMEM63A|…	http://amigo.geneontology.org/amigo/term/GO:0016021
DNA duplex unwinding	Gene Ontology	GO:0032508	19	52	3.03775e-06	0.000222076	ANXA1|GINS2|TREX1|RUVBL1|SUB1|MRE11|ERCC6L|POT1|WRNIP1|MCM5|RAD50|MCM3|DDX1|CHTF18|RFC4|DQX1|IGHMBP2|DHX36|NBN	http://amigo.geneontology.org/amigo/term/GO:0032508
protein phosphorylation	Gene Ontology	GO:0006468	48	245	3.42469e-06	0.000247111	STK19|ACVR1|CCL8|PLK1|GRK2|BIRC5|SCYL2|PKMYT1|ADAM10|AKT1|STKLD1|TRIB3|CCNT1|RNASEL|CDK19|MAML1|CDK10|CCNE1|CDK16|CDKL2|CSNK1D|STK24|RPS6KC1|ERCC2|IRAK4|CDK5|ALPK1|TGFBR1|ACVRL1|ULK4|PKN1|CDC25B|CHUK|WNK4|PASK|PRKCG|RIOK1|CCND1|SNRK|FAM20C|STK35|MAP3K1|CDK2|BMPR2|PDK4|PRKACB|CDK9|PAK1	http://amigo.geneontology.org/amigo/term/GO:0006468
nuclear matrix	Gene Ontology	GO:0016363	21	66	5.63501e-06	0.00038652	KAT8|CLIC4|SNW1|GFI1B|SFPQ|CENPF|ALOX5|PSPC1|CXXC1|PRPF40A|PAXIP1|AKAP8L|BASP1|DNMT3A|ARFGEF1|ANP32A|PML|TP53|HLCS|UHRF1|OGG1	http://amigo.geneontology.org/amigo/term/GO:0016363
Rab GTPase binding	Gene Ontology	GO:0017137	27	103	6.16843e-06	0.000417948	SYTL4|SYTL1|CLEC16A|GRTP1|RIC1|OPTN|MICAL1|ANXA9|GOLGA5|TBC1D8B|TBC1D2B|RPH3AL|EVI5|CHM|UNC13D|RAB8A|RAB11FIP1|LLGL1|MICALL1|AP1G1|RABGGTB|GAS8|TBC1D14|TBC1D12|TBC1D10C|TBC1D10A|TBC1D15	http://amigo.geneontology.org/amigo/term/GO:0017137
intracellular membrane-bounded organelle	Gene Ontology	GO:0043231	49	259	6.27786e-06	0.000420239	EHD4|ANKRD13B|EHD1|DOLPP1|PHLPP2|EPHX3|RUFY1|AP1S3|CCDC93|HIP1|MYOF|AXL|HIP1R|EPS15|AHCYL1|CYP2D14|STAM2|ZFYVE16|VPS37A|RHOF|AP2M1|SLCO5A1|ADAP2|RABEP2|DNAJC13|DCT|LIPA|RAC3|TRAF7|HOOK2|AP4M1|CNNM3|SRL|AQP9|OSBPL9|GTPBP2|RHOC|LRG1|CTNNA1|RAB11FIP1|SCARB1|CEP131|MITD1|MGC127055|ABCA1|SLC18A2|EIF5A2|PPIA|AGFG1	http://amigo.geneontology.org/amigo/term/GO:0043231
defense response to virus	Gene Ontology	GO:0051607	31	130	6.88991e-06	0.00044512	MOV10|MX2|MX1|POLR3D|CGAS|TRIM56|IFIT2|DHX36|TICAM2|STAT2|STAT1|TREX1|RSAD2|IFI44L|ISG15|CNOT7|RNASEL|DDX1|OAS1Y|TTC4|RNASE6|SLFN11|UNC13D|CXCL10|IRF3|IRF2|IRF7|IRF5|IFI6|TLR7|C7H19orf66	http://amigo.geneontology.org/amigo/term/GO:0051607
plasma membrane	Gene Ontology	GO:0005886	275	2339	9.09087e-06	0.000580562	SYTL4|DGKQ|SYTL1|ACTG1|SLC6A4|NIPA2|HSPA8|FCHO2|CNNM3|AKT1|EFNB1|CPNE5|CGAS|ACHE|RASAL1|TM7SF3|PLIN2|MSR1|MRC1|BAG4|FMNL3|TMEM106A|GRK2|MR1|RNF114|DMPK|TMEM59|CDH1|LMBRD1|SLC26A11|IRAK4|WDR6|SCAMP5|CCDC88A|RAB5C|MGC157082|XPC|MTM1|SCCPDH|LPL|IL15RA|NMT1|KIRREL3|MUC15|PAFAH1B2|XPR1|DBNL|GH1|DCT|GPR4|SCARB2|PARP14|SYT5|SLC2A1|ACSL5|ARHGAP17|TTC17|BMPR2|XRN1|EHBP1|ATP8B4|SPPL2A|SPPL2B|CFTR|ERAP2|CTN…	http://amigo.geneontology.org/amigo/term/GO:0005886
phosphatidylinositol-3-phosphate binding	Gene Ontology	GO:0032266	15	37	1.21923e-05	0.000761129	ZFYVE19|WDR45B|WDR45|VPS36|TECPR1|ZFYVE28|BBS5|SNX19|PLEKHA4|SNX13|PLA2G4A|SNX21|HIP1|PHLDA3|ZFYVE26	http://amigo.geneontology.org/amigo/term/GO:0032266
cytoplasmic translation	Gene Ontology	GO:0002181	15	37	1.21923e-05	0.000761129	DRG2|RPL26|RPL8|RPL39|RPL36|RPS21|RPL18A|RPL22|RPL6|RPL17|RPL10A|RPL11|RPL31|RPL18|RPL19	http://amigo.geneontology.org/amigo/term/GO:0002181
ubiquitin binding	Gene Ontology	GO:0043130	19	59	1.34668e-05	0.000831351	FBXO7|TOLLIP|AUP1|RAD23B|VPS36|FAF2|HDAC6|WDR48|TRIM32|RNF168|CKS1B|CKS2|ZFAND2B|USP16|RBCK1|DNAJB2|FAAP20|PLAA|OTUB1	http://amigo.geneontology.org/amigo/term/GO:0043130
cytoplasmic stress granule	Gene Ontology	GO:0010494	18	54	1.53688e-05	0.000908396	LARP4|C8H9orf72|PABPC4|RBM4|OGFOD1|VCP|PABPC1|CAPRIN1|MCRIP1|PUM2|MOV10|PUM1|DDX1|TRIM25|EIF4E|MBNL1|DDX19B|DHX36	http://amigo.geneontology.org/amigo/term/GO:0010494
positive regulation of transcription by RNA polymerase II	Gene Ontology	GO:0045944	119	872	1.89847e-05	0.00109874	WWP2|AKT1|CCNT1|MAFB|CAMK1|ZNF148|THRB|BCLAF1|HNF1A|RELB|MYC|RNASEL|FLCN|LDB1|SMARCD3|SETD3|GATA2|KAT8|DR1|RFX5|ELK1|BMPR2|TLR4|TCF12|SIN3A|HOXC9|FOXK2|MPND|PTOV1|SKAP1|MED25|KAT2A|CRTC2|ARID4B|MAML2|SLC11A1|ASXL1|ASXL2|MKL1|DLX3|ACVRL1|GLMP|CHUK|SFPQ|ZNF821|PKNOX1|NCOA7|IRF3|IRF2|EGLN1|TP53|IRF5|MEF2A|GLI1|TFDP1|ZNF292|HDAC1|SMAD7|NAMPT|SMO|NHLH2|IKZF4|BCAS3|NCOA1|JMJD6|STAT2|STAT1|ZNF740|MAPK3|…	http://amigo.geneontology.org/amigo/term/GO:0045944
nucleocytoplasmic transport	Gene Ontology	GO:0006913	10	16	2.15335e-05	0.00120886	NUTF2|AAAS|ANKRD54|NUP98|CAMK1|NUP58|RGS14|NXT2|NXT1|ANP32A	http://amigo.geneontology.org/amigo/term/GO:0006913
protein serine/threonine kinase activity	Gene Ontology	GO:0004674	41	214	2.67549e-05	0.00147178	STK19|ACVR1|MAP4K4|PLK1|STK11|PKMYT1|AKT1|STKLD1|MAP2K6|MAPKAPK3|MINK1|STK35|NEK2|CDK10|CDK16|CSNK1D|STK25|IRAK4|CDK5|ALPK1|TGFBR1|ACVRL1|PIM3|VRK2|PKN1|HASPIN|CHUK|WNK4|PASK|STK4|PRKCG|TAOK3|TNK2|LMTK2|SNRK|FAM20C|BMPR2|PDK4|CLK1|CLK3|PAK1	http://amigo.geneontology.org/amigo/term/GO:0004674
immune system process	Gene Ontology	GO:0002376	11	21	2.88072e-05	0.00156915	IRF3|IRF2|IRF7|IRF5|OLR1|IL2RA|IRF9|LGALS9|PTMS|DCAF15|HP	http://amigo.geneontology.org/amigo/term/GO:0002376
PML body	Gene Ontology	GO:0016605	19	64	3.44549e-05	0.00178908	MORC3|N4BP1|TERT|TP53|MRE11|SUMO3|TDG|SMC6|LRCH4|ISG20|BASP1|PIAS1|NBN|RAD51|PML|CDK9|RPAIN|TOP3A|TOPORS	http://amigo.geneontology.org/amigo/term/GO:0016605
ubiquitin protein ligase activity	Gene Ontology	GO:0061630	40	211	4.09162e-05	0.00202974	RNF14|TRIM38|WWP2|DTX3|TRIM32|MKRN1|XIAP|CBLL1|RNF38|RNF34|TOPORS|NOSIP|ASB1|RNF170|UBE3C|MIB2|RNF114|NEURL4|RNF111|RNF138|RLIM|GID4|SIAH1|TRIM25|TRIM21|TRIM68|HERC5|RNF25|UBR1|UHRF1|RNF19A|ZNRF2|RBBP6|RING1|NSMCE1|RNF128|RNF215|RNF126|MGRN1|RNF121	http://amigo.geneontology.org/amigo/term/GO:0061630
DNA repair	Gene Ontology	GO:0006281	28	124	4.33267e-05	0.00212735	KMT5C|RFC1|PDS5B|MUTYH|CHAF1A|CGAS|RMI2|MUM1|TFPT|CDK2|RFC4|PTTG1|GTF2H1|FANCI|CDC5L|TRIM28|PNKP|PSME4|PAXIP1|USP10|RUVBL1|CENPS|UHRF1|ERCC6L2|NSMCE1|RAD50|CDK9|RPAIN	http://amigo.geneontology.org/amigo/term/GO:0006281
cytosolic small ribosomal subunit	Gene Ontology	GO:0022627	15	43	5.05132e-05	0.00239873	RPS13|RPS10|LARP4|RPS15|RPS21|RPS19|RPS18|RPS15A|RPS7|RPS6|RPS3A|DHX29|ISG15|RPS27A|RPS8	http://amigo.geneontology.org/amigo/term/GO:0022627
endosomal transport	Gene Ontology	GO:0016197	15	43	5.05132e-05	0.00239873	EPS15|EHD4|BLOC1S2|EHD1|AP5Z1|VPS16|CLEC16A|TMCC1|SRL|ANXA8L1|EPS15L1|ABCA1|RAB10|SNX33|WAS	http://amigo.geneontology.org/amigo/term/GO:0016197
ubiquitin-protein transferase activity	Gene Ontology	GO:0004842	25	105	5.23735e-05	0.00246599	HECTD3|DTL|TRIM56|RNF31|FBXL15|UBE2G2|PML|PJA2|CNOT4|SEL1L|TRAF7|TRIM21|HERC6|RNF25|UHRF1|KCTD13|KCTD10|UBE2M|G2E3|RNF168|RNF182|CUL4B|NSMCE1|RBCK1|UBE2S	http://amigo.geneontology.org/amigo/term/GO:0004842
protein polyubiquitination	Gene Ontology	GO:0000209	27	119	5.48182e-05	0.00255941	RNF14|TRIM38|WWP2|UBE2J2|HDAC6|TRIM32|UBE2L6|DCAF15|TOPORS|UBE3C|DTL|CDC34|RNF114|RNF111|SASH1|SPOP|TRIM21|TRIM68|AKTIP|UBE2V1|RNF19A|MKRN1|UBE2M|RUSC1|UBE2S|MGRN1|DDA1	http://amigo.geneontology.org/amigo/term/GO:0000209
retrograde transport, endosome to Golgi	Gene Ontology	GO:0042147	17	55	5.77931e-05	0.00265371	VAMP3|VPS35|SNX6|SPAG9|PLEKHJ1|PREPL|RIC1|ARFRP1|VTI1A|TMEM87A|EVI5|RNF126|VPS51|GOSR1|TBC1D10C|TBC1D10A|VPS54	http://amigo.geneontology.org/amigo/term/GO:0042147
cysteine-type endopeptidase activity	Gene Ontology	GO:0004197	15	44	6.26221e-05	0.00285187	CTSH|CASP4|CTSK|CTSB|CTSC|ATG4C|ATG4B|USP10|USP16|USP47|USP18|CTSS|USP34|USP25|USP37	http://amigo.geneontology.org/amigo/term/GO:0004197
positive regulation of I-kappaB kinase/NF-kappaB signaling	Gene Ontology	GO:0043123	25	107	6.80073e-05	0.00304716	TRIM38|TRIM32|ANKRD17|IFIT5|MID2|DHX36|RNF31|LTBR|NOD1|NOD2|IRAK4|ALPK1|TLR4|TMEM106A|TRIM25|TRIM21|TIFA|TRIM68|TNF|LTF|DDX21|EDA|CASP8|DDX1|RBCK1	http://amigo.geneontology.org/amigo/term/GO:0043123
early endosome	Gene Ontology	GO:0005769	33	164	6.93012e-05	0.00305574	OCRL|USP8|EHD4|ANKRD13B|EHD1|NIPA2|PPP1R21|HFE|PARM1|TICAM2|SNX13|EEA1|LRP6|MIB2|DERL2|RABEP2|NF2|ATP6V0D1|AP4M1|SNX15|APPL1|USP10|UHRF1BP1L|LTF|VPS35|LRP1|DBNL|LMTK2|VPS16|PLEKHJ1|TLR4|MGRN1|CFTR	http://amigo.geneontology.org/amigo/term/GO:0005769
trans-Golgi network	Gene Ontology	GO:0005802	28	128	6.98487e-05	0.00305574	OCRL|GBA|SMPD4|ARFRP1|ATP7A|TRAPPC6A|OPTN|SLC10A7|FAM91A1|PLEKHJ1|GOLPH3|CCDC91|GCC2|CDH1|RAB7B|AP4M1|ARFGEF1|M6PR|ARL5B|PREPL|VAMP2|GH1|STX10|FUT4|ATP8B4|RNF215|VPS54|YIPF6	http://amigo.geneontology.org/amigo/term/GO:0005802
translation	Gene Ontology	GO:0006412	28	128	6.98487e-05	0.00305574	RPS13|RPS15|CPEB4|RPL4|RPL5|RPS15A|RPS7|RPS6|RPS27A|RPS8|RPL13A|RPL27|RPL21|MRPL55|MRPL47|HBS1L|RPS19|RPS24|RPS18|MRPL14|MRPS9|RPL10|RPL11|RPL13|MRPL1|RPL34|RPS3A|MRPL49	http://amigo.geneontology.org/amigo/term/GO:0006412
protein dephosphorylation	Gene Ontology	GO:0006470	23	94	7.21055e-05	0.00312983	STK11|PPP4R1|PPP4R2|DUSP22|PPP4R3B|UBLCP1|PPM1N|PPP6C|PPP1R12A|DUSP4|CTDSPL|MTM1|ILKAP|PHLPP2|PTPN7|DUSP12|CTDSPL2|PTPRO|PPP2R5E|PTPRM|LCK|CTTNBP2NL|PPP2R5C	http://amigo.geneontology.org/amigo/term/GO:0006470
lysosomal membrane	Gene Ontology	GO:0005765	28	129	7.84319e-05	0.00330127	GBA|SLC29A3|MIOS|FNIP1|DRAM2|PSEN2|PSEN1|ATP6AP2|TMEM59|LMBRD1|SLC26A11|FLCN|GLMP|SPAG9|TECPR1|LAMP2|LAMP1|GRN|SLC15A3|ABHD6|ATP6V0D1|TMEM63A|VAMP2|VPS16|SCARB2|SPPL2A|LAMTOR2|M6PR	http://amigo.geneontology.org/amigo/term/GO:0005765
positive regulation of transcription, DNA-templated	Gene Ontology	GO:0045893	46	266	8.14306e-05	0.00340172	RNF14|KARS|ATF7IP|ZXDC|CREBL2|TOPORS|ETS2|SERTAD3|JMJD6|PSEN1|ZNF341|ROR2|DVL2|XPC|YWHAH|HNF1A|RNF111|CDH1|MYC|ZNF281|TGFBR1|PARP9|ERBB4|PRMT2|CREB5|BICRA|PML|NAA15|SMARCD3|MYRF|FZD4|SNAI1|USP16|DVL1|CDK5RAP2|BMP4|ING1|GPBP1L1|PCID2|CXXC1|TESC|CDK2|ZBTB48|TP53INP1|KDM5A|TADA3	http://amigo.geneontology.org/amigo/term/GO:0045893
endoplasmic reticulum to Golgi vesicle-mediated transport	Gene Ontology	GO:0006888	20	76	9.00874e-05	0.00368033	TMED7|SEC22C|BET1|COPA|VTI1A|CNIH4|TRAPPC3|ERGIC2|TICAM2|ARCN1|TRAPPC6A|SEC24A|SEC16B|MIA2|TRAPPC11|MPPE1|GOSR1|SAR1B|TFG|TMED5	http://amigo.geneontology.org/amigo/term/GO:0006888
RNA helicase activity	Gene Ontology	GO:0003724	13	35	9.46417e-05	0.00383817	DDX21|DDX27|DDX10|MTREX|DDX52|DDX18|DDX55|DHX38|DDX5|DDX1|DHX29|DDX19B|DHX36	http://amigo.geneontology.org/amigo/term/GO:0003724
mRNA processing	Gene Ontology	GO:0006397	21	83	9.77515e-05	0.00392206	PRKRIP1|QKI|HSPA8|JMJD6|SAP18|SMNDC1|SRRT|HNRNPA1|PTCD2|RBBP6|AKAP8L|DDX1|XRN2|PABPC1|PTBP3|PDE12|NUDT21|RBM39|RNASEL|PABPN1|GPATCH1	http://amigo.geneontology.org/amigo/term/GO:0006397
kinetochore	Gene Ontology	GO:0000776	18	64	9.82643e-05	0.00392206	XPO1|INCENP|NEK2|NUP98|PLK1|PSEN2|PSEN1|NUP107|CDT1|GPATCH11|ZNF276|DYNLL1|KAT8|NDE1|CENPV|PPP1R12A|KIF2C|SIN3A	http://amigo.geneontology.org/amigo/term/GO:0000776
autophagy	Gene Ontology	GO:0006914	16	52	9.8828e-05	0.00392206	C8H9orf72|VMP1|OPTN|TP53|TOLLIP|GBA|ATG4D|ATG4C|ATG4B|USP10|DRAM2|VTI1A|VCP|TMEM59|RAB8A|VPS51	http://amigo.geneontology.org/amigo/term/GO:0006914
nuclear chromatin	Gene Ontology	GO:0000790	48	285	0.000101435	0.00399698	NR2F6|HMGB3|ZNF692|MSH6|CBX7|POLR3D|ZFX|CHAF1A|CBX8|XRCC1|MIXL1|NCOA1|SLX4|RARG|ZNF740|ASXL1|ASXL2|THRB|PKNOX1|ZNF281|ZNF263|DLX3|KAT8|SRF|RAD50|ETV3|ZNF581|KAT6B|SETD3|APTX|PBX2|UHRF1|ZNF444|TBPL1|TP53|STAT1|CTDSPL2|ZNF710|H2AFY|H2AFZ|EZH2|H2AFV|RAD51|TCF12|ZNF500|ZNF502|TGIF2|ZNF566	http://amigo.geneontology.org/amigo/term/GO:0000790
positive regulation of GTPase activity	Gene Ontology	GO:0043547	40	222	0.000107575	0.00416909	OCRL|CCL2|ACAP1|DOCK1|DOCK4|SRGAP2|EZH2|RASAL1|RASAL2|SEMA4D|SMAP2|SNX13|SEC23A|TBC1D1|OPHN1|DVL2|ARHGAP15|RABEP2|RGS1|SIPA1|SIPA1L2|DLC1|RALGAPA1|ARHGAP26|FLCN|RIC8A|RAB3GAP1|CHM|ACAP3|SYNGAP1|AGAP3|ADAP2|BCAR3|RGS14|LLGL1|ARHGAP17|ARHGAP33|ARHGAP35|GIT2|AGFG1	http://amigo.geneontology.org/amigo/term/GO:0043547
nuclear membrane	Gene Ontology	GO:0031965	30	147	0.000116442	0.00446174	NUTF2|CLCC1|AAAS|MX1|PUM2|ALOX5AP|ANKRD17|SPATA46|SLC30A1|MLX|XPO1|DNAJB2|TFPT|PLRG1|TMEM201|RANBP2|ANXA4|NUP98|ALOX5|TP53|LMNA|GTF3C3|NUP50|TAF3|CCND1|FZR1|SHISA5|NUP107|RNF123|RB1CC1	http://amigo.geneontology.org/amigo/term/GO:0031965
lipid droplet	Gene Ontology	GO:0005811	17	59	0.000118817	0.00447444	EDA|LIPE|NSDHL|EHD1|RAB3GAP1|FAF2|SCCPDH|DHRS3|VCP|PNPLA2|ALOX15|UBE2G2|LPCAT1|PLA2G4A|PLIN2|RSAD2|PLIN1	http://amigo.geneontology.org/amigo/term/GO:0005811
SCF ubiquitin ligase complex	Gene Ontology	GO:0019005	16	53	0.000118935	0.00447444	FBXO45|FBXO2|CKS2|USP47|FBXO33|CKS1B|TRIM21|FBXL6|CCNF|CUL4B|FBXL15|FBXO31|FBXO32|FBXO7|SPSB3|FBXO9	http://amigo.geneontology.org/amigo/term/GO:0019005
neural crest cell migration	Gene Ontology	GO:0001755	13	36	0.00011919	0.00447444	SEMA3A|PHACTR4|SEMA3C|EFNB1|ACVR1|LAMA5|ERBB4|SEMA3F|SMO|EDNRB|SEMA4D|NRP2|SEMA4G	http://amigo.geneontology.org/amigo/term/GO:0001755
protein-containing complex binding	Gene Ontology	GO:0044877	27	126	0.000125278	0.00464032	ANKRD54|SCAMP5|MLKL|FZD4|VPS28|NSF|PSMG4|NOD1|CDC42BPB|NOD2|MYC|FLCN|TRAF2|EPHB1|XPC|GNB4|APPL1|TELO2|LYN|CARMIL1|LRP1|NCK2|CEP131|TLR2|STRN|RPAIN|SLF2	http://amigo.geneontology.org/amigo/term/GO:0044877
lysosome organization	Gene Ontology	GO:0007040	12	31	0.000127595	0.0046948	FAM160A2|VPS35|MBTPS1|HEXA|TPP1|GBA|HOOK2|AKTIP|GNPTAB|ABCA1|CHMP5|SNAPIN	http://amigo.geneontology.org/amigo/term/GO:0007040
cholesterol biosynthetic process	Gene Ontology	GO:0006695	11	26	0.000129958	0.00471924	LBR|NSDHL|IDI1|CYP51A1|DHCR7|MVD|HMGCR|INSIG1|FDFT1|CFTR|DHCR24	http://amigo.geneontology.org/amigo/term/GO:0006695
positive regulation of proteasomal ubiquitin-dependent protein catabolic process	Gene Ontology	GO:0032436	16	54	0.000142523	0.00514194	SOCS5|RNF14|GBA|PLK1|DNAJB2|PSEN1|SMAD7|VCP|AKT1|CSNK1D|PIAS1|TRIB1|TRIB3|DVL1|DDA1|RNF19A	http://amigo.geneontology.org/amigo/term/GO:0032436
receptor-mediated endocytosis	Gene Ontology	GO:0006898	13	37	0.000149035	0.00533379	MRC1|LRP1|DBNL|SCARF1|MICALL1|SCARB2|CD14|AP2A1|DNAJC13|FCGR1A|AP1G1|MSR1|HIP1R	http://amigo.geneontology.org/amigo/term/GO:0006898
nuclear body	Gene Ontology	GO:0016604	40	226	0.000149761	0.00533379	CREBL2|YME1L1|MKNK2|CDT1|NELFA|ATF7IP|IMPAD1|FANCD2|NPHP4|IKZF4|POLK|RAB8B|DVL2|KLF11|KIF2A|SCAF11|THRB|GTF2B|EAF1|YARS|MYC|INCENP|INTS7|NUP98|TRIM25|CENPB|PPP1R10|STK4|TELO2|LMNA|KCTD13|RGS14|SRRT|CYC1|RING1|SAFB2|TARBP2|NDUFS3|STK35|HIVEP1	http://amigo.geneontology.org/amigo/term/GO:0016604
ubiquitin protein ligase binding	Gene Ontology	GO:0031625	38	213	0.000187765	0.0063611	LRPPRC|UBE2J2|HDAC6|SMAD7|UBE2L6|TRIB1|TRIB3|USP25|OTUB1|RNF34|ACTG1|LTBR|FZD4|BAG4|BID|UBC|MFN1|SMC6|PIAS1|ISG15|PML|CUL7|BLZF1|RPS27A|TRIM28|SPOP|FAF2|VCP|MAP1LC3A|RPL11|FBXO7|TP53|CASP8|ANKRA2|PRR5L|CUL4B|PRKACB|SLF2	http://amigo.geneontology.org/amigo/term/GO:0031625
P-body	Gene Ontology	GO:0000932	17	62	0.000196134	0.00660437	C8H9orf72|MOV10|PNRC2|CNOT7|CAPRIN1|TRIM21|ZFP36L1|PSMA2|SAMD4A|CNOT9|PUM1|NBDY|EIF4E|CNOT2|PSMC3|ZC3H12D|C7H19orf66	http://amigo.geneontology.org/amigo/term/GO:0000932
exocytosis	Gene Ontology	GO:0006887	16	56	0.000202169	0.00664904	SYTL4|LIN7C|SCAMP5|SYTL1|SCAMP1|RPH3AL|CCL8|LLGL1|CDK16|STX3|EXOC1|LIN7B|MYO1G|STX1B|EXOC6|PAK1	http://amigo.geneontology.org/amigo/term/GO:0006887
positive regulation of protein binding	Gene Ontology	GO:0032092	16	56	0.000202169	0.00664904	BMP4|MFNG|SPAG8|IDE|PSEN1|TRIB3|NPHP3|AKTIP|LRP1|STK4|RPL11|CDK5|RFNG|NVL|TERT|HIP1R	http://amigo.geneontology.org/amigo/term/GO:0032092
chromatin	Gene Ontology	GO:0000785	19	75	0.000202952	0.00664904	NSD2|MIS18A|AKAP8L|PLK1|CHMP7|HLCS|SFPQ|PDS5B|PPP1R10|BASP1|TOX4|MCM2|PML|ANKRD17|HMGA1|FAM111B|SLF2|HTRA2|SIN3A	http://amigo.geneontology.org/amigo/term/GO:0000785
autophagosome	Gene Ontology	GO:0005776	15	50	0.000203444	0.00664904	C8H9orf72|UBQLN1|RAB24|VPS16|HSPA8|TRIM21|UBQLN4|TBC1D12|VTI1A|PIP4K2C|MAP1LC3A|TP53INP1|ATG9B|OSBPL7|TBC1D14	http://amigo.geneontology.org/amigo/term/GO:0005776
intercellular bridge	Gene Ontology	GO:0045171	16	57	0.000239377	0.00763645	NCAPH2|QSOX1|FASTKD2|NTNG2|MICAL1|CEP131|EAF1|KRR1|KLHDC8B|C5H12orf66|PRKACB|CDCA8|THAP11|DUSP11|PRC1|SRA1	http://amigo.geneontology.org/amigo/term/GO:0045171
mRNA 3'-UTR binding	Gene Ontology	GO:0003730	15	51	0.000243478	0.00768617	RBM4|TP53|FUS|CRYZ|PABPC1|PABPC4|PCBP4|PUM2|DDX5|SECISBP2L|UTP23|FMR1|IGF2BP2|DHX36|CARHSP1	http://amigo.geneontology.org/amigo/term/GO:0003730
ubiquitin ligase complex	Gene Ontology	GO:0000151	17	64	0.000269301	0.00842732	GID4|RNF14|TRAF2|UBE2J2|TRAF7|RNF168|FBXO7|RING1|UBE2L6|DCUN1D2|MIB2|RBCK1|UBE2V1|RANBP10|UBR1|TOPORS|RNF19A	http://amigo.geneontology.org/amigo/term/GO:0000151
transcription corepressor activity	Gene Ontology	GO:0003714	29	148	0.000272437	0.00845619	CIR1|PHF12|TLE3|TCERG1|ATF7IP|EZH2|TRIB3|C1D|HDAC7|ZHX1|LMCD1|COPS2|CNOT7|MTA1|ZNF281|PARP9|MIER1|MIER2|TLE4|URI1|E2F7|SNW1|CCND1|PARP14|PARP10|E2F8|DR1|BASP1|SIN3A	http://amigo.geneontology.org/amigo/term/GO:0003714
histone binding	Gene Ontology	GO:0042393	25	119	0.000283948	0.00862086	KMT5C|WDR5B|ANP32A|SMARCA5|TSPYL1|HJURP|STAT1|MLLT6|NAP1L4|CKS1B|BCAS3|STPG4|MPND|WDR5|PARP9|PKN1|CKS2|USP16|MCM2|UHRF1|KAT8|NASP|SAP30L|RNF168|KAT6B	http://amigo.geneontology.org/amigo/term/GO:0042393
negative regulation of viral genome replication	Gene Ontology	GO:0045071	10	24	0.000288782	0.0086697	OAS1Y|C7H19orf66|EIF2AK2|RSAD2|TNF|ISG15|LTF|IFIT5|MX1|RNASEL	http://amigo.geneontology.org/amigo/term/GO:0045071
microtubule binding	Gene Ontology	GO:0008017	34	188	0.000319492	0.00944201	JAKMIP3|KIF5C|HDAC6|PLK1|BIRC5|MX2|MX1|KIF12|NDE1|PRC1|MID2|OGG1|HAUS8|KIF2A|CCDC88B|CETN3|CETN2|KIF4A|GLI1|REEP1|SPEF1|SPAG8|SBDS|CENPF|STRBP|MAP1LC3A|KIFC2|RGS14|HDGFL3|GTSE1|GAS8|CCDC88A|CDK5RAP2|GAS2	http://amigo.geneontology.org/amigo/term/GO:0008017
DNA replication	Gene Ontology	GO:0006260	14	47	0.000348498	0.0101314	GINS2|POLA2|NASP|SLX4|RFC1|TREX1|CDT1|E4F1|CHAF1A|RRM1|FEN1|FAM111B|RMI2|SIN3A	http://amigo.geneontology.org/amigo/term/GO:0006260
RNA phosphodiester bond hydrolysis, exonucleolytic	Gene Ontology	GO:0090503	11	30	0.000353437	0.0101314	TOE1|PNPT1|CNOT3|XRN1|XRN2|PDE12|ISG20|CNOT2|CNOT7|CNOT6|DIS3L2	http://amigo.geneontology.org/amigo/term/GO:0090503
protein mono-ADP-ribosylation	Gene Ontology	GO:0140289	7	11	0.000355572	0.0101314	PARP8|PARP9|PARP4|PARP14|PARP12|PARP10|TIPARP	http://amigo.geneontology.org/amigo/term/GO:0140289
magnesium ion binding	Gene Ontology	GO:0000287	34	190	0.000378134	0.0107189	EPHX2|FOXK2|PLK1|MSH2|STK11|MSH6|LATS1|FEN1|DHX36|PKLR|IDH3G|PPM1N|TREX1|NT5C3A|PRKACB|PGP|WEE2|MAP3K20|IRAK4|PRPSAP1|IDH1|NUDT3|STK4|DUT|SNRK|DIS3L2|PSPH|SUCLA2|TDG|CERK|DXO|CDK2|ATP8B4|STK38L	http://amigo.geneontology.org/amigo/term/GO:0000287
cell division	Gene Ontology	GO:0051301	28	144	0.000383016	0.0108022	FZR1|MIS18A|KLHL22|BIRC5|CETN2|CCNT1|KIF2A|ERCC6L|CDT1|CKS1B|CDCA2|CDCA3|PTTG1|USP37|CDK2|CKS2|CDC25A|SPAG5|USP16|CENPS|DIS3L2|CCND1|CCND2|CDC27|CCNF|CDK5|UBE2S|SPC24	http://amigo.geneontology.org/amigo/term/GO:0051301
positive regulation of NF-kappaB transcription factor activity	Gene Ontology	GO:0051092	23	108	0.000413096	0.0114758	TRIM38|TRIM14|RAB7B|TRIM32|NLRC4|MID2|NOD1|NOD2|TRAF1|TRAF2|TLR4|TRIM25|TRIM21|CHUK|TRIM68|TNF|LTF|RNF25|EDA|EIF2AK2|ADAM8|TLR2|RBCK1	http://amigo.geneontology.org/amigo/term/GO:0051092
proteasome-mediated ubiquitin-dependent protein catabolic process	Gene Ontology	GO:0043161	26	130	0.000419545	0.011597	FBXO45|TRIM38|RAD23B|HECTD3|PSMD7|SPSB3|WWP2|RNF34|TOPORS|CDC34|PSMA2|CRBN|PML|ZFAND2B|MTA1|GID4|SIAH1|SPOP|VCP|PLAA|KCTD13|KCTD10|CUL4B|RBCK1|RNF126|PPP2R5C	http://amigo.geneontology.org/amigo/term/GO:0043161
lipopolysaccharide-mediated signaling pathway	Gene Ontology	GO:0031663	11	31	0.000443588	0.0122009	IRF3|LBP|AKT1|BPI|SCARB1|MAPK3|CD14|TNF|CCL2|TLR4|LYN	http://amigo.geneontology.org/amigo/term/GO:0031663
cellular response to insulin stimulus	Gene Ontology	GO:0032869	15	55	0.000478955	0.0129178	RAB8B|PKLR|RAB8A|GH1|LPIN1|HDAC9|TRIB3|SYAP1|ZFP36L1|VAMP2|SLC25A33|DENND4C|RAB10|GHSR|INSIG1	http://amigo.geneontology.org/amigo/term/GO:0032869
4 iron, 4 sulfur cluster binding	Gene Ontology	GO:0051539	12	37	0.000483308	0.0129723	MUTYH|ISCA2|ERCC2|DPYD|RSAD2|NUBP2|NDUFS1|POLE|TYW1|NTHL1|POLD1|IREB2	http://amigo.geneontology.org/amigo/term/GO:0051539
cellular response to starvation	Gene Ontology	GO:0009267	14	49	0.000495428	0.0132336	RRAGD|KLF10|WDR45B|WDR45|FLCN|FNIP1|CLEC16A|GBA|SREBF2|DNAJC15|BMPR2|PDK4|SREBF1|LAMP2	http://amigo.geneontology.org/amigo/term/GO:0009267
calcium-dependent phospholipid binding	Gene Ontology	GO:0005544	13	43	0.000498663	0.0132563	ANXA1|ANXA5|ANXA4|CPNE5|ANXA9|CPNE2|SYT5|ANXA8L1|SYT7|ESYT2|ANXA11|PLA2G4B|PLA2G4A	http://amigo.geneontology.org/amigo/term/GO:0005544
transcription by RNA polymerase II	Gene Ontology	GO:0006366	18	75	0.000513275	0.0135798	POLR2K|DVL2|DDX21|NCAPG2|GTF2H2|ERCC2|POLR2A|GTF2B|LDB1|DVL1|BMPR2|GTF2A1|TAF9B|GTF2H1|USF2|POLR2H|TFDP1|NMI	http://amigo.geneontology.org/amigo/term/GO:0006366
TOR signaling	Gene Ontology	GO:0031929	7	12	0.000523157	0.0136463	FNIP1|FLCN|CCDC88A|RPS6KB2|TIPRL|EIF4EBP2|RICTOR	http://amigo.geneontology.org/amigo/term/GO:0031929
cellular response to leukemia inhibitory factor	Gene Ontology	GO:1990830	19	82	0.000527937	0.0137066	SRSF7|FZD4|B3GNT2|RARG|SNX10|TRIM25|SMAD7|BCLAF1|TLE4|PCOLCE|KLF4|PDCD10|TWISTNB|EED|RNF138|KAT6B|PML|SMARCA5|NRP2	http://amigo.geneontology.org/amigo/term/GO:1990830
negative regulation of cysteine-type endopeptidase activity involved in apoptotic process	Gene Ontology	GO:0043154	14	50	0.000586763	0.0150931	FNIP1|MICAL1|IFI6|CD44|BIRC5|DNAJB6|MKL1|AKT1|XIAP|TNF|LAMTOR5|KLF4|USP47|DHCR24	http://amigo.geneontology.org/amigo/term/GO:0043154
small GTPase mediated signal transduction	Gene Ontology	GO:0007264	18	76	0.000586773	0.0150931	RASGRP2|RASGEF1A|RAC3|SOS1|RGL1|CCDC88A|VAV3|DOCK1|CHM|DOCK4|ITSN1|ARHGAP33|RUFY1|RABIF|RHOC|DOCK10|RHOF|BCAR3	http://amigo.geneontology.org/amigo/term/GO:0007264
transcription coregulator activity	Gene Ontology	GO:0003712	19	83	0.000599547	0.0152802	KAT8|FUS|PHF12|MED21|TCERG1|MED13|TDG|BCLAF1|DDX1|FHL2|MED11|LDB1|PIAS1|ZXDC|SAP30L|MED19|NMI|BTAF1|MED15	http://amigo.geneontology.org/amigo/term/GO:0003712
polyubiquitin modification-dependent protein binding	Gene Ontology	GO:0031593	10	27	0.000610891	0.0153863	EPS15|UBL7|RAD23B|HDAC6|UBQLN2|UBQLN1|UBQLN4|VCP|UFD1|FAAP20	http://amigo.geneontology.org/amigo/term/GO:0031593
T cell differentiation in thymus	Gene Ontology	GO:0033077	10	27	0.000610891	0.0153863	NCAPH2|TP53|ZFP36L1|MR1|PRR7|RPS6|NKAP|JMJD6|MAFB|RABL3	http://amigo.geneontology.org/amigo/term/GO:0033077
post-embryonic development	Gene Ontology	GO:0009791	16	63	0.00061202	0.0153863	MORC3|SEMA3C|BMP4|INPPL1|NR4A2|PSEN1|TGFBR1|SCN9A|ZFX|TIPARP|MAPK8IP3|SLC18A2|IMPAD1|DHCR7|ACADM|IREB2	http://amigo.geneontology.org/amigo/term/GO:0009791
endoplasmic reticulum exit site	Gene Ontology	GO:0070971	8	17	0.000624658	0.0156333	SEC23A|TFG|MIA2|SEC24A|SEC24B|SAR1B|YIPF5|SEC16B	http://amigo.geneontology.org/amigo/term/GO:0070971
NAD+ ADP-ribosyltransferase activity	Gene Ontology	GO:0003950	9	22	0.000643274	0.0158846	PARP8|PARP9|PARP4|PARP14|PARP12|PARP10|TIPARP|TRPT1|ANKRD39	http://amigo.geneontology.org/amigo/term/GO:0003950
polysomal ribosome	Gene Ontology	GO:0042788	9	22	0.000643274	0.0158846	RPL39|RPL36|RPS21|RPL18A|RPL6|RPL10A|RPL11|RPL18|RPL19	http://amigo.geneontology.org/amigo/term/GO:0042788
ubiquitin-dependent ERAD pathway	Gene Ontology	GO:0030433	15	57	0.000656298	0.015993	RNF121|SEL1L|AUP1|UBE2J2|UBQLN2|DNAJB2|FAF2|DNAJB9|VCP|DERL2|UBE2G2|TRIM25|UFD1|PSMC6|UBQLN1	http://amigo.geneontology.org/amigo/term/GO:0030433
synapse	Gene Ontology	GO:0045202	41	254	0.000661414	0.0160185	RASGRP2|LIN7C|LIN7B|CYFIP1|RPL8|SLC6A4|DARS|TSPOAP1|MX2|MX1|AGRN|SAMD4A|FABP5|CAPRIN1|NDE1|ZMYND19|QKI|CACNB1|GRK2|CBLN3|RPL19|TH|SLC8A1|FBXO45|RAC3|RIMBP3B|RPS21|ANXA9|PRKCG|KCNAB2|VCP|DTNB|ACHE|PLAA|LY6H|GOPC|VAMP3|LRP6|APBA3|SLC3A2|SCRIB	http://amigo.geneontology.org/amigo/term/GO:0045202
DNA catabolic process	Gene Ontology	GO:0006308	5	5	0.000663115	0.0160185	DNASE1L1|DNASE1|TREX1|DNASE1L2|DNASE1L3	http://amigo.geneontology.org/amigo/term/GO:0006308
late endosome	Gene Ontology	GO:0005770	19	84	0.000679381	0.0162823	RAB7B|TICAM2|SDF4|ANKRD13B|SLC11A1|WDR48|MTM1|CLEC16A|RNF128|MICALL1|DERL2|LAMTOR2|TMEM59|GRN|VPS35|CTSS|ATP7A|PARM1|M6PR	http://amigo.geneontology.org/amigo/term/GO:0005770
glucose homeostasis	Gene Ontology	GO:0042593	20	91	0.000679896	0.0162823	ADIPOR2|SLC8B1|SESN2|NCOA5|RPH3AL|CACNA1A|PTPN11|STK11|RPS6|AKT1|CRTC2|HNF1A|FFAR2|PDK4|FOXO4|FABP5|PTPN2|PRCP|ALOX5|SUCNR1	http://amigo.geneontology.org/amigo/term/GO:0042593
activation of cysteine-type endopeptidase activity involved in apoptotic process	Gene Ontology	GO:0006919	14	51	0.000691988	0.0164303	CTSH|CASP4|ATP2A3|HIP1|CASP8|VCP|PML|TNF|NOD1|NLRC4|MYC|DLC1|LCK|HIP1R	http://amigo.geneontology.org/amigo/term/GO:0006919
inflammatory response	Gene Ontology	GO:0006954	33	190	0.000719797	0.0170178	CCL2|LIPA|SCN9A|AKT1|CCR2|CHI3L1|NLRC4|MS4A2|AXL|ACER3|TICAM2|SLC11A1|PTGER1|RELB|PJA2|ANXA1|PARP4|CD44|TSPAN2|CCRL2|CXCL10|PLAA|MIF|IL2RA|CASP4|OLR1|TOLLIP|LTB4R|C3AR1|ADAM8|TLR2|CD14|TLR4	http://amigo.geneontology.org/amigo/term/GO:0006954
protein stabilization	Gene Ontology	GO:0050821	25	128	0.000722895	0.0170187	MORC3|CREBL2|SMAD7|ATF7IP|SMO|CTNND1|PDCD10|HIP1|RABL3|HIP1R|TREX1|DVL1|P3H1|DSG1|MTMR9|STK4|RPL11|LAMP1|GRN|NAA15|TP53|TESC|PFN2|TAF9B|LAMP2	http://amigo.geneontology.org/amigo/term/GO:0050821
negative regulation of apoptotic process	Gene Ontology	GO:0043066	41	256	0.000757433	0.0176079	EIF2AK2|YME1L1|PLK1|BIRC5|SMO|RPS6|PDCD10|IFIT3|AXL|HIP1R|CDC73|PSEN2|PSEN1|GOLPH3|CSF1R|FHL2|MYC|NUGGC|SIN3A|CTSH|IGF1|PIM3|ATAD3A|MRE11|NAA15|LTF|SERPINB2|TAX1BP1|API5|BMP4|TP53|GH1|IFI6|PCID2|ID1|IL7|RPS3A|RHBDD1|TAF9B|AMIGO2|ADAR	http://amigo.geneontology.org/amigo/term/GO:0043066
mRNA transport	Gene Ontology	GO:0051028	10	28	0.000768569	0.0176453	NUTF2|QKI|KIF5C|SRSF7|HNRNPA1|CETN2|ZFP36L1|NXT2|NXT1|RANBP2	http://amigo.geneontology.org/amigo/term/GO:0051028
negative regulation of translation	Gene Ontology	GO:0017148	14	52	0.000812741	0.01834	RBM4|GZMB|PUS7|EIF2AK2|RPL13A|SAMD4A|EIF4E|CNOT9|CAPRIN1|FMR1|CNOT2|CNOT7|DHX36|IREB2	http://amigo.geneontology.org/amigo/term/GO:0017148
fat cell differentiation	Gene Ontology	GO:0045444	16	65	0.000815332	0.01834	METTL8|SOCS7|SDF4|NR4A2|TRIM32|BBS2|KLF4|STEAP4|CCND1|PIAS1|FFAR2|FBXO9|SREBF1|CBY1|RNASEL|ATF2	http://amigo.geneontology.org/amigo/term/GO:0045444
DNA helicase activity	Gene Ontology	GO:0003678	11	34	0.00083651	0.0184696	SUB1|MRE11|ERCC2|ERCC6L|MCM5|MCM4|MCM3|NBN|RAD50|DQX1|DHX36	http://amigo.geneontology.org/amigo/term/GO:0003678
negative regulation of fibroblast proliferation	Gene Ontology	GO:0048147	8	18	0.000837712	0.0184696	MORC3|TP53|CDC73|TRIM32|NUPR1|MED25|TP53INP1|DACH1	http://amigo.geneontology.org/amigo/term/GO:0048147
protein kinase A regulatory subunit binding	Gene Ontology	GO:0034237	8	18	0.000837712	0.0184696	AKAP7|SPATC1L|ACBD3|AKAP8L|ARFGEF1|ARFGEF2|PRKACB|PJA2	http://amigo.geneontology.org/amigo/term/GO:0034237
Rac GTPase binding	Gene Ontology	GO:0048365	12	40	0.000858529	0.0186328	OCRL|CYFIP1|MTSS1L|SRGAP2|DVL2|ARHGAP17|PKN1|NOXA1|WAS|PAK1|ELMO2|IQGAP3	http://amigo.geneontology.org/amigo/term/GO:0048365
regulation of inflammatory response	Gene Ontology	GO:0050727	12	40	0.000858529	0.0186328	ANXA1|IRF3|CASP4|FANCA|TREX1|ALOX15|ADAMTS12|FANCD2|GRN|SPATA2|LYN|RICTOR	http://amigo.geneontology.org/amigo/term/GO:0050727
response to virus	Gene Ontology	GO:0009615	12	40	0.000858529	0.0186328	IFIH1|DHX58|EIF2AK2|MX2|DDX21|MX1|PSMA2|TNF|XPR1|IVNS1ABP|RSAD2|URI1	http://amigo.geneontology.org/amigo/term/GO:0009615
DNA-binding transcription factor activity	Gene Ontology	GO:0003700	41	258	0.000865569	0.0187125	HOXC9|ZFX|SMAD7|ZNF596|ZXDC|CREBL2|FOXO4|IKZF4|MAFB|ZNF628|SIN3A|ZNF740|ZNF148|NR2F6|MKL1|HNF1A|ZHX1|MYC|DLX3|ZNF692|GLMP|PUS7|CREB5|TSC22D4|ZNF581|ZNF821|MLX|MYRF|E2F7|ZNF614|IRF5|ZNFX1|ZNF710|E2F8|SREBF2|ZGPAT|SREBF1|TCF12|ZNF566|ZNF281|TCF19	http://amigo.geneontology.org/amigo/term/GO:0003700
fibrillar center	Gene Ontology	GO:0001650	22	108	0.000909759	0.0195915	RPP38|PLRG1|SMAD7|PSPC1|SAMD4A|RSAD2|DCLRE1A|AFF4|SMARCA5|UTP15|LIPA|SMUG1|TCOF1|ORC6|DUSP11|IP6K2|PAFAH1B2|TAF1C|CD2AP|SPATA2|RPAIN|FBL	http://amigo.geneontology.org/amigo/term/GO:0001650
chromosome	Gene Ontology	GO:0005694	14	53	0.000950789	0.0203961	GTF2B|WDR4|DDX27|MSH2|HASPIN|PAXIP1|CDCA2|PRR14|FAAP20|INTS7|TRIP13|TOP3A|PAK1|SETD7	http://amigo.geneontology.org/amigo/term/GO:0005694
nucleic acid binding	Gene Ontology	GO:0003676	38	235	0.000988845	0.0210499	SSX5|ZCCHC14|MTERF2|PSPC1|AKAP17A|LEMD3|N6AMT1|TREX1|ZNF570|GPATCH11|ZCCHC2|ZNF789|HEMK1|ZCCHC4|ZNF689|RNASE6|R3HDM4|ZNF81|R3HDM1|ZNF583|ZNF582|GPATCH2|EXOG|TMEM63A|TSEN34|GIN1|DDX27|DDX24|ZNF394|PARP14|RBBP6|ERI1|ZKSCAN1|ZNF566|CMTR1|ZNF133|ZNF286A|BRB	http://amigo.geneontology.org/amigo/term/GO:0003676
positive regulation of catalytic activity	Gene Ontology	GO:0043085	13	47	0.00100103	0.021228	PHACTR4|APH1A|SLX4|NR4A2|PSEN2|PSEN1|NUPR1|AZIN1|WRNIP1|ALOX5AP|NOXA1|RICTOR|NCSTN	http://amigo.geneontology.org/amigo/term/GO:0043085
lamellipodium	Gene Ontology	GO:0030027	24	124	0.00101829	0.0215118	PTK2|CYFIP1|FGD4|MYO1G|PABPC1|CAPRIN1|DGKZ|ITSN1|CCDC88A|NF2|CDH1|NRADD|PHACTR4|MTSS1L|CTNNA1|CARMIL1|DBNL|STX3|ABI1|TESC|FAT1|CDK5|PTPRM|AMOT	http://amigo.geneontology.org/amigo/term/GO:0030027
protein ADP-ribosylase activity	Gene Ontology	GO:1990404	7	14	0.00104283	0.0217819	PARP8|PARP9|PARP4|PARP14|PARP12|PARP10|TIPARP	http://amigo.geneontology.org/amigo/term/GO:1990404
positive regulation of chemokine production	Gene Ontology	GO:0032722	7	14	0.00104283	0.0217819	LBP|EIF2AK2|TLR2|IL7|TLR7|TLR4|FFAR2	http://amigo.geneontology.org/amigo/term/GO:0032722
negative regulation of cell population proliferation	Gene Ontology	GO:0008285	37	228	0.00108012	0.0223923	KARS|SKAP2|CLMN|PDS5B|SH3BP4|FOXO4|IFIT3|KLF11|RARG|DNAJB2|CSF1R|ING1|RBM10|NF2|PML|DLC1|GDF11|CDKN2A|ERBB4|ARID2|NUPR1|KLF4|DLEC1|B4GALT1|STK4|PTPN2|ROR2|DIS3L2|E2F7|ETV3|INPPL1|CNOT7|TESC|STRN|PBRM1|ZNF503|PPP2R5C	http://amigo.geneontology.org/amigo/term/GO:0008285
positive regulation of cholesterol storage	Gene Ontology	GO:0010886	5	6	0.00113345	0.0233238	SREBF2|SCARB1|LPL|EHD1|MSR1	http://amigo.geneontology.org/amigo/term/GO:0010886
mitotic cytokinesis	Gene Ontology	GO:0000281	12	42	0.00122399	0.0247291	USP8|INCENP|ZFYVE26|PLK1|BIRC5|STAMBP|KIF4A|CIT|RHOC|SNX33|CUL7|PRC1	http://amigo.geneontology.org/amigo/term/GO:0000281
midbody	Gene Ontology	GO:0030496	24	126	0.00123242	0.0248091	USP8|ANKRD54|FLCN|PLK1|BIRC5|MITD1|CTNND1|PRC1|ZFYVE19|NEK2|KIF4A|MICAL1|ANXA11|CDCA8|INCENP|CLIC4|PKN1|CENPF|SCCPDH|SH3GLB1|RAB8A|ZFYVE26|SLC2A1|KLHDC8B	http://amigo.geneontology.org/amigo/term/GO:0030496
regulation of transcription by RNA polymerase II	Gene Ontology	GO:0006357	74	557	0.00128207	0.0257155	HOXB6|DGKQ|FUS|HMGB3|EPC2|TGIF2|HNF1A|NFKBID|ZBTB3|ZXDC|ARID4B|THAP11|ETV3|MED13|ETS2|GFI1B|SAFB|ZNF740|ZNF692|ZNF281|NR2F6|ZNF570|MED21|PIAS1|ZNF574|MED15|ZNF263|ZHX1|ZBTB33|BRWD1|NFXL1|DLX3|FOXQ1|ZNF444|CCNL2|SOD2|ANXA4|ZNF41|PKN1|GTF2H2|FOXD2|PCGF3|FOXS1|ZNF581|ZNF583|SMARCD3|BRD9|ZNF566|USP16|MLX|PBX2|PKNOX1|URI1|TAF7|EPOP|ZNF133|PCGF5|IRF5|ZNF394|IRF9|ZNF789|ZNF710|CKS2|SAFB2|ELK1|MED11|ZBTB…	http://amigo.geneontology.org/amigo/term/GO:0006357
lamellipodium assembly	Gene Ontology	GO:0030032	9	25	0.00133645	0.026614	FGD4|CARMIL1|CYFIP1|NCK2|CCDC88A|VAV3|GOLPH3|SH2B1|PTPRO	http://amigo.geneontology.org/amigo/term/GO:0030032
negative regulation of DNA-binding transcription factor activity	Gene Ontology	GO:0043433	13	49	0.00137973	0.0273779	EGLN1|SMAD7|TAF3|NUPR1|FOXS1|PAXIP1|EZH2|TRIB1|SIGIRR|WWP2|ID1|RLIM|MED13	http://amigo.geneontology.org/amigo/term/GO:0043433
signal transduction	Gene Ontology	GO:0007165	60	432	0.00141541	0.0279859	OCRL|ERAP2|TNFSF10|DIRAS3|MIA|RASSF4|RASSF7|MIF|FAM13B|ARHGAP5|HSH2D|FAM13A|CD320|ADM|IL23A|CAMK1|STAM2|OPHN1|CD86|PDE7A|TNFSF9|ARHGAP15|RABEP2|ARHGAP26|RGS3|SIT1|DLC1|PPP1R12A|ARHGAP35|COPA|COL4A3BP|GPI|PPP1R12C|ACAP1|NAMPT|TIPRL|IMPA2|VAMP2|PCNT|TNFRSF25|SCT|PHLPP2|SRGAP2|TNK2|EDA|TOLLIP|CD274|RASAL2|PPP4R1|IL16|RIN2|ARHGAP17|CDK2|OGN|TOM1L2|SIGIRR|PPP2R5E|PTPRM|PPP2R5B|PPP2R5C	http://amigo.geneontology.org/amigo/term/GO:0007165
regulation of mRNA stability	Gene Ontology	GO:0043488	8	20	0.001437	0.028312	PCID2|PUM2|SAMD4A|PCBP4|FMR1|RNASEL|DHX36|CARHSP1	http://amigo.geneontology.org/amigo/term/GO:0043488
protein processing	Gene Ontology	GO:0016485	12	43	0.00145012	0.0283201	LONP2|CASP7|APH1A|CPM|ADAMTS2|TYSND1|PSEN1|ASPRV1|ADAM10|PSEN2|CTSS|PITRM1	http://amigo.geneontology.org/amigo/term/GO:0016485
protein binding	Gene Ontology	GO:0005515	36	224	0.00145074	0.0283201	EHD1|PABPC1|HSPA8|HBA|PPP4R1|FKBP4|AKT1|CREBL2|NPHP4|HIP1R|TNPO1|AHCYL1|CNGB1|ADAR|GRK2|DNASE1|SLC8A1|RGS9|CTSH|COPA|ELN|CALCRL|SAFB|B4GALT1|LPL|POLR2A|LTF|ACHE|CTSS|TNK2|ADAM10|VAMP2|MICALL1|PTPN11|ARCN1|AMIGO2	http://amigo.geneontology.org/amigo/term/GO:0005515
aggresome	Gene Ontology	GO:0016235	10	31	0.0014527	0.0283201	HOXC9|EPS15|ZDHHC17|UBQLN1|HDAC6|PSEN1|ABI1|DVL2|POLD1|XRN2	http://amigo.geneontology.org/amigo/term/GO:0016235
regulation of protein stability	Gene Ontology	GO:0031647	14	56	0.00148841	0.0287138	QRSL1|USP8|TERT|CDKN2AIP|FBXO7|KAT2A|ASGR2|SREBF1|NF2|RNF128|LMNA|APTX|USP47|TADA3	http://amigo.geneontology.org/amigo/term/GO:0031647
kinase binding	Gene Ontology	GO:0019900	14	56	0.00148841	0.0287138	PTPN22|JAKMIP3|UBQLN1|DLG4|TOLLIP|WWC3|WWC2|DGKQ|CNOT9|TAX1BP1|SIT1|MOB1B|SNAI1|BCAR3	http://amigo.geneontology.org/amigo/term/GO:0019900
protein domain specific binding	Gene Ontology	GO:0019904	26	144	0.00155183	0.029804	AIDA|KHDRBS1|IKZF4|ETS2|SRSF7|YWHAH|ICA1|DVL2|CNOT9|ARFIP1|STAMBP|VRK2|CEP250|WARS|VCP|LAMP2|LAMP1|IRF3|DBNL|CNTLN|MITD1|CDK2|TFDP1|BASP1|TADA3|M6PR	http://amigo.geneontology.org/amigo/term/GO:0019904
phosphatidylinositol-4,5-bisphosphate binding	Gene Ontology	GO:0005546	15	63	0.00155564	0.029804	KCNJ2|EXOC1|ANXA9|MYO1G|GSDMB|ALOX15|SYT7|PLEKHA4|MTSS1L|PFN2|CGAS|SYT5|SNX21|PHLDA3|HIP1R	http://amigo.geneontology.org/amigo/term/GO:0005546
oxidation-reduction process	Gene Ontology	GO:0055114	69	516	0.00158025	0.0300117	MSMO1|GFOD2|ENOX2|CYP2D14|QSOX2|QSOX1|CCS|DHCR7|OXR1|MGST1|RRM2|RRM1|GPD2|AKR1C4|TXNDC12|SQLE|TBXAS1|ACAD9|LBR|OGFOD1|NSDHL|DPYD|SCD|POR|DHRS3|HPGD|PAOX|FASN|BCO1|TH|CYP51A1|ND1|HSD17B1|DCT|GPHN|TXNRD2|SELENOF|GPX4|BDH1|SOD2|P3H1|CRYZ|DHRS11|SCCPDH|KCNAB2|CPOX|SRD5A3|TMX1|HMGCR|HPDL|TYW1|HSDL2|DHCR24|IVD|SORD|EGLN1|NDOR1|F8|HSD17B4|OGFOD2|MICAL1|ERO1A|MGC127055|NDUFS3|RDH11|ALKBH8|DHRS7|DECR2|VAT…	http://amigo.geneontology.org/amigo/term/GO:0055114
endosome	Gene Ontology	GO:0005768	29	168	0.00158285	0.0300117	SYTL4|SNX6|C8H9orf72|LEPROT|AP1AR|RAB8B|RAB8A|SNX11|DGKQ|RUFY1|CDH1|RAB10|TLR7|ANXA1|TGFBR1|CALCRL|PKN1|RAB33A|TNK2|VPS35|RAB33B|VPS16|VPS36|TNFAIP1|CDK2|TOM1L2|ABCA1|RNF215|M6PR	http://amigo.geneontology.org/amigo/term/GO:0005768
positive regulation of peptidyl-serine phosphorylation	Gene Ontology	GO:0033138	16	70	0.00158809	0.0300117	FNIP1|NTF3|BAG4|HDAC6|CAMK1|CD44|CNOT9|AKT1|PFN2|TNF|STK4|BCAR3|CREBL2|PDCD10|PAK1|LATS1	http://amigo.geneontology.org/amigo/term/GO:0033138
site of double-strand break	Gene Ontology	GO:0035861	13	50	0.00160965	0.0303161	TP53|RAD51|RNF168|SMC6|VCP|NBN|CGAS|RAD50|RNF138|ATF2|WAS|SLF2|PHF1	http://amigo.geneontology.org/amigo/term/GO:0035861
RNA polymerase II cis-regulatory region sequence-specific DNA binding	Gene Ontology	GO:0000978	76	581	0.00161729	0.0303569	HOXC9|ZBTB3|ZFX|FOXK2|HDAC6|EZH2|SMAD7|NFYC|DNMT3A|NHLH2|POU2F1|EED|NR1D2|E2F8|IRF3|DHX36|ETS2|THAP11|GFI1B|STAT2|STAT1|ZNF740|ZNF692|ZNF148|NR2F6|THRB|SOX15|SREBF1|ZNF570|ZNF281|HNF1A|PBX2|MYC|ZNF263|RELB|ZBTB33|MTA1|DLX3|FOXQ1|RAX2|MAFB|ZNF789|ZNF41|SUB1|HOXB6|KLF4|FOXS1|ZNF581|ZNF583|KLF10|E2F7|CDK9|DACH1|TP53|ZNF133|GATA2|PKNOX1|ZNF444|GLI1|ZBTB21|IRF7|ZNF394|IRF9|GZF1|ZNF710|HIVEP1|SREBF2|EL…	http://amigo.geneontology.org/amigo/term/GO:0000978
Rab guanyl-nucleotide exchange factor activity	Gene Ontology	GO:0017112	9	26	0.00166935	0.0312287	C8H9orf72|RAB3GAP2|DENND2D|RAB3GAP1|SH3BP5L|RIC1|SBF2|DENND4C|DENND6B	http://amigo.geneontology.org/amigo/term/GO:0017112
double-stranded RNA binding	Gene Ontology	GO:0003725	14	57	0.00171602	0.0318914	OAS1Y|PRKRIP1|IFIH1|DHX58|ZFR|ADAR|EIF2AK2|DDX21|TARBP2|TLR7|TUBB4B|MBNL1|APTX|DHX36	http://amigo.geneontology.org/amigo/term/GO:0003725
protein import into nucleus	Gene Ontology	GO:0006606	15	64	0.00177681	0.0327971	NUTF2|POLA2|NUP50|TP53|MBTPS1|NUP107|NXT2|APPL1|NXT1|AKT1|PML|TNPO1|LMNA|RPAIN|ING1	http://amigo.geneontology.org/amigo/term/GO:0006606
spermatid nucleus differentiation	Gene Ontology	GO:0007289	5	7	0.00181187	0.0333336	NECTIN2|TBPL1|MFSD14A|GOPC|AGFG1	http://amigo.geneontology.org/amigo/term/GO:0007289
activation of MAPKK activity	Gene Ontology	GO:0000186	8	21	0.00184294	0.0336821	TGFBR1|BMP4|PSEN1|EIF2AK2|MAP3K4|GADD45B|MAP3K20|LAMTOR2	http://amigo.geneontology.org/amigo/term/GO:0000186
positive regulation of interleukin-6 production	Gene Ontology	GO:0032755	13	51	0.00187039	0.0337399	RAB7B|TICAM2|DHX58|LBP|PTPN11|IFIH1|TLR2|LGALS9|TNF|NOD1|TLR7|TLR4|NOD2	http://amigo.geneontology.org/amigo/term/GO:0032755
tRNA binding	Gene Ontology	GO:0000049	13	51	0.00187039	0.0337399	KARS|IARS|ALKBH8|EARS2|CARS|NSUN3|SLFN11|YARS|IGHMBP2|TRMT10C|METTL1|IFIT5|TERT	http://amigo.geneontology.org/amigo/term/GO:0000049
RNA phosphodiester bond hydrolysis, endonucleolytic	Gene Ontology	GO:0090502	13	51	0.00187039	0.0337399	TSEN34|RPP38|RPP40|TSNAX|NUDT16L1|LACTB2|EXOG|FEN1|POP5|POP4|KHNYN|ZC3H12C|DBR1	http://amigo.geneontology.org/amigo/term/GO:0090502
proteasome complex	Gene Ontology	GO:0000502	7	16	0.00189998	0.0341628	RAD23B|DNAJB2|PSMF1|VCP|UBR1|ZFAND2B|PSMD7	http://amigo.geneontology.org/amigo/term/GO:0000502
presynapse	Gene Ontology	GO:0098793	18	86	0.00197198	0.035343	LIN7C|LIN7B|VPS35|SLC6A4|GRAP|CACNA1A|PSEN1|DGKQ|MX2|FCHO2|SLC2A1|RPL22|PFN2|DVL1|FMR1|STXBP3|MX1|HIP1	http://amigo.geneontology.org/amigo/term/GO:0098793
regulation of protein phosphorylation	Gene Ontology	GO:0001932	9	27	0.0020655	0.0360013	FLCN|SMPD3|SESN2|ITPKB|TLR7|RAD51|PML|TADA3|STAT2	http://amigo.geneontology.org/amigo/term/GO:0001932
positive regulation of G1/S transition of mitotic cell cycle	Gene Ontology	GO:1900087	9	27	0.0020655	0.0360013	ANXA1|PLRG1|CCND1|CCND2|AKT1|CUL4B|CDC45|ANKRD17|TFDP1	http://amigo.geneontology.org/amigo/term/GO:1900087
positive regulation of TOR signaling	Gene Ontology	GO:0032008	9	27	0.0020655	0.0360013	RRAGD|GH1|FLCN|FNIP1|GOLPH3|MIOS|LAMTOR5|RICTOR|LAMTOR2	http://amigo.geneontology.org/amigo/term/GO:0032008
miRNA binding	Gene Ontology	GO:0035198	9	27	0.0020655	0.0360013	DDX21|RBM4|PUM1|PNPT1|HNRNPA1|PUM2|TARBP2|RBM10|FMR1	http://amigo.geneontology.org/amigo/term/GO:0035198
placenta development	Gene Ontology	GO:0001890	9	27	0.0020655	0.0360013	CCDC134|E2F7|RTCB|MAP3K4|E2F8|RPS6|HNF1A|CUL7|DLX3	http://amigo.geneontology.org/amigo/term/GO:0001890
positive regulation of interferon-beta production	Gene Ontology	GO:0032728	9	27	0.0020655	0.0360013	PTPN22|IRF3|IFIH1|IRF7|DHX58|PTPN11|POLR3D|TLR7|TLR4	http://amigo.geneontology.org/amigo/term/GO:0032728
regulation of phosphoprotein phosphatase activity	Gene Ontology	GO:0043666	10	33	0.00213649	0.0370948	PHACTR4|PPP1R2|PPP2R3B|PPP4R1|PPP4R2|TIPRL|DMPK|PPP2R5E|PPP2R5B|PPP2R5C	http://amigo.geneontology.org/amigo/term/GO:0043666
regulation of transcription, DNA-templated	Gene Ontology	GO:0006355	51	360	0.00214318	0.037095	ZFX|CREG1|PHF12|NSD2|HMGB3|PSPC1|PHF19|NFYC|ITGB3BP|SSX5|ZNF596|EAF1|SAP30L|OGG1|FUS|EMSY|ZNF628|MTERF2|NEUROD4|ZNF570|TLE3|CNOT3|MYC|NFXL1|RALGAPA1|ZNF689|TFEC|PUS7|ARID2|ZNF81|TSC22D4|HMGA1|ZNF583|ZNF582|ZNF394|DACH1|ZNF518A|ZNF789|SETD7|PCGF3|ZNF133|ZNF614|LRRFIP2|ZNF286A|ZKSCAN1|SRRT|ZNF566|GATAD1|ZNF502|TCF19|SAP25	http://amigo.geneontology.org/amigo/term/GO:0006355
protein C-terminus binding	Gene Ontology	GO:0008022	22	117	0.00221275	0.0381803	PABPC1|MSH2|PEX16|OPTN|DLG4|MRE11|TERT|VTA1|ERCC2|MID1IP1|PRRC2C|CENPF|CEP250|GOPC|SASH1|VAMP2|VPS36|CDC20|SREBF2|PDZD3|RAD51|LCK	http://amigo.geneontology.org/amigo/term/GO:0008022
centriole	Gene Ontology	GO:0005814	20	102	0.00224824	0.0385532	CROCC|RAB8A|CCHCR1|CNTLN|CCDC120|PLK1|CCDC88A|BIRC5|CEP250|CETN3|CETN2|TEDC2|NUBP2|KIAA0586|CCNF|SASS6|PCNT|KIF2A|CBY1|TOPORS	http://amigo.geneontology.org/amigo/term/GO:0005814
GTP binding	Gene Ontology	GO:0005525	47	326	0.00230172	0.0393005	EHD4|DIRAS3|RRAGD|GTPBP2|MX2|MX1|FKBP4|ARFRP1|CGAS|ARL16|ARHGAP5|SAR1B|RABL3|RAB8B|DRG2|GNL1|RAB8A|EHD1|TSR1|MFN1|ARF5|RAB10|HBS1L|GTPBP10|RAC3|RAB5C|SRL|GBP4|GTPBP6|GBP5|GTPBP3|OPA1|RHOC|RAB24|RAB7B|GMPPB|RHOF|RAP2C|ARL5B|NKIRAS1|RAB33A|RAB33B|RTCB|RAB44|ARHGAP35|TUBB4B|TUFM	http://amigo.geneontology.org/amigo/term/GO:0005525
proteolysis involved in cellular protein catabolic process	Gene Ontology	GO:0051603	8	22	0.00233414	0.0393005	CTSH|CTSK|CTSB|CTSC|CASP8|CTSS|ADAMTS12|IDE	http://amigo.geneontology.org/amigo/term/GO:0051603
cell migration	Gene Ontology	GO:0016477	28	165	0.00234203	0.0393005	SKAP1|ADAMTS12|NDE1|AXL|NTNG2|CCDC88A|CDC42BPB|TNS3|SPEF1|RASGEF1A|DOCK1|ITGB5|LAMA5|ATRN|MERTK|RHOC|SNAI1|RHOF|KCTD13|CARMIL2|CARMIL1|NCK2|SDC1|TNFAIP1|SCRIB|MET|CDK5|PAK1	http://amigo.geneontology.org/amigo/term/GO:0016477
methylated histone binding	Gene Ontology	GO:0035064	12	46	0.00234327	0.0393005	CHD1|KAT8|WDR5|NCAPG2|ING1|PHF19|MSH6|UHRF1|CXXC1|CBX8|FMR1|KDM5A	http://amigo.geneontology.org/amigo/term/GO:0035064
protein kinase activity	Gene Ontology	GO:0004672	21	110	0.00234841	0.0393005	EIF2AK2|TRIM28|ULK4|CCND1|SCYL2|CCL8|MAP3K1|GRK2|CHUK|PKMYT1|RNASEL|CAMKK2|CSNK1D|STK24|TRIB1|MLKL|TRIB3|WEE2|RPS6KC1|MAP3K20|STK35	http://amigo.geneontology.org/amigo/term/GO:0004672
sterol biosynthetic process	Gene Ontology	GO:0016126	6	12	0.00239737	0.0399994	MSMO1|LBR|DHCR7|HMGCR|INSIG1|SQLE	http://amigo.geneontology.org/amigo/term/GO:0016126
syntaxin binding	Gene Ontology	GO:0019905	11	40	0.00248644	0.0411618	HECTD3|VAMP3|SCFD2|SYT5|STX10|STXBP3|VAMP2|NAPB|ABCA1|PTPN2|VPS54	http://amigo.geneontology.org/amigo/term/GO:0019905
positive regulation of cytokine production involved in inflammatory response	Gene Ontology	GO:1900017	7	17	0.00249393	0.0411618	KARS|GBP5|APPL1|TNF|TLR4|NOD2|IL17RC	http://amigo.geneontology.org/amigo/term/GO:1900017
response to toxic substance	Gene Ontology	GO:0009636	9	28	0.00253306	0.0416381	SCFD1|CNP|SLC6A4|NUPR1|GJC2|SLC7A11|SCN9A|SLC18A2|PON2	http://amigo.geneontology.org/amigo/term/GO:0009636
endosome organization	Gene Ontology	GO:0007032	10	34	0.00256424	0.0419026	USP8|FAM160A2|SNX10|PLEKHJ1|ANXA8L1|HOOK2|AKTIP|DNAJC13|ARFGEF2|SNX33	http://amigo.geneontology.org/amigo/term/GO:0007032
chaperone binding	Gene Ontology	GO:0051087	15	67	0.00260295	0.0422213	HSCB|FNIP1|DNAJB9|BAG1|TP53|BAG4|SCARB2|CDC25A|DNAJB6|DNAJB5|DNAJB13|DNAJB2|GRN|TERT|CFTR	http://amigo.geneontology.org/amigo/term/GO:0051087
protein heterodimerization activity	Gene Ontology	GO:0046982	38	250	0.00260653	0.0422213	PSMF1|SYT5|NFYC|KRT1|GTF2A1|FBXO7|FMR1|HIP1|HIP1R|FZD4|ZHX3|ZHX1|USF2|YWHAH|MAPK6|HIST2H2AA4|PEF1|RRAGD|TCOF1|NR4A2|CHUK|KRT25|HIST1H2BD|QTRT2|TP53|MLX|CENPS|H2AFV|TAF3|SOS1|DR1|METTL3|H2AFY|H2AFZ|TLR4|TCF12|TAF9B|ATF6	http://amigo.geneontology.org/amigo/term/GO:0046982
mitochondrial membrane	Gene Ontology	GO:0031966	13	54	0.00286883	0.0462007	TMEM14C|VRK2|ACAD9|MX2|MX1|SORD|NDUFS3|SLC25A30|SLC25A33|GNPAT|ACAD11|ABHD6|HTRA2	http://amigo.geneontology.org/amigo/term/GO:0031966
Golgi to plasma membrane protein transport	Gene Ontology	GO:0043001	8	23	0.00292226	0.0466704	PREPL|OPTN|GOLPH3|BLZF1|BBS2|NSF|ARFRP1|VAMP2	http://amigo.geneontology.org/amigo/term/GO:0043001
negative regulation of G1/S transition of mitotic cell cycle	Gene Ontology	GO:2000134	8	23	0.00292226	0.0466704	CTDSPL|E2F7|CDC73|KLF4|FBXO7|CCL2|EZH2|CDK2AP2	http://amigo.geneontology.org/amigo/term/GO:2000134
cytoskeleton organization	Gene Ontology	GO:0007010	14	61	0.00293494	0.0467235	CCL2|ZMYM3|LARP4|FGD4|SH3D19|TUBB4B|SPTB|KRT25|NECTIN2|RANBP10|BRWD1|MAP3K20|ELMO2|PDZD8	http://amigo.geneontology.org/amigo/term/GO:0007010
positive regulation of cell migration	Gene Ontology	GO:0030335	25	144	0.00298993	0.0473278	ACTG1|TRIM32|SMO|CBLL1|MYADM|PDCD10|SEMA4D|SEMA4G|CSF1R|LYN|CTSH|TGFBR1|NTF3|SPAG9|SEMA3C|MGAT5|GRN|SNAI1|ROR2|SEMA3A|CARMIL1|SEMA3F|LRRC15|IRS2|PAK1	http://amigo.geneontology.org/amigo/term/GO:0030335
protein secretion	Gene Ontology	GO:0009306	10	35	0.00305787	0.0482657	RAB8B|SEL1L|RAB8A|RCN3|GH1|GOLPH3|CAVIN1|TANGO2|MIA2|RAB10	http://amigo.geneontology.org/amigo/term/GO:0009306
RNA polymerase II repressing transcription factor binding	Gene Ontology	GO:0001103	9	29	0.00308066	0.0484876	MIER1|MIER2|BBS2|TCERG1|BBS10|GTF2A1|MIXL1|MTA1|SIN3A	http://amigo.geneontology.org/amigo/term/GO:0001103
recycling endosome	Gene Ontology	GO:0055037	17	83	0.00314776	0.0494038	ARFGEF2|PLEKHJ1|TPP1|AP1G1|FCHSD1|FCHSD2|TNF|LTF|DENND6B|VPS16|TBC1D12|RAB10|VPS51|HFE|CFTR|TBC1D14|LMTK2	http://amigo.geneontology.org/amigo/term/GO:0055037
transcription factor binding	Gene Ontology	GO:0008134	28	169	0.00315881	0.0494376	CREG1|HMGB3|SMAD7|KAT2A|IGHMBP2|TRIB1|FOXO4|CCNT1|MAFB|GTF2B|FHL2|NBN|MED19|CNOT7|KAT8|DNMT3A|CENPF|STK4|MLX|BRF1|PBX2|E2F7|CCND1|E2F8|PPP1R13B|MYBBP1A|KAT6B|TFDP1	http://amigo.geneontology.org/amigo/term/GO:0008134

## Sheet: T5DIRECT_VAXvsNOVAX
#Term	Database	ID	Input number	Background number	P-Value	Corrected P-Value	Input	Hyperlink
Cholesterol metabolism	KEGG PATHWAY	bta04979	1	50	0.0035221	0.00671882	LDLR	http://www.genome.jp/kegg-bin/show_pathway?bta04979/bta:281276%09red
Ovarian steroidogenesis	KEGG PATHWAY	bta04913	1	54	0.00379808	0.00688401	LDLR	http://www.genome.jp/kegg-bin/show_pathway?bta04913/bta:281276%09red
Cortisol synthesis and secretion	KEGG PATHWAY	bta04927	1	65	0.00455683	0.00734155	LDLR	http://www.genome.jp/kegg-bin/show_pathway?bta04927/bta:281276%09red
Bile secretion	KEGG PATHWAY	bta04976	1	83	0.00579779	0.00872485	LDLR	http://www.genome.jp/kegg-bin/show_pathway?bta04976/bta:281276%09red
Aldosterone synthesis and secretion	KEGG PATHWAY	bta04925	1	96	0.00669356	0.00970566	LDLR	http://www.genome.jp/kegg-bin/show_pathway?bta04925/bta:281276%09red
Toxoplasmosis	KEGG PATHWAY	bta05145	1	113	0.00786434	0.0108603	LDLR	http://www.genome.jp/kegg-bin/show_pathway?bta05145/bta:281276%09red
Cushing syndrome	KEGG PATHWAY	bta04934	1	156	0.0108227	0.0138249	LDLR	http://www.genome.jp/kegg-bin/show_pathway?bta04934/bta:281276%09red
Hepatitis C	KEGG PATHWAY	bta05160	1	164	0.0113726	0.0138249	LDLR	http://www.genome.jp/kegg-bin/show_pathway?bta05160/bta:281276%09red
Endocytosis	KEGG PATHWAY	bta04144	1	246	0.0170002	0.018604	LDLR	http://www.genome.jp/kegg-bin/show_pathway?bta04144/bta:281276%09red
#Term	Database	ID	Input number	Background number	P-Value	Corrected P-Value	Input	Hyperlink
intestinal cholesterol absorption	Gene Ontology	GO:0030299	1	5	0.000414687	0.00334001	LDLR	http://amigo.geneontology.org/amigo/term/GO:0030299
positive regulation of potassium ion transmembrane transport	Gene Ontology	GO:1901381	1	5	0.000414687	0.00334001	AMIGO1	http://amigo.geneontology.org/amigo/term/GO:1901381
amyloid-beta clearance by cellular catabolic process	Gene Ontology	GO:0150094	1	5	0.000414687	0.00334001	LDLR	http://amigo.geneontology.org/amigo/term/GO:0150094
negative regulation of microglial cell activation	Gene Ontology	GO:1903979	1	5	0.000414687	0.00334001	LDLR	http://amigo.geneontology.org/amigo/term/GO:1903979
high-density lipoprotein particle clearance	Gene Ontology	GO:0034384	1	6	0.000483793	0.00334001	LDLR	http://amigo.geneontology.org/amigo/term/GO:0034384
cholesterol import	Gene Ontology	GO:0070508	1	6	0.000483793	0.00334001	LDLR	http://amigo.geneontology.org/amigo/term/GO:0070508
low-density lipoprotein particle receptor activity	Gene Ontology	GO:0005041	1	7	0.000552897	0.00334001	LDLR	http://amigo.geneontology.org/amigo/term/GO:0005041
somatodendritic compartment	Gene Ontology	GO:0036477	1	8	0.000621998	0.00334001	LDLR	http://amigo.geneontology.org/amigo/term/GO:0036477
low-density lipoprotein particle clearance	Gene Ontology	GO:0034383	1	8	0.000621998	0.00334001	LDLR	http://amigo.geneontology.org/amigo/term/GO:0034383
low-density lipoprotein particle	Gene Ontology	GO:0034362	1	8	0.000621998	0.00334001	LDLR	http://amigo.geneontology.org/amigo/term/GO:0034362
regulation of cholesterol metabolic process	Gene Ontology	GO:0090181	1	10	0.000760193	0.00334001	LDLR	http://amigo.geneontology.org/amigo/term/GO:0090181
positive regulation of triglyceride biosynthetic process	Gene Ontology	GO:0010867	1	11	0.000829288	0.00334001	LDLR	http://amigo.geneontology.org/amigo/term/GO:0010867
neuronal cell body membrane	Gene Ontology	GO:0032809	1	11	0.000829288	0.00334001	AMIGO1	http://amigo.geneontology.org/amigo/term/GO:0032809
cellular response to fatty acid	Gene Ontology	GO:0071398	1	11	0.000829288	0.00334001	LDLR	http://amigo.geneontology.org/amigo/term/GO:0071398
cellular response to low-density lipoprotein particle stimulus	Gene Ontology	GO:0071404	1	12	0.000898379	0.00334001	LDLR	http://amigo.geneontology.org/amigo/term/GO:0071404
artery morphogenesis	Gene Ontology	GO:0048844	1	13	0.000967469	0.00334001	LDLR	http://amigo.geneontology.org/amigo/term/GO:0048844
axonal fasciculation	Gene Ontology	GO:0007413	1	14	0.00103656	0.00334001	AMIGO1	http://amigo.geneontology.org/amigo/term/GO:0007413
low-density lipoprotein particle binding	Gene Ontology	GO:0030169	1	14	0.00103656	0.00334001	LDLR	http://amigo.geneontology.org/amigo/term/GO:0030169
long-term memory	Gene Ontology	GO:0007616	1	20	0.00145103	0.00440828	LDLR	http://amigo.geneontology.org/amigo/term/GO:0007616
potassium channel regulator activity	Gene Ontology	GO:0015459	1	21	0.0015201	0.00440828	AMIGO1	http://amigo.geneontology.org/amigo/term/GO:0015459
phospholipid transport	Gene Ontology	GO:0015914	1	24	0.00172729	0.00477062	LDLR	http://amigo.geneontology.org/amigo/term/GO:0015914
multivesicular body	Gene Ontology	GO:0005771	1	32	0.00227971	0.00601015	LDLR	http://amigo.geneontology.org/amigo/term/GO:0005771
clathrin-coated pit	Gene Ontology	GO:0005905	1	34	0.00241779	0.00609705	LDLR	http://amigo.geneontology.org/amigo/term/GO:0005905
myelination	Gene Ontology	GO:0042552	1	37	0.0026249	0.00616351	AMIGO1	http://amigo.geneontology.org/amigo/term/GO:0042552
cholesterol metabolic process	Gene Ontology	GO:0008203	1	38	0.00269393	0.00616351	LDLR	http://amigo.geneontology.org/amigo/term/GO:0008203
amyloid-beta binding	Gene Ontology	GO:0001540	1	39	0.00276295	0.00616351	LDLR	http://amigo.geneontology.org/amigo/term/GO:0001540
positive regulation of inflammatory response	Gene Ontology	GO:0050729	1	41	0.002901	0.00623178	LDLR	http://amigo.geneontology.org/amigo/term/GO:0050729
phagocytosis	Gene Ontology	GO:0006909	1	44	0.00310805	0.00643811	LDLR	http://amigo.geneontology.org/amigo/term/GO:0006909
positive regulation of synapse assembly	Gene Ontology	GO:0051965	1	48	0.00338409	0.00671882	AMIGO1	http://amigo.geneontology.org/amigo/term/GO:0051965
voltage-gated potassium channel complex	Gene Ontology	GO:0008076	1	51	0.0035911	0.00671882	AMIGO1	http://amigo.geneontology.org/amigo/term/GO:0008076
caveola	Gene Ontology	GO:0005901	1	56	0.00393605	0.00691791	LDLR	http://amigo.geneontology.org/amigo/term/GO:0005901
apical part of cell	Gene Ontology	GO:0045177	1	58	0.00407402	0.0069498	LDLR	http://amigo.geneontology.org/amigo/term/GO:0045177
cholesterol homeostasis	Gene Ontology	GO:0042632	1	65	0.00455683	0.00734155	LDLR	http://amigo.geneontology.org/amigo/term/GO:0042632
protease binding	Gene Ontology	GO:0002020	1	69	0.00483266	0.00757552	LDLR	http://amigo.geneontology.org/amigo/term/GO:0002020
late endosome	Gene Ontology	GO:0005770	1	84	0.00586671	0.00872485	LDLR	http://amigo.geneontology.org/amigo/term/GO:0005770
negative regulation of gene expression	Gene Ontology	GO:0010629	1	99	0.00690022	0.00976129	LDLR	http://amigo.geneontology.org/amigo/term/GO:0010629
basolateral plasma membrane	Gene Ontology	GO:0016323	1	117	0.00813972	0.0109792	LDLR	http://amigo.geneontology.org/amigo/term/GO:0016323
receptor complex	Gene Ontology	GO:0043235	1	155	0.0107539	0.0138249	LDLR	http://amigo.geneontology.org/amigo/term/GO:0043235
early endosome	Gene Ontology	GO:0005769	1	164	0.0113726	0.0138249	LDLR	http://amigo.geneontology.org/amigo/term/GO:0005769
lysosome	Gene Ontology	GO:0005764	1	165	0.0114413	0.0138249	LDLR	http://amigo.geneontology.org/amigo/term/GO:0005764
positive regulation of gene expression	Gene Ontology	GO:0010628	1	195	0.013502	0.0158236	LDLR	http://amigo.geneontology.org/amigo/term/GO:0010628
cell adhesion	Gene Ontology	GO:0007155	1	198	0.0137079	0.0158236	AMIGO1	http://amigo.geneontology.org/amigo/term/GO:0007155
dendrite	Gene Ontology	GO:0030425	1	201	0.0139138	0.0158236	AMIGO1	http://amigo.geneontology.org/amigo/term/GO:0030425
external side of plasma membrane	Gene Ontology	GO:0009897	1	236	0.0163147	0.0181972	LDLR	http://amigo.geneontology.org/amigo/term/GO:0009897
cell surface	Gene Ontology	GO:0009986	1	325	0.0224067	0.0240665	LDLR	http://amigo.geneontology.org/amigo/term/GO:0009986
calcium ion binding	Gene Ontology	GO:0005509	1	560	0.0384013	0.0404959	LDLR	http://amigo.geneontology.org/amigo/term/GO:0005509
Golgi apparatus	Gene Ontology	GO:0005794	1	639	0.0437486	0.0453111	LDLR	http://amigo.geneontology.org/amigo/term/GO:0005794

## Sheet: T5AUCTION_VAXvsNOVAX
#Term	Database	ID	Input number	Background number	P-Value	Corrected P-Value	Input	Hyperlink
Cardiac muscle contraction	KEGG PATHWAY	bta04260	4	90	1.81014e-05	0.00477423	COX2|CYTB|COX1|MYH7	http://www.genome.jp/kegg-bin/show_pathway?bta04260/bta:3283880%09red/bta:3283889%09red/bta:282714%09red/bta:3283879%09red
Oxidative phosphorylation	KEGG PATHWAY	bta00190	4	140	9.59742e-05	0.0136679	COX2|CYTB|COX1|ND5	http://www.genome.jp/kegg-bin/show_pathway?bta00190/bta:3283880%09red/bta:3283889%09red/bta:3283887%09red/bta:3283879%09red
Parkinson disease	KEGG PATHWAY	bta05012	4	150	0.000124371	0.0136679	COX2|CYTB|COX1|ND5	http://www.genome.jp/kegg-bin/show_pathway?bta05012/bta:3283880%09red/bta:3283889%09red/bta:3283887%09red/bta:3283879%09red
APC/C:Cdh1 mediated degradation of Cdc20 and other APC/C:Cdh1 targeted proteins in late mitosis/early G1	Reactome	R-BTA-174178	2	20	0.000607508	0.0328012	PLK1|SKP2	http://www.reactome.org/cgi-bin/eventbrowser_st_id?ST_ID=R-BTA-174178
Metabolic pathways	KEGG PATHWAY	bta01100	9	1468	0.000626597	0.0328012	EPHX2|BPNT1|COX2|CYTB|COX1|PIGN|ALDH9A1|ADPGK|ND5	http://www.genome.jp/kegg-bin/show_pathway?bta01100/bta:525095%09red/bta:511716%09red/bta:518158%09red/bta:521254%09red/bta:537539%09red/bta:3283889%09red/bta:3283880%09red/bta:3283887%09red/bta:3283879%09red
Thermogenesis	KEGG PATHWAY	bta04714	4	239	0.000702381	0.0328012	COX2|CYTB|COX1|ND5	http://www.genome.jp/kegg-bin/show_pathway?bta04714/bta:3283880%09red/bta:3283889%09red/bta:3283887%09red/bta:3283879%09red
#Term	Database	ID	Input number	Background number	P-Value	Corrected P-Value	Input	Hyperlink
regulation of cytokinesis	Gene Ontology	GO:0032465	3	29	2.04464e-05	0.00477423	PLK1|BRCA2|AURKC	http://amigo.geneontology.org/amigo/term/GO:0032465
signal transduction involved in G2 DNA damage checkpoint	Gene Ontology	GO:0072425	2	9	0.000146337	0.0136679	PLK1|DTL	http://amigo.geneontology.org/amigo/term/GO:0072425
translesion synthesis	Gene Ontology	GO:0019985	2	11	0.000207094	0.0161188	PRIMPOL|DTL	http://amigo.geneontology.org/amigo/term/GO:0019985
spindle midzone	Gene Ontology	GO:0051233	2	21	0.000664663	0.0328012	PLK1|AURKC	http://amigo.geneontology.org/amigo/term/GO:0051233
